# Supplementary material for: Translational sensitivity of the Escherichia coli genome to fluctuating tRNA availability
Source: Nucleic Acids Res. 2013 Jul 10;41(17):8021–33. doi: 10.1093/nar/gkt602 (PMC3783181; doi:10.1093/nar/gkt602)
Supplement: Supplementary Data [file supp_gkt602_nar-01211-z-2013-File003.zip]

Archive with 4 entries (4 files):
- Supplementary_Dataset_S1-Sensitivity_Analysis.xls
- Supplementary_Dataset_S2-Functional_Enrichment_Analysis.xls
- Supplementary_Dataset_S3-Slowest_Point.xls
- Translational_Sensitivity-SI.pdf
