# Supplementary material for: Translational sensitivity of the Escherichia coli genome to fluctuating tRNA availability
Source: Nucleic Acids Res. 2013 Jul 10;41(17):8021–33. doi: 10.1093/nar/gkt602 (PMC3783181; doi:10.1093/nar/gkt602)
Supplement: Supplementary Data [file supp_gkt602_nar-01211-z-2013-File003.zip › Supplementary_Dataset_S1-Sensitivity_Analysis.xls]

## Sheet: Information
	Supplementary Data For:
	"Translational sensitivity of the Escherichia coli genome to fluctuating tRNA availability"
	Sibylle E. Wohlgemuth, Thomas E. Gorochowski, Johannes A. Roubos
	Translational Sensitivity Analysis
	Sensitivity results generated in comparison to the associated reference condition, either a growth rate of 2.5 doublings per hour, or t = 0 min after leucine starvation.
	Worksheet	Description
	Gene_Info	Detailed gene information
	Growth_1.6	Gene-level sensitivity results for a growth rate of 1.6 doublings per hour
	Growth_1.07	Gene-level sensitivity results for a growth rate of 1.07 doublings per hour
	Growth_0.7	Gene-level sensitivity results for a growth rate of 0.7 doublings per hour
	Growth_0.4	Gene-level sensitivity results for a growth rate of 0.4 doublings per hour
	Starvation_t2	Gene-level sensitivity results for t = 2 min after leucine starvation.
	Starvation_t7	Gene-level sensitivity results for t = 7 min after leucine starvation.
	Starvation_t17	Gene-level sensitivity results for t = 17 min after leucine starvation.
	Starvation_t32	Gene-level sensitivity results for t = 32 min after leucine starvation.

## Sheet: Gene_Info
gene	eg_id	eck_id	b_id	description	type	len	ori	start_bp	end_bp
aaeA	EG12823	ECK3230	b3241	AaeAB p-hydroxybenzoic acid efflux pump MFP component; membrane fusion protein	aa	310	-	3386216	3387148
aaeB	EG12822	ECK3229	b3240	AaeAB p-hydroxybenzoic acid efflux pump PET component; efflux protein family	aa	655	-	3384243	3386210
aaeR	EG12825	ECK3232	b3243	Transcriptional activator for the aaeXAB operon	aa	309	+	3387542	3388471
aaeX	EG12824	ECK3231	b3242	Function unknown, putative membrane protein; in aaeXAB efflux pump operon	aa	67	-	3387156	3387359
aas	EG11679	ECK2832	b2836	Acyl-ACP synthase; 2-acylglycerophosphoethanolamine acyltransferase; salvage pathway for reacylation; inner membrane; bifunctional for turnover/incorporation	aa	719	-	2971877	2974036
aat	EG11112	ECK0876	b0885	Leucyl, phenylalanyl-tRNA-protein transferase; L/F-transferase; transfers Leu or Phe to N-terminal Arg or Lys residues; required for the N-end rule degradation by ClpAP protease	aa	234	-	925951	926655
abgA	EG13352	ECK1334	b1338	p-Aminobenzoyl-glutamate hydrolase, A subunit; PGH; manganese-dependent; required for p-aminobenzoyl-glutamate utilization	aa	436	-	1401279	1402589
abgB	EG13351	ECK1333	b1337	p-Aminobenzoyl-glutamate hydrolase, B subunit; PGH; manganese-dependent; required for p-aminobenzoyl-glutamate utilization	aa	481	-	1399834	1401279
abgR	EG13353	ECK1335	b1339	Predicted regulator of the abgABT operon	aa	302	+	1402765	1403673
abgT	EG12853	ECK1332	b1336	p-Aminobenzoyl-glutamate transporter; membrane protein	aa	508	-	1398271	1399797
abrB	EG13310	ECK0704	b0715	Regulator of aidB expression; inner membrane protein	aa	348	-	745946	746992
accA	EG11647	ECK0184	b0185	Acetyl-CoA carboxylase, carboxyltransferase alpha subunit	aa	319	+	208621	209580
accB	EG10275	ECK3242	b3255	Acetyl-CoA carboxylase, biotin carboxyl carrier protein; BCCP; homodimeric	aa	156	+	3403458	3403928
accC	EG10276	ECK3243	b3256	Acetyl-CoA carboxylase, biotin carboxylase (BC) subunit	aa	449	+	3403939	3405288
accD	EG10217	ECK2310	b2316	Acetyl-CoA carboxylase, carboxyltransferase beta subunit	aa	304	-	2431034	2431948
aceA	EG10022	ECK4007	b4015	Isocitrate lyase, acetate utilization, glyoxylate shunt; tetrameric	aa	434	+	4215132	4216436
aceB	EG10023	ECK4006	b4014	Malate synthase A; glyoxylate shunt enzyme	aa	533	+	4213501	4215102
aceE	EG10024	ECK0113	b0114	Pyruvate dehydrogenase, decarboxylase component E1; acetate requirement	aa	887	+	123017	125680
aceF	EG10025	ECK0114	b0115	Pyruvate dehydrogenase, dihydrolipoamide acetyltransferase E2; acetate requirement	aa	630	+	125695	127587
aceK	EG10026	ECK4008	b4016	Isocitrate dehydrogenase kinase/phosphatase	aa	578	+	4216619	4218355
ackA	EG10027	ECK2290	b2296	Acetate kinase, produces acetyl phosphate; mutants are fluoroacetate resistant; creBC regulon; binds Zn(II)	aa	400	+	2411492	2412694
acnA	EG11325	ECK1271	b1276	Aconitase A, stationary phase induced; iron-sulfur cluster; apo-enzyme binds mRNA for negative translational autoregulation; negatively regulated by ryhB RNA as part of indirect positive regulation by Fur	aa	891	+	1333855	1336530
acnB	EG12316	ECK0117	b0118	Aconitase B; 2-methylaconitate hydratase; apo-enzyme binds mRNA for negative translational autoregulation; iron-sulfur cluster; monomeric	aa	865	+	131615	134212
acpH	EG11095	ECK0398	b0404	Acyl carrier protein (ACP) phosphodiesterase; ACP hydrolyase	aa	193	-	423561	424142
acpP	EG50003	ECK1080	b1094	Acyl carrier protein ACP	aa	78	+	1150838	1151074
acpS	EG10247	ECK2561	b2563	ACP-CoA phosphopantetheinyltransferase; Holo-ACP synthase	aa	126	-	2698640	2699020
acpT	EG12221	ECK3459	b3475	CoA-phosphopantetheinyltransferase; native apo-protein substrate unknown, possibly a back-up gene for acpS; multicopy suppressor of acpS1, can modify ACP when overexpressed	aa	195	+	3610992	3611579
acrA	EG11703	ECK0457	b0463	AcrAB-TolC multidrug efflux pump; additionally dye, detergent, solvent resistance; membrane-fusion lipoprotein	aa	397	-	483650	484843
acrB	EG11704	ECK0456	b0462	AcrAB-TolC multidrug efflux pump; additionally dye, detergent and solvent resistance; RND-type transporter	aa	1049	-	480478	483627
acrD	EG10014	ECK2465	b2470	Aminoglycoside efflux pump; RND-type transporter	aa	1037	+	2585617	2588730
acrE	EG10266	ECK3252	b3265	AcrEF-TolC efflux pump, multidrug/solvent resistance; membrane-fusion lipoprotein	aa	385	+	3411886	3413043
acrF	EG10267	ECK3253	b3266	AcrEF-TolC efflux pump, multidrug/solvent resistance; osmotically remedial envelope defect	aa	1034	+	3413055	3416159
acrR	EG12116	ECK0458	b0464	Transcriptional repressor for acrAB	aa	215	+	484985	485632
acrZ	EG14328	ECK0751	b0762	AcrAB-TolC efflux pump accessory protein, membrane-associated	aa	49	+	793996	794145
acs	EG11448	ECK4062	b4069	Acetyl CoA synthase, acetate-scavenging enzyme, improves carbon starvation survival	aa	652	-	4283436	4285394
actP	EG11942	ECK4060	b4067	Acetate permease	aa	549	-	4281276	4282925
acuI	EG11315	ECK3241	b3253	Putative acryloyl-CoA reductase	aa	324	+	3401506	3402480
ada	EG10029	ECK2205	b2213	O6-methylguanine-DNA methyltransferase, transcription factor; inducible; DNA repair against methylating and alkylating agents; binds Zn(II)	aa	354	-	2307363	2308427
add	EG10030	ECK1618	b1623	Adenosine deaminase	aa	333	+	1700257	1701258
ade	EG11692	ECK3656	b3665	Cryptic (or inducer-unknown) adenine deaminase; can be activated by hns mutation or IS elements; adenine aminohydrolase	aa	588	+	3841987	3843753
adhE	EG10031	ECK1235	b1241	Alcohol dehydrogenase, largely anaerobic; aerobic antioxidant; acetaldehyde-CoA dehydrogenase, CoA-linked; allyl alcohol resistance	aa	891	-	1294669	1297344
adhP	EG12622	ECK1472	b1478	Ethanol-active dehydrogenase/acetaldehyde-active reductase	aa	336	-	1550852	1551862
adiA	EG11501	ECK4110	b4117	Arginine decarboxylase, acid-inducible; arginine-dependent acid resistance	aa	755	-	4336277	4338544
adiC	EG12462	ECK4108	b4115	Arginine:agmatine antiporter; arginine-dependent acid resistance; acid-inducible membrane protein	aa	445	-	4333717	4335054
adiY	EG11966	ECK4109	b4116	Transcriptional activator for adiA, AraC family	aa	253	-	4335191	4335952
adk	EG10032	ECK0468	b0474	Adenylate kinase; weak nucleoside diphosphate kinase activity; pleiotropic effects on glycerol-3-phosphate acyltransferase activity; monomeric	aa	214	+	496399	497043
aegA	EG12409	ECK2463	b2468	Predicted oxidoreductase, Fe-S subunit; induced by anaerobiosis, repressed by NO3; ygfT paralog	aa	659	-	2581568	2583547
aer	EG12955	ECK3062	b3072	Aerotaxis and redox taxis sensor; flavoprotein; senses intracellular energy (redox) levels, and mediates energy taxis, as does Tsr	aa	506	-	3215578	3217098
aes	EG11101	ECK0470	b0476	Short acyl chain and triacetyl glycerol esterase; affects maltose gene expression	aa	319	-	498238	499197
afuC	EG12340	ECK0264	b0262	Predicted ferric iron ABC transporter ATP-binding protein; orphan; part of a defective ABC transporter, probably silent; CP4-6 prophage remnant; missing its promoter and co-functional components; homologous to an iron-uptake system gene in Actinobacillus	aa	348	-	276980	278026
agaB	EG12769	ECK3126	b3138	Putative PTS system N-acetylgalactosamine-specific enzyme IIB component	aa	158	+	3282192	3282668
agaC	EG12770	ECK3127	b3139	Enzyme IIC Nag, PTS system; N-acetylgalactosamine-specific enzyme IIC; EIIC-Nag	aa	267	+	3282707	3283510
agaD	EG12771	ECK3128	b3140	Enzyme IID Nag, PTS system; N-acetylgalactosamine-specific enzyme IID; EIID-Nag; remnant of aga operon	aa	263	+	3283500	3284291
agaI	EG12772	ECK3129	b3141	Galactosamine-6-phosphate isomerase	aa	251	+	3284292	3285047
agaR	EG12762	ECK3119	b3131	aga regulon transcriptional repressor	aa	269	-	3275878	3276687
agaS	EG12767	ECK3124	b3136	Tagatose-6-phosphate ketose/aldose isomerase	aa	384	+	3279998	3281152
agaV	EG12764	ECK3121	b3133	Enzyme IIB Nag, PTS system; N-acetylgalactosamine-specific enzyme IIB; EIIB-Nag	aa	157	+	3278239	3278712
agp	EG10033	ECK0993	b1002	Periplasmic glucose-1-phosphatase, acidic; has inositol phosphatase activity	aa	413	+	1064808	1066049
ahpC	EG11384	ECK0599	b0605	Alkyl hydroperoxide reductase, subunit C; reduced by the AhpF subunit	aa	187	+	638168	638731
ahpF	EG11385	ECK0600	b0606	Alkyl hydroperoxide reductase, subunit F; NAD(P)H:peroxiredoxin oxidoreductase, reduces AhpC; contains one FAD/monomer	aa	521	+	638976	640541
aidB	EG11811	ECK4183	b4187	Flavin-containing, DNA binding protein; low level isovaleryl CoA dehydrogenase activity; Ada-regulated adaptive response to DNA methylation damage	aa	541	+	4412298	4413923
ais	EG13155	ECK2245	b2252	Predicted LPS core heptose(II)-phosphate phosphatase; aluminum-inducible protein; Salmonella ortholog is regulated by PmrAB(BasRS)	aa	200	-	2363040	2363642
alaA	EG14101	ECK2284	b2290	Valine--pyruvate aminotransferase 2; glutamic-pyruvic transaminase (GPT)	aa	405	+	2405583	2406800
alaC	EG14198	ECK2375	b2379	Valine--pyruvate aminotransferase 3; glutamic-pyruvic transaminase (GPT)	aa	412	-	2495079	2496317
alaE	EG13525	ECK2664	b2670	Alanine exporter, inducible; stress-responsive	aa	149	+	2797186	2797635
alaS	EG10034	ECK2692	b2697	Alanine--tRNA ligase	aa	876	-	2817403	2820033
alaT	EG30008	ECK3845	b3853	Alanine tRNA(UGC) 1B	nt	76	+	4035283	4035358
alaU	EG30009	ECK3263	b3276	Alanine tRNA(UGC) 1B	nt	76	-	3424980	3425055
alaV	EG30010	ECK0203	b0203	Alanine tRNA(UGC) 1B	nt	76	+	225500	225575
alaW	EG30011	ECK2391	b2397	Alanine tRNA(GGC) 2; tandemly duplicated	nt	76	-	2516178	2516253
alaX	EG30012	ECK2390	b2396	Alanine tRNA(GGC) 2; tandemly duplicated alaW	nt	76	-	2516063	2516138
aldA	EG10035	ECK1408	b1415	Aldehyde dehydrogenase, NAD-dependent; active on lactaldehyde, glycolaldehyde, and other aldehydes	aa	479	+	1486256	1487695
aldB	EG12292	ECK3577	b3588	Aldehyde dehydrogenase, NADP-dependent; tetrameric	aa	512	-	3752996	3754534
alkA	EG11222	ECK2062	b2068	3-methyl-adenine DNA glycosylase II, inducible; repairs by single-and double-strand excision of 3-methyl adenine	aa	282	-	2144716	2145564
alkB	EG10037	ECK2204	b2212	Alkylated DNA repair enzyme; alpha-ketoglutarate- and Fe(II)-dependent dioxygenase; releases replication blocks by oxidative demethylation of 1-methyladenine and 3-methylcytosine residues in ssDNA and dsDNA	aa	216	-	2306713	2307363
allA	EG13615	ECK0498	b0505	Ureidoglycolate hydrolase: allantoin for anaerobic nitrogen	aa	160	+	531675	532157
allB	EG13619	ECK0505	b0512	Allantoinase: allantoin for anaerobic nitrogen; tetrameric	aa	453	+	538371	539732
allC	EG13623	ECK0509	b0516	Allantoate amidohydrolase: allantoin for anaerobic nitrogen	aa	411	-	543281	544516
allD	EG13624	ECK0510	b0517	Ureidoglycolate dehydrogenase: allantoin for anaerobic nitrogen	aa	349	-	544538	545587
allR	EG13616	ECK0499	b0506	Repressor for all (allantoin) and gcl (glyoxylate) operons; glyoxylate-induced	aa	271	+	532235	533050
allS	EG13267	ECK0497	b0504	Transcriptional activator for the allD operon	aa	308	-	530519	531445
alpA	EG12112	ECK2620	b2624	Alp protease, CP4-57 putative defective prophage; regulates intA (slp [suppressor of Lon])	aa	70	+	2756666	2756878
alr	EG10001	ECK4045	b4053	Alanine racemase	aa	359	+	4263805	4264884
alsA	EG11959	ECK4080	b4087	D-allose ABC transporter ATP-binding protein	aa	510	-	4307471	4309003
alsB	EG12458	ECK4081	b4088	D-allose-binding protein, periplasmic	aa	311	-	4309130	4310065
alsC	EG11958	ECK4079	b4086	D-allose transport, membrane component	aa	326	-	4306512	4307492
alsE	EG11957	ECK4078	b4085	D-allulose-6-phosphate 3-epimerase	aa	231	-	4305806	4306501
alsK	EG11956	ECK4077	b4084	D-allose kinase	aa	309	-	4304893	4305822
alx	EG12731	ECK3079	b3088	Predicted transporter, alkali-induced riboswitch; inner membrane protein, function unknown	aa	321	+	3236602	3237567
amiA	EG11823	ECK2430	b2435	N-acetylmuramyl-L-alanine amidase, periplasmic; role in septal cleavage during cell division; activated by EnvC	aa	289	+	2550374	2551243
amiB	EG11363	ECK4165	b4169	N-acetylmuramyl-L-alanine amidase, periplasmic; role in septal cleavage during cell division; overexpression causes lysis, osmotic hypersensitivity; activated by EnvC	aa	445	+	4394088	4395425
amiC	EG13086	ECK2813	b2817	N-acetylmuramyl-L-alanine amidase, periplasmic; recruited to the septal ring by FtsN during cell division; overexpression causes lysis; activated by NlpD	aa	417	-	2945779	2947032
amiD	EG13687	ECK0858	b0867	1,6-anhydro-N-acetylmuramyl-L-alanine amidase, Zn-dependent; verified OM lipoprotein	aa	276	+	904136	904966
amn	EG10039	ECK1977	b1982	AMP nucleosidase	aa	484	+	2053085	2054539
ampC	EG10040	ECK4146	b4150	Intrinsic weak beta-lactamase activity; penicillin resistance; affects morphology; penicillin-binding protein	aa	377	-	4375834	4376967
ampD	EG10041	ECK0109	b0110	1,6-anhydro-N-acetylmuramyl-L-alanine amidase, Zn-dependent; murein amidase	aa	183	+	118733	119284
ampE	EG10042	ECK0110	b0111	Ampicillin resistance; membrane protein	aa	284	+	119281	120135
ampG	EG12183	ECK0427	b0433	Muropeptide permease, imports GlcNAc-anhMurNAc-peptides; required for cloned Citrobacter freundii AmpR-regulated beta-lactamase induction and murein recycling	aa	491	-	451294	452769
ampH	EG12867	ECK0371	b0376	Probable role in peptidoglycan, cell wall synthesis, and cell morphology; penicillin-binding protein; beta-lactamase homolog with no beta-lactamase activity	aa	385	-	394354	395511
amtB	EG11821	ECK0445	b0451	Ammonia gas channel; sequesters GlnK, a negative regulator of AmtB activity, to the inner membrane; bi-directional facilitated diffusion	aa	428	+	472190	473476
amyA	EG11387	ECK1926	b1927	alpha-Amylase, cytoplasmic	aa	495	+	2004180	2005667
anmK	EG13942	ECK1636	b1640	Anhydro-N-acetylmuramic acid kinase, murein recycling	aa	369	-	1716517	1717626
ansA	EG10045	ECK1765	b1767	L-Asparaginase I	aa	338	+	1848884	1849900
ansB	EG10046	ECK2952	b2957	L-Asparaginase II	aa	348	-	3097704	3098750
ansP	EG13776	ECK1447	b1453	L-Asparagine permease	aa	499	-	1522505	1524004
apaG	EG10047	ECK0051	b0050	Expressed as part of complex ksgA operon, function unknown; Salmonella ortholog involved in Co2+ and Mg2+ efflux; upstream of apaH	aa	125	-	51229	51606
apaH	EG10048	ECK0050	b0049	Dinucleoside tetraphosphatase, symmetrical; diadenosine tetraphosphatase; bis(5'-nucleosyl)-tetraphosphatase, symmetrical	aa	280	-	50380	51222
apbE	EG12073	ECK2206	b2214	Lipoprotein involved in thiamine synthesis; primarily characterized in Salmonella	aa	351	-	2308501	2309556
aphA	EG11934	ECK4047	b4055	Acid phosphatase, periplasmic, class B, nucleotidase; active on 3'- and 5'-mononucleotides and monodeoxynucleotides; glucose-repressed; monomeric	aa	237	+	4267437	4268150
appA	EG10049	ECK0971	b0980	Acid phosphatase, pH 2.5, exopolyphosphatase; phytase	aa	432	+	1039840	1041138
appB	EG11379	ECK0970	b0979	Cytochrome bd-II oxidase subunit II	aa	378	+	1038519	1039655
appC	EG11380	ECK0969	b0978	Cytochrome bd-II oxidase subunit I	aa	514	+	1036963	1038507
appY	EG10050	ECK0556	b0564	Global transcription regulator, AraC family, DLP12 prophage	aa	249	+	582904	583653
apt	EG10051	ECK0463	b0469	Adenine phosphoribosyltransferase; adenine salvage, AMP from PRPP + Ade	aa	183	+	490636	491187
aqpZ	EG13270	ECK0866	b0875	Aquaporin Z, glycerol and water channel; RpoS regulon	aa	231	-	914575	915270
araA	EG10052	ECK0063	b0062	L-Arabinose isomerase; first step in arabinose catabolism; converts L-arabinose to L-ribulose	aa	500	-	66835	68337
araB	EG10053	ECK0064	b0063	Ribulokinase	aa	566	-	68348	70048
araC	EG10054	ECK0065	b0064	Transcriptional activator for the ara regulon; autorepressor in the absence of arabinose co-activator	aa	292	+	70387	71265
araD	EG10055	ECK0062	b0061	L-ribulose-5-phosphate 4-epimerase	aa	231	-	65855	66550
araE	EG10056	ECK2839	b2841	Low-affinity L-arabinose transport; L-arabinose proton symport	aa	472	-	2978786	2980204
araF	EG10057	ECK1899	b1901	L-Arabinose-binding protein, periplasmic	aa	329	-	1983163	1984152
araG	EG10058	ECK1898	b1900	Arabinose ABC transporter ATP-binding protein	aa	504	-	1981579	1983093
araH	EG10059	ECK1897	b4460	High-affinity L-arabinose transport, membrane protein	aa	328	-	1980578	1981564
araJ	EG10060	ECK0390	b0396	Arabinose-inducible MFS family transporter, function unknown; not involved in arabinose uptake or utilization	aa	394	-	410521	411705
arcA	EG10061	ECK4393	b4401	Response regulator, represses aerobic genes during anaerobic growth; also activates some anaerobic genes; phosphorylated by two-component sensor kinase ArcB; RpoS represssor	aa	238	-	4637613	4638329
arcB	EG10062	ECK3200	b3210	Aerobic respiration control sensor histidine protein kinase; phosphorylates response regulator proteins ArcA and RssB	aa	778	-	3348711	3351047
arcZ	EG31163	ECK3199	b4450	sRNA positive antisense regulator of rpoS; binds Hfq	nt	121	+	3348599	3348719
arfA	EG11968	ECK3278	b4550	Alternative stalled-ribosome rescue factor A; binds 50S ribosomal subunits, synthetic lethal with ssrA; recruits RF-2	aa	72	-	3436453	3436671
arfB	EG12354	ECK0191	b0191	Alternative stalled-ribosome rescue factor B; peptidyl-tRNA hydrolase, ribosome-attached	aa	140	+	214833	215255
argA	EG10063	ECK2814	b2818	N-acetylglutamate synthase; first step in arginine biosynthesis; amino-acid acetyltransferase; L-glutamate N-acetyltransferase; growth on acetylornithine; feedback inhibited by L-arginine	aa	443	+	2947264	2948595
argB	EG10064	ECK3950	b3959	N-acetylglutamate kinase	aa	258	+	4154036	4154812
argC	EG10065	ECK3949	b3958	N-acetyl-gamma-glutamyl-phosphate reductase	aa	334	+	4153024	4154028
argD	EG10066	ECK3347	b3359	Acetylornithine aminotransferase; succinyldiaminopimelate aminotransferase, PLP-dependent	aa	406	-	3486982	3488202
argE	EG11286	ECK3948	b3957	Acetylornithine deacetylase	aa	383	-	4151719	4152870
argF	EG10067	ECK0274	b0273	Ornithine carbamoyltransferase; ornithine transcarbamylase; OTCase; CP4-6 putative prophage remnant	aa	334	-	288525	289529
argG	EG10068	ECK3161	b3172	Argininosuccinate synthase	aa	447	+	3316659	3318002
argH	EG11223	ECK3951	b3960	Argininosuccinate lyase	aa	457	+	4154873	4156246
argI	EG10069	ECK4247	b4254	Ornithine carbamoyltransferase; ornithine transcarbamylase; OTCase	aa	334	-	4475330	4476334
argK	EG11445	ECK2914	b2918	Required to convert succinate to propionate, Arg transport?; reported to have ATPase and protein kinase activity	aa	331	+	3061009	3062004
argO	EG11159	ECK2919	b2923	Arginine exporter	aa	211	-	3066195	3066830
argP	EG10490	ECK2912	b2916	Inhibitor of chromosome initiation, transcriptional activator, LysR family; oriC iteron (13-mer) binding protein, competes with DnaA for iteron binding	aa	297	+	3057775	3058668
argQ	EG30013	ECK2686	b2691	Arginine tRNA(ACG) 2; tandem quadruplicate genes	nt	77	-	2815806	2815882
argR	EG10070	ECK3226	b3237	Repressor of Arg regulon; cer-mediated site-specific recombination in plasmid ColE1; hexameric	aa	156	+	3382725	3383195
argS	EG10071	ECK1877	b1876	Arginine--tRNA ligase	aa	577	+	1958086	1959819
argT	EG10072	ECK2304	b2310	Lys-, Arg-, and Orn-binding protein, periplasmic	aa	260	-	2425031	2425813
argU	EG30014	ECK0529	b0536	Arginine tRNA(UCU) 4	nt	77	+	563946	564022
argV	EG30015	ECK2689	b2694	Arginine tRNA(ACG) 2; tandem quadruplicate genes	nt	77	-	2816495	2816571
argW	EG30016	ECK2342	b2348	Arginine tRNA(CCU) 5	nt	75	+	2464331	2464405
argX	EG30017	ECK3789	b3796	Arginine tRNA(CCG) 3	nt	77	+	3980398	3980474
argY	EG30018	ECK2688	b2693	Arginine tRNA(ACG) 2; tandem quadruplicate genes	nt	77	-	2816220	2816296
argZ	EG30019	ECK2687	b2692	Arginine tRNA(ACG) 2; tandem quadruplicate genes	nt	77	-	2816081	2816157
ariR	EG14290	ECK1153	b1166	Connector protein for RcsB regulation of biofilm and acid-resistance	aa	88	+	1215592	1215858
arnA	EG14091	ECK2248	b2255	UDP-glucuronate dehydrogenase and UDP-ara4N formyltransferase	aa	660	+	2366061	2368043
arnB	EG14089	ECK2246	b2253	UDP-4-amino-4-deoxy-L-arabinose synthase; UDP-4-ketopentose aminotransferase; L-glutamate is the amine donor	aa	379	+	2363950	2365089
arnC	EG14090	ECK2247	b2254	Undecaprenyl phosphate-aminoarabinose synthase	aa	322	+	2365093	2366061
arnD	EG14092	ECK2249	b2256	Undecaprenyl phosphate-aminoarabinose deformylase	aa	296	+	2368040	2368930
arnE	EG14344	ECK2251	b4544	Undecaprenyl phosphate-alpha-L-ara4N exporter; flippase ArnEF subunit	aa	111	+	2370579	2370914
arnF	EG14094	ECK2252	b2258	Undecaprenyl phosphate-alpha-L-ara4N exporter; flippase ArnEF subunit	aa	128	+	2370914	2371300
arnT	EG14093	ECK2250	b2257	4-amino-4-deoxy-L-arabinose(Ara4N):Lipid A transferase; modifies lipid A phosphates with aminoarabinose and confers resistance to polymyxin B and cationic antimicrobial peptides; glycolipid donor is undecaprenyl phosphate-alpha-L-Ara4N	aa	550	+	2368930	2370582
aroA	EG10073	ECK0899	b0908	5-enolpyruvyl shikimate-3-phosphate synthase; ESPS synthase; 3-phosphoshikimate-1-carboxyvinyltransferase	aa	427	+	958035	959318
aroB	EG10074	ECK3376	b3389	3-Dehydroquinate synthase	aa	362	-	3515420	3516508
aroC	EG10075	ECK2323	b2329	Chorismate synthase	aa	361	-	2444410	2445495
aroD	EG10076	ECK1691	b1693	3-Dehydroquinate dehydratase	aa	252	+	1772710	1773468
aroE	EG10077	ECK3268	b3281	Shikimate 5-dehydrogenase	aa	272	-	3428042	3428860
aroF	EG10078	ECK2598	b2601	3-deoxy-D-arabino-heptulosonate 7-phosphate (DAHP) synthase; tyrosine repressible; TyrR regulon	aa	356	-	2738102	2739172
aroG	EG10079	ECK0743	b0754	3-deoxy-D-arabino-heptulosonate-7-phosphate (DAHP) synthase; phenylalanine repressible; TyrR regulon	aa	350	+	784856	785908
aroH	EG10080	ECK1702	b1704	3-deoxy-D-arabino-heptulosonate-7-phosphate (DAHP) synthase; tryptophan repressible	aa	348	+	1786459	1787505
aroK	EG10081	ECK3377	b3390	Shikimate kinase I; alkali-inducible	aa	173	-	3516565	3517086
aroL	EG10082	ECK0383	b0388	Shikimate kinase II	aa	174	+	405629	406153
aroM	EG10083	ECK0385	b0390	Regulated by aroR, function unknown	aa	225	+	406652	407329
aroP	EG10084	ECK0111	b0112	General aromatic amino acid transport permease	aa	457	-	120178	121551
arpA	EG11208	ECK4009	b4017	Ankyrin repeat protein, function unknown	aa	728	-	4218324	4220510
arrS	EG31188	ECK4516	b4704	Antisense sRNA ArrS, GadE-regulated, function unknown	nt	69	-	3656009	3656077
arsB	EG12236	ECK3487	b3502	Arsenite pump, inner membrane; resistance to arsenate, arsenite, and antimonite	aa	429	+	3646958	3648247
arsC	EG12237	ECK3488	b3503	Arsenate reductase; resistance to arsenate, arsenite, and antimonite	aa	141	+	3648260	3648685
arsR	EG12235	ECK3486	b3501	Arsenate resistance operon repressor; resistance to arsenate, arsenite, and antimonite	aa	117	+	3646551	3646904
artI	EG11625	ECK0854	b0863	Periplasmic binding protein in artPIQM operon, ligand unknown	aa	243	-	901480	902211
artJ	EG11628	ECK0851	b0860	Arginine-binding protein, periplasmic	aa	243	-	899067	899798
artM	EG11627	ECK0852	b0861	Arginine ABC transporter permease	aa	222	-	900089	900757
artP	EG11624	ECK0855	b0864	Arginine ABC transporter ATP-binding protein	aa	242	-	902229	902957
artQ	EG11626	ECK0853	b0862	Arginine ABC transporter permease	aa	238	-	900757	901473
ascB	EG10085	ECK2711	b2716	Cryptic phospho-beta-glucosidase; expressed when AscG is mutated	aa	474	+	2839012	2840436
ascF	EG10086	ECK2710	b2715	PTS system EIIBC enzyme, beta-glucoside phosphotransferase; paralogous to bglF; cryptic unless AscG is mutated	aa	485	+	2837546	2839003
ascG	EG10087	ECK2709	b2714	Repressor of cryptic asc operon	aa	337	-	2836276	2837286
asd	EG10088	ECK3419	b3433	Aspartate semialdehyde dehydrogenase	aa	367	-	3571798	3572901
aslA	EG10089	ECK3794	b3801	Predicted periplasmic arylsulphatase, suppresses gpp mutants	aa	551	-	3982375	3984030
aslB	EG10090	ECK3793	b3800	Predicted sulfatase-maturating enzyme; suppresses gpp mutants; Radical SAM enzyme	aa	411	+	3980981	3982216
asmA	EG11361	ECK2058	b2064	Suppressor of OmpF assembly mutants; may be more generally involved in OM protein assembly; required for swarming phenotype	aa	617	-	2137783	2139636
asnA	EG10091	ECK3738	b3744	Asparagine synthase A; aspartate-ammonia ligase	aa	330	+	3925178	3926170
asnB	EG10092	ECK0662	b0674	Asparagine synthase B [glutamine-hydrolyzing]	aa	554	-	696736	698400
asnC	EG10093	ECK3737	b3743	Regulatory gene for asnA, asnC, gidA, Lrp family	aa	152	-	3924568	3925026
asnS	EG10094	ECK0921	b0930	Asparagine--tRNA ligase	aa	466	-	986808	988208
asnT	EG30020	ECK1973	b1977	Asparagine tRNA(GUU)	nt	76	+	2042573	2042648
asnU	EG30021	ECK1981	b1986	Asparagine tRNA(GUU)	nt	76	+	2057875	2057950
asnV	EG30022	ECK1984	b1989	Asparagine tRNA(GUU)	nt	76	+	2060284	2060359
asnW	EG31120	ECK1979	b1984	Asparagine tRNA(GUU)	nt	76	-	2056051	2056126
aspA	EG10095	ECK4133	b4139	L-Aspartate ammonia-lyase; L-aspartase	aa	478	-	4364914	4366350
aspC	EG10096	ECK0919	b0928	Aspartate aminotransferase, AspAT; kynurenine aminotransferase; glutamine transaminase K	aa	396	-	983742	984932
aspS	EG10097	ECK1867	b1866	Aspartate--tRNA ligase	aa	590	-	1946774	1948546
aspT	EG30023	ECK3754	b3760	Aspartate tRNA(GUC) 1 triplicated gene	nt	77	+	3944895	3944971
aspU	EG30024	ECK0206	b0206	Aspartate tRNA(GUC) 1 triplicated gene	nt	77	+	228928	229004
aspV	EG30025	ECK0216	b0216	Aspartate tRNA(GUC) 1 triplicated gene	nt	77	+	236931	237007
asr	EG12149	ECK1592	b1597	Acid shock-inducible periplasmic protein required for acid tolerance; expression controlled by phoBR	aa	102	+	1669400	1669708
astA	EG13998	ECK1745	b1747	Arginine succinyltransferase, arginine catabolism	aa	344	-	1827755	1828789
astB	EG13996	ECK1743	b1745	Succinylarginine dihydrolase, arginine catabolism	aa	447	-	1824940	1826283
astC	EG13999	ECK1746	b1748	Succinylornithine transaminase, mutant cannot catabolize arginine, overproduction complements argD mutants; carbon starvation protein	aa	406	-	1828786	1830006
astD	EG13997	ECK1744	b1746	Succinylglutamic semialdehyde dehydrogenase, NAD-dependent; arginine catabolism	aa	492	-	1826280	1827758
astE	EG13995	ECK1742	b1744	Succinylglutamate desuccinylase, arginine catabolism	aa	322	-	1823979	1824947
atoA	EG11670	ECK2215	b2222	Acetate CoA-transferase	aa	216	+	2322131	2322781
atoB	EG11672	ECK2217	b2224	Acetyl-CoA acetyltransferase	aa	394	+	2324131	2325315
atoC	EG11668	ECK2213	b2220	Response regulator for atoDAEB operon; AtoS is the two-component cognate sensor protein; induced by acetoacetate; ornithine decarboxylase antizyme Az, polyamine-inducible	aa	461	+	2319888	2321273
atoD	EG11669	ECK2214	b2221	Acetyl-CoA:acetoacetyl-CoA transferase beta-subunit	aa	220	+	2321469	2322131
atoE	EG11671	ECK2216	b2223	Short-chain fatty acids transporter	aa	440	+	2322778	2324100
atoS	EG11667	ECK2212	b2219	Transcriptional histidine protein kinase regulator of atoDAEB; membrane sensor; AtoC is the two-component cognate response regulator; induced by acetoacetate	aa	608	+	2318065	2319891
atpA	EG10098	ECK3727	b3734	ATP synthase subunit alpha, membrane-bound, F1 sector	aa	513	-	3916339	3917880
atpB	EG10099	ECK3731	b3738	ATP synthase subunit a, membrane-bound, F0 sector	aa	271	-	3919259	3920074
atpC	EG10100	ECK3724	b3731	ATP synthase subunit epsilon, membrane-bound, F1 sector	aa	139	-	3913576	3913995
atpD	EG10101	ECK3725	b3732	ATP synthase subunit beta, membrane-bound, F1 sector	aa	460	-	3914016	3915398
atpE	EG10102	ECK3730	b3737	ATP synthase subunit c, membrane-bound, F0 sector; DCCD-binding	aa	79	-	3918973	3919212
atpF	EG10103	ECK3729	b3736	ATP synthase subunit b, membrane-bound, F0 sector	aa	156	-	3918441	3918911
atpG	EG10104	ECK3726	b3733	ATP synthase subunit gamma, membrane-bound, F1 sector	aa	287	-	3915425	3916288
atpH	EG10105	ECK3728	b3735	ATP synthase subunit delta, membrane-bound, F1 sector	aa	177	-	3917893	3918426
atpI	EG10106	ECK3732	b3739	ATP synthase, membrane-bound accessory factor	aa	126	-	3920083	3920463
avtA	EG10107	ECK3561	b3572	Valine--pyruvate aminotransferase 1; transaminase C; glutamic-pyruvic transaminase (GPT)	aa	417	+	3737728	3738981
azoR	EG12695	ECK1405	b1412	NADH-azoreductase, FMN-dependent	aa	201	-	1480279	1480884
azuC	EG14468	ECK4478	b4663	Expressed protein, membrane-associated	aa	28	-	1985897	1985983
bacA	EG11665	ECK3047	b3057	Undecaprenyl pyrophosphate phosphatase BacA(UppP); overexpression confers bacitracin resistance	aa	273	-	3201332	3202153
baeR	EG11618	ECK2075	b2079	Response regulator for mdtABCD, acrD and spy	aa	240	+	2162300	2163022
baeS	EG11617	ECK2074	b2078	Sensor kinase for mdtABCD, acrD and spy	aa	467	+	2160900	2162303
bamA	EG12676	ECK0176	b0177	Outer membrane protein required for OM biogenesis; in BamABCDE complex; forms pores; PORTA repeats	aa	810	+	197928	200360
bamB	EG14208	ECK2508	b2512	Beta-propeller lipoprotein in OM biogenesis BamABCDE complex; WD40/PQQ repeats; mutant has pleiotropic envelope defects; required for swarming phenotype	aa	392	-	2635496	2636674
bamC	EG10658	ECK2473	b2477	Tandem domain lipoprotein in BamABCDE OM biogenesis complex; mutant is rifampin-sensitive	aa	344	-	2595853	2596887
bamD	EG14222	ECK2593	b2595	TPR-repeat lipoprotein required for OM biogenesis; in BamABCDE complex	aa	245	+	2734168	2734905
bamE	EG10952	ECK2613	b2617	Lipoprotein stabilizer of BamABCDE OM biogenesis complex	aa	113	+	2751627	2751968
barA	EG11367	ECK2780	b2786	Sensor histidine protein kinase, pleiotropic; controls the expresion of csrB/C sRNAs; works in concert with UvrY response regulator	aa	918	+	2913079	2915835
basR	EG11615	ECK4106	b4113	Response regulator for Lipid A modification genes; two-component system involved in polymyxin resistance that senses high extracellular Fe(2+)	aa	222	-	4331305	4331973
basS	EG11614	ECK4105	b4112	Histidine protein kinase sensor for Lipid A modification genes; two-component system involved in polymyxin resistance that senses high extracellular Fe(2+)	aa	363	-	4330204	4331295
bax	EG11360	ECK3559	b3570	Gene transcribed divergently from malS, function unknown	aa	274	-	3734376	3735200
bcp	EG10108	ECK2476	b2480	Peroxiredoxin, thioredoxin-dependent thiol peroxidase; peroxide hypersensitivity; Prx	aa	156	+	2598500	2598970
bcr	EG11419	ECK2176	b2182	Efflux pump for bicyclomycin, cysteine and sulfonamides	aa	396	-	2276592	2277782
bcsA	EG12260	ECK3518	b3533	Celullose synthase, catalytic subunit; inner membrane protein	aa	872	-	3690641	3693259
bcsB	EG12259	ECK3517	b3532	Cellulose synthase, regulatory subunit; may bind cyclic-di-GMP; probably periplasmic	aa	779	-	3688291	3690630
bcsC	EG12257	ECK3515	b3530	Oxidase involved in cellulose production, contains TPR repeats	aa	1157	-	3683723	3687196
bcsE	EG12263	ECK3521	b3536	Protein required for cellulose production	aa	523	+	3694481	3696052
bcsF	EG12264	ECK3522	b3537	Small membrane protein associated with cellulose production	aa	63	+	3696049	3696240
bcsG	EG12265	ECK3523	b3538	Predicted endoglucanase, inner membrane protein; endohydrolysis of 1,4-beta-D-glucosidic linkages in cellulose	aa	559	+	3696237	3697916
bcsZ	EG12258	ECK3516	b3531	Endo-1,4-D-glucanase; breaks down carboxymethylcellulose; periplasmic cellulase	aa	368	-	3687178	3688284
bdcA	EG12528	ECK4243	b4249	c-di-GMP-binding protein mediating biofilm dispersal	aa	237	-	4471363	4472076
bdcR	EG12529	ECK4244	b4251	Transcriptional repressor for divergent bdcA	aa	197	+	4472147	4472740
bdm	EG14301	ECK1475	b1481	Osmoresponsive gene with reduced expression in biofilms; function unknown	aa	71	-	1554089	1554304
betA	EG10109	ECK0309	b0311	Choline dehydrogenase, oxygen-dependent; bet genes confer protection against osmotic stress by making the osmoprotectant glycine betaine from choline	aa	556	-	324801	326471
betB	EG10110	ECK0310	b0312	Betaine aldehyde dehydrogenase, NAD-dependent; bet genes confer protection against osmotic stress by making the osmoprotectant glycine betaine from choline; tetrameric	aa	490	-	326485	327957
betI	EG10111	ECK0311	b0313	Repressor for the betIBA betT divergon, choline-sensing; bet genes confer protection against osmotic stress by making the osmoprotectant glycine betaine from choline	aa	195	-	327971	328558
betT	EG10112	ECK0312	b0314	High-affinity choline transporter; BCCT family; bet genes confer protection against osmotic stress by making the osmoprotectant glycine betaine from choline	aa	677	+	328687	330720
bfd	EG11181	ECK3324	b3337	Bacterioferritin-associated ferredoxin; predicted redox component complexing with Bfr in iron storage and mobility [2Fe-2S]	aa	64	-	3464819	3465013
bfr	EG10113	ECK3323	b3336	Bacterioferritin; negatively regulated by ryhB RNA as part of indirect positive regulation by Fur; 24-mer	aa	158	-	3464271	3464747
bglA	EG13079	ECK2896	b2901	Phospho-beta-glucosidase A; growth on arbutin or salicin when activated	aa	479	+	3041684	3043123
bglB	EG10114	ECK3714	b3721	Phospho-beta-glucosidase B; allows growth on arbutin or salicin when activated	aa	470	-	3900312	3901724
bglF	EG10115	ECK3715	b3722	PTS system EIIABC enzyme, beta-glucoside phosphotransferase; BglG kinase/dephosphorylase; membrane-bound protein; binds BglG	aa	625	-	3901743	3903620
bglG	EG10116	ECK3716	b3723	Transcription anti-terminator for cryptic bglGFBH operon; RNA-binding protein; dimerization and activity modulated by phosphorylation state; binds BglF, its kinase/dephosphorylase	aa	278	-	3903754	3904590
bglH	EG11364	ECK3713	b3720	Outer membrane beta-glucoside porin, cryptic; lamB paralog	aa	538	-	3898627	3900243
bglJ	EG12594	ECK4356	b4366	Transcriptional activator for the silent bgl operon; requires the bglJ4 allele to function; LuxR family	aa	175	+	4602183	4602860
bglX	EG12013	ECK2125	b2132	Periplasmic beta-glucosidase	aa	765	-	2217714	2220011
bhsA	EG13436	ECK1098	b1112	Biofilm, cell surface and signaling defects, YhcN family	aa	85	+	1168296	1168553
bioA	EG10117	ECK0763	b0774	7,8-diaminopelargonic acid aminotransferase	aa	429	-	807191	808480
bioB	EG10118	ECK0764	b0775	Biotin synthase; dethiobiotin to biotin pathway; iron-sulfur enzyme	aa	346	+	808567	809607
bioC	EG10119	ECK0766	b0777	Malonyl-CoA methyltransferase, SAM-dependent; biotin synthesis blocked prior to pimeloyl CoA formation	aa	251	+	810745	811500
bioD	EG10120	ECK0767	b0778	Dethiobiotin synthase	aa	225	+	811493	812170
bioF	EG10121	ECK0765	b0776	7-keto-8-amino pelargonic acid synthase	aa	384	+	809604	810758
bioH	EG10122	ECK3399	b3412	Pimeloyl-ACP carboxylesterase; short acyl chain carboxylesterase, binds CoA; biotin synthesis blocked prior to pimeloyl CoA formation	aa	256	-	3542096	3542866
birA	EG10123	ECK3965	b3973	Bifunctional biotin protein ligase, biotin operon repressor; biotin-[acetyl-CoA carboxylase] holoenzyme synthase; monomeric	aa	321	+	4171105	4172070
bisC	EG10124	ECK3538	b3551	Biotin sulfoxide and methionine (S) sulfoxide reductase; cytoplasmic	aa	777	-	3712084	3714417
blc	EG12474	ECK4145	b4149	Outer membrane lipoprotein, cell division and growth function; monomeric; prokaryotic lipocalin	aa	177	-	4375212	4375745
blr	EG14389	ECK1620	b4409	beta-Lactam resistance protein; divisome-associated membrane protein; multi-copy suppressor of ftsQ1(Ts)	aa	41	+	1702575	1702700
bluF	EG13887	ECK1150	b1163	Anti-repressor for BluR(YcgE), blue light-responsive; cold shock gene, binds FAD; photoinduced dimerization	aa	403	-	1213487	1214698
bluR	EG13886	ECK1149	b1162	Repressor of blue light-responsive genes; modulates biofilm with a YmgAB to RcsBCD relay	aa	243	-	1212551	1213282
bolA	EG10125	ECK0429	b0435	Stationary-phase morphogene, transcriptional repressor; predicted reductase; regulates mreB, dacA, dacC, and ampC transcription; shape determinant; FtsZ dependent; induced by AI-2 pheromone	aa	105	+	453696	454013
borD	EG13637	ECK0549	b0557	Lipoprotein in DLP12 prophage; possibly involved in bacterial virulence	aa	97	-	577823	578116
brnQ	EG12168	ECK0395	b0401	Branched-chain amino acid transport system 2 carrier protein; LIV-II transport system for Ile, Leu, and Val; mutants are valine and o-methylthreonine resistant, glycylvaline sensitive	aa	439	+	418815	420134
bsmA	EG12489	ECK4185	b4189	Confers peroxide resistance in bioflms, YhcN family; mutants are hypermotile on soft agar; probable lipoprotein, function unknown; Cys conserved	aa	109	-	4414464	4414793
bssR	EG13479	ECK0826	b0836	Repressor of biofilm formation by indole transport regulation; global regulator. e.g. of AI-2 transport and motility genes	aa	127	+	877471	877854
bssS	EG14335	ECK1045	b1060	Repressor of biofilm formation by indole transport regulation; global regulator, e.g. of AI-2 transport and motility genes; cold shock gene	aa	84	-	1119924	1120178
btuB	EG10126	ECK3958	b3966	Vitamin B12 outer membrane receptor; receptor for E colicins, phages BF23 and C1	aa	614	+	4161662	4163506
btuC	EG10127	ECK1709	b1711	Vitamin B12 ABC transporter permease	aa	326	-	1792196	1793176
btuD	EG10128	ECK1707	b1709	Vitamin B12 ABC transporter ATP-binding protein	aa	249	-	1790833	1791582
btuE	EG10129	ECK1708	b1710	Glutathione peroxidase; non-specific peroxidase activity	aa	183	-	1791582	1792133
btuF	EG12334	ECK0157	b0158	Vitamin B12-binding protein, periplasmic	aa	266	-	177662	178462
btuR	EG10130	ECK1264	b1270	Regulatory gene affecting btuB	aa	196	-	1325791	1326381
cadA	EG10131	ECK4125	b4131	Lysine decarboxylase, inducible; decameric	aa	715	-	4354493	4356640
cadB	EG10132	ECK4126	b4132	Lysine-cadaverine antiporter	aa	444	-	4356720	4358054
cadC	EG10133	ECK4127	b4133	Transcriptional activator for cadBA, low external pH-, low oxygen-, excess lysine-responsive; homodimeric	aa	512	-	4358419	4359957
caiA	EG11560	ECK0040	b0039	Crotonobetaine reductase, CII component	aa	380	-	39244	40386
caiB	EG11559	ECK0039	b0038	Carnitine dehydratase; crotonobetaine reductase, CI component	aa	405	-	37898	39115
caiC	EG11558	ECK0038	b0037	Crotonobetain/carnitine-CoA ligase	aa	517	-	36271	37824
caiD	EG11557	ECK0037	b0036	Carnitinyl-CoA dehydratase	aa	261	-	35377	36162
caiE	EG12608	ECK0036	b0035	Stimulates activities of CaiD and CaiB	aa	196	-	34781	35371
caiF	EG13451	ECK0035	b0034	Transcriptional activator of cai operon	aa	131	+	34300	34695
caiT	EG11561	ECK0041	b0040	L-carnitine/gamma-butyrobetaine antiporter; trimeric; BCCT family	aa	504	-	40417	41931
can	EG12319	ECK0125	b0126	Carbonic anhydrase, beta class	aa	220	-	142008	142670
carA	EG10134	ECK0033	b0032	Carbamoyl phosphate synthase, small subunit; glutamine-hydrolyzing, tetramer of heterodimers	aa	382	+	29651	30799
carB	EG10135	ECK0034	b0033	Carbamoyl phosphate synthase, ammonia, large subunit; tetramer of heterodimers	aa	1073	+	30817	34038
casA	EG13119	ECK2755	b2760	CRISPR RNA (crRNA) containing Cascade antiviral complex	aa	502	-	2880652	2882160
casB	EG13118	ECK2754	b2759	CRISPR RNA (crRNA) containing Cascade antiviral complex	aa	160	-	2880177	2880659
casC	EG13117	ECK2753	b2758	CRISPR RNA (crRNA) containing Cascade antiviral complex	aa	363	-	2879073	2880164
casD	EG13116	ECK2752	b2757	CRISPR RNA (crRNA) containing Cascade antiviral complex	aa	224	-	2878396	2879070
casE	EG13115	ECK2751	b2756	CRISPR RNA precursor cleavage enzyme; CRISPR RNA (crRNA) containing Cascade antiviral complex	aa	199	-	2877810	2878409
cbeA	EG13388	ECK1997	b2004	Cytoskeleton bundling-enhancing factor A, CbtA antitoxin; CP4-44 putative defective prophage	aa	122	+	2075136	2075504
cbl	EG14264	ECK1982	b1987	Transcriptional activator for ssuEADCB and tauABCD	aa	316	-	2057988	2058938
cbpA	EG12193	ECK0991	b1000	DnaK co-chaperone, binds curved DNA	aa	306	-	1062078	1062998
cbpM	EG12194	ECK0990	b0999	Modulator of CbpA co-chaperone activity	aa	101	-	1061773	1062078
cbrA	EG11714	ECK3682	b3690	Colicin M resistance protein; FAD-binding protein, predicted polyisoprenoid oxidoreductase	aa	354	+	3867400	3868464
cbrB	EG11726	ECK3709	b3716	Inner membrane protein, function unknown; creBC regulon	aa	155	+	3895529	3895996
cbrC	EG11727	ECK3710	b3717	Required for colicin E2 tolerance; UPF0167 family; predicted to have thiol-disulfide oxidoreductase activity of the glutaredoxin/thioredoxin family	aa	195	+	3896045	3896632
cbtA	EG13389	ECK1998	b2005	Cytoskeleton binding toxin; toxin component of toxin-antitoxin protein pair CbtA-CbeA; CP4-44 putative defective prophage	aa	124	+	2075593	2075967
cca	EG10136	ECK3046	b3056	tRNA nucleotidyltransferase, repairs terminal CCA of tRNAs	aa	412	+	3199913	3201151
ccmA	EG12059	ECK2193	b2201	Heme export ABC transporter ATP-binding protein; CcmABCD transporter complex	aa	207	-	2295043	2295666
ccmB	EG12058	ECK2192	b2200	Heme export ABC transporter permease; CcmABCD transporter complex	aa	220	-	2294384	2295046
ccmC	EG12057	ECK2191	b2199	Heme export ABC transporter permease; CcmABCD transporter complex; delivers heme to and interacts with CcmE	aa	245	-	2293605	2294342
ccmD	EG12169	ECK2190	b2198	Heme export ABC transporter holo-CcmE release factor; CcmABCD transporter complex	aa	69	-	2293399	2293608
ccmE	EG12055	ECK2189	b2197	Heme chaperone, membrane-anchored, periplasmic	aa	159	-	2292923	2293402
ccmF	EG12054	ECK2188	b2196	Heme lyase, with CcmH, required for transfer of heme to apocytochrome from heme-CcmE	aa	647	-	2290983	2292926
ccmG	EG12053	ECK2187	b2195	Thiol-disulfide interchange protein, cytochrome C biogenesis; membrane-anchored, periplasmic; thioredoxin homolog	aa	185	-	2290429	2290986
ccmH	EG12052	ECK2186	b2194	Heme lyase, with CcmF, required for transfer of heme to apocytochrome from heme-CcmE	aa	350	-	2289380	2290432
cdaR	EG12335	ECK0161	b0162	Transcriptional regulator for gar and gud operons	aa	385	+	182463	183620
cdd	EG10137	ECK2136	b2143	Cytidine deaminase; 2-deoxycytidine deaminase; mutants are 5-fluorodeoxycytidine resistant; binds Zn(II)	aa	294	+	2229866	2230750
cdh	EG10138	ECK3910	b3918	CDP-diglyceride hydrolase; Salmonella ortholog has both UDP sugar hydrolase (UshB) and NAD pyrophosphatase (PnuE) activities	aa	251	+	4107953	4108708
cdsA	EG10139	ECK0174	b0175	CDP-diglyceride synthase, integral membrane protein with eight transmembrane helices; also known as phosphatidate cytidylyltransferase	aa	285	+	195677	196534
cedA	EG13992	ECK1729	b1731	DNA-binding protein that modulates cell division; relieves inhibition of cell division after over-replication of chromosome in dnaAcos mutants	aa	80	-	1811445	1811687
cfa	EG11531	ECK1657	b1661	Cyclopropane fatty acid synthase; CFA lipid modification is required for acid resistance in early stationary phase	aa	382	+	1739437	1740585
chaA	EG11753	ECK1210	b1216	Ca2+/H+ and K+/H+ antiporter; extrudes potassium ions, and also sodium ions at alkaline pH; regulated by osmolarity and pH	aa	366	-	1269972	1271072
chaB	EG12402	ECK1211	b1217	Accessory and regulatory protein for chaA	aa	76	+	1271342	1271572
chaC	EG12403	ECK1212	b1218	Accessory and regulatory protein for chaA	aa	231	+	1271730	1272425
chbA	EG10142	ECK1734	b1736	PTS Enzyme IIA(Chb), N,N'-diacetylchitobiose utilization; trimeric	aa	116	-	1817479	1817829
chbB	EG10140	ECK1736	b1738	N,N'-diacetylchitobiose utilization, enzyme IIB(Chb) of the PTS transport system	aa	106	-	1819323	1819643
chbC	EG10141	ECK1735	b1737	PTS Enzyme IIC(Chb) for N,N'-diacetylchitobiose utilization	aa	452	-	1817880	1819238
chbF	EG10144	ECK1732	b1734	N,N'-diacetylchitobiose utilization, phospho-chitobiase; can hydrolyze a variety of phospho-beta-glucosides	aa	450	-	1815172	1816524
chbG	EG12198	ECK1731	b1733	Chito-oligosaccharide deacetylase	aa	249	-	1814410	1815159
chbR	EG10143	ECK1733	b1735	Repressor, chb operon for N,N'-diacetylchitobiose utilization; AraC family	aa	280	-	1816629	1817471
cheA	EG10146	ECK1889	b1888	Histidine protein kinase sensor of chemotactic response; CheY is cognate response regulator; autophosphorylating; CheAS is a short form produced by an internal start at codon 98	aa	654	-	1971384	1973348
cheB	EG10147	ECK1884	b1883	Chemotaxis MCP protein-glutamate methylesterase; reverses CheR methylation at specific MCP glutamates	aa	349	-	1965476	1966525
cheR	EG10148	ECK1885	b1884	Chemotaxis MCP protein methyltransferase, SAM-dependent; binds C-terminus of chemoreceptors; makes glutamate methyl esters	aa	286	-	1966528	1967388
cheW	EG10149	ECK1888	b1887	Chemotaxis signal transducer; bridges CheA to chemoreceptors to regulate phophotransfer to CheY and CheB	aa	167	-	1970860	1971363
cheY	EG10150	ECK1883	b1882	Response regulator for chemotactic signal transduction; single-domain response regulator lacking an output domain; CheA is the cognate sensor protein; autoacetylase	aa	129	-	1965072	1965461
cheZ	EG10151	ECK1882	b1881	CheY-P phosphatase	aa	214	-	1964417	1965061
chiA	EG11237	ECK3325	b3338	Periplasmic endochitinase/lysozyme, Hns-repressible	aa	897	-	3465182	3467875
chiP	EG13659	ECK0669	b0681	Chitoporin, uptake of chitosugars; repressed by chiX(micM) sRNA	aa	468	+	707557	708963
chiQ	EG13660	ECK0670	b0682	Novel verified lipoprotein, function unknown; induced by chitosugars	aa	108	+	709013	709339
chiX	EG31175	ECK4396	b4585	sRNA regulator of OM chitoporin ChiP(YbfM); also an antisense regulator for DpiB	nt	82	+	506428	506511
cho	EG13993	ECK1739	b1741	Endonuclease involved in excision repair, cuts 3' of lesion; requires UvrAB	aa	295	+	1821539	1822426
chpB	EG12096	ECK4221	b4225	ChpB toxin and mRNA interferase, antitoxin is ChpS; reversible inhibitor of translation, by mRNA cleavage	aa	116	+	4446715	4447065
chpS	EG11250	ECK4220	b4224	ChpS antitoxin, toxin is ChpB	aa	83	+	4446470	4446721
chrR	EG11723	ECK3706	b3713	Chromate reductase, Class I, flavoprotein; quinone reductase; chromate resistance; reduces mitomycin C; prodrug reducing enzyme	aa	188	+	3892675	3893241
cirA	EG10155	ECK2148	b2155	Colicin I outer membrane receptor and translocator; ferric iron-catecholate transporter	aa	663	-	2242800	2244791
citC	EG13645	ECK0611	b0618	[Citrate [pro-3S]-lyase] ligase	aa	352	-	650021	651079
citD	EG13543	ECK0610	b0617	Citrate lyase acyl carrier protein	aa	98	-	649710	650006
citE	EG13542	ECK0609	b0616	Citrate lyase beta chain	aa	302	-	648805	649713
citF	EG13541	ECK0608	b0615	Citrate lyase alpha chain	aa	510	-	647262	648794
citG	EG13539	ECK0606	b0613	2-(5''-triphosphoribosyl)-3'-dephosphocoenzyme-A synthase	aa	292	-	645854	646732
citT	EG13538	ECK0605	b0612	Citrate/succinate antiporter	aa	487	-	644340	645803
citX	EG13540	ECK0607	b0614	Apo-citrate lyase phosphoribosyl-dephospho-CoA transferase	aa	183	-	646707	647258
clcA	EG12331	ECK0154	b0155	H(+)/Cl(-) exchange transporter; involved in the extreme acid response	aa	473	+	175107	176528
clcB	EG13848	ECK1587	b1592	H(+)/Cl(-) exchange transporter; involved in the extreme acid response	aa	418	+	1663339	1664595
clpA	EG10156	ECK0873	b0882	ATPase subunit of ClpAP ATP-dependent protease; protease Ti; molecular chaperone	aa	758	+	922487	924763
clpB	EG10157	ECK2590	b2592	Bichaperone with DnaK for protein disaggregation; disaggregase; protein-dependent ATPase; role in de novo protein folding under mild stress conditions	aa	857	-	2729622	2732195
clpP	EG10158	ECK0431	b0437	Proteolytic subunit of ClpXP and ClpAP ATP-dependent proteases; protease Ti	aa	207	+	455901	456524
clpS	EG14241	ECK0872	b0881	Substrate modulator for ClpAP; directs protease activity towards aggregated proteins	aa	106	+	922136	922456
clpX	EG10159	ECK0432	b0438	ATPase subunit of ClpXP protease; ClpXP degrades ssrA-tagged proteins; molecular chaperone	aa	424	+	456650	457924
clsA	EG11608	ECK1243	b1249	Cardiolipin synthase 1; mutants are dihydroxybutylphosphonate resistant; novobiocin sensitivity	aa	486	-	1305209	1306669
clsB	EG13671	ECK0778	b0789	Cardiolipin synthase 2	aa	413	-	821721	822962
clsC	EG13875	ECK1032	b1046	Cardiolipin synthase 3, active in stationary phase	aa	473	+	1105578	1106999
cmk	EG11265	ECK0901	b0910	Cytidylate kinase; multicopy suppressor of UMP kinase mutations	aa	227	+	960424	961107
cmoA	EG14033	ECK1871	b1870	tRNA cmo(5)U34 methyltransferase, SAM-dependent	aa	247	+	1950726	1951469
cmoB	EG14034	ECK1872	b1871	tRNA mo(5)U34 methyltransferase, SAM-dependent	aa	323	+	1951466	1952437
cmtA	EG11792	ECK2928	b2933	Similar to mannitol phosphotransferase enzymes	aa	462	-	3075493	3076881
cmtB	EG11791	ECK2929	b2934	Protein-N-phosphohistidine sugar P-transferase; enzyme III of PEP-PTS cryptic mannitol transport	aa	147	-	3076909	3077352
cnu	EG14303	ECK1621	b1625	OriC-binding complex H-NS/Cnu; binds 26 bp cnb site; also forms a complex with StpA; complex formation may protect HN-S and StpA from Lon degradation	aa	71	+	1702973	1703188
coaA	EG10922	ECK3966	b3974	Pantothenate kinase	aa	316	-	4172099	4173049
coaD	EG11190	ECK3624	b3634	Phosphopantetheine adenylyltransferase	aa	159	+	3807848	3808327
coaE	EG12312	ECK0103	b0103	Dephospho-CoA kinase; final step in CoA synthesis	aa	206	-	112599	113219
cobB	EG13443	ECK1106	b1120	Protein lysine deacetylase, NAD(+)-dependent; chemotaxis regulator; sirituin homolog; known in vivo substrates include acetyl-CoA synthase (Acs) and CheY; deacetylation of K609 activates Acs; acetylation and deacetylation of CheY affects chemotaxis	aa	279	+	1178854	1179582
cobC	EG13240	ECK0631	b0638	Probable alpha-ribazole-5'-phosphate phosphatase; potential partial cobalamin biosynthesis pathway	aa	203	-	668519	669130
cobS	EG12150	ECK1987	b1992	Cobalamin synthase; partial cobalamin biosynthesis pathway present in E. coli	aa	247	-	2062503	2063246
cobT	EG12151	ECK1986	b1991	Nicotinate-nucleotide--dimethylbenzimidazole phosphoribosyltransferase; partial cobalamin biosynthesis pathway present in E. coli	aa	359	-	2061412	2062491
cobU	EG13238	ECK1988	b1993	Partial cobalamin biosynthesis pathway present in E. coli	aa	181	-	2063243	2063788
codA	EG11326	ECK0334	b0337	Cytosine/isoguanine deaminase	aa	427	+	355395	356678
codB	EG11327	ECK0333	b0336	Cytosine transport	aa	419	+	354146	355405
cof	EG13216	ECK0440	b0446	HMP-PP phosphatase; catalyzes hydrolysis of 4-amino-2-methyl-5-hydroxymethylpyrimidine pyrophosphate (HMP-PP); MeO-HMP-PP and CF3-HMP-PP also serve as substrates for Cof; HAD18	aa	272	+	466636	467454
cohE	EG14249	ECK1131	b1145	CI-like repressor, e14 prophage	aa	224	-	1201482	1202156
copA	EG13246	ECK0478	b0484	Copper-, silver-translocating P-type ATPase efflux pump; involved in copper resistance; copper- and silver-inducible; regulated by copper-responsive CueR activator	aa	834	-	508099	510603
corA	EG11463	ECK3810	b3816	Mg2+ (and other divalent metals) uptake transporter; constitutive; at high Mg(2+), also mediates efflux; mutants are resistant to Co2+, Mn2+, and Ni2+, insensitive to Ca2+	aa	316	+	3999449	4000399
cpdA	EG12187	ECK3023	b3032	3',5' cAMP phosphodiesterase; mutants have elevated cAMP levels	aa	275	-	3174028	3174855
cpdB	EG10160	ECK4209	b4213	2',3'-cyclic nucleotide 2'-phosphodiesterase, periplasmic	aa	647	-	4432645	4434588
cpsB	EG10161	ECK2043	b2049	Colanic acid (CPS) biosynthesis; mannose 1-P guanyltransferase synthesis	aa	478	-	2121108	2122544
cpsG	EG10162	ECK2042	b2048	Phosphomannomutase isozyme; colanic acid biosynthesis synthesis	aa	456	-	2119633	2121003
cptA	EG13074	ECK2891	b2896	Toxin of CptAB toxin-antitoxin pair	aa	135	-	3038438	3038845
cptB	EG13075	ECK2892	b2897	Antitoxin of CptAB toxin-antitoxin pair	aa	88	-	3038826	3039092
cpxA	EG10163	ECK3904	b3911	Histidine protein kinase, periplasmic stress sensor; inner membrane protein; CpxR is the two-component cognate response regulator; Kan-R, phage Q resistant; L-serine growth	aa	457	-	4101625	4102998
cpxP	EG11872	ECK3906	b4484	Inhibitor of the cpx response; periplasmic adaptor protein, targets some proteins to DegP; dimeric	aa	166	+	4103843	4104343
cpxR	EG10020	ECK3905	b3912	Response regulator, periplasmic stress response; CpxA is cognate sensor protein	aa	232	-	4102995	4103693
cra	EG10338	ECK0081	b0080	Catabolite repressor-activator	aa	334	+	88028	89032
crcB	EG12209	ECK0617	b0624	Probable fluoride exporter; inner membrane protein involved with chromosome condensation; confers camphor sensitvity in a cspE mutant; multicopy suppressor of chromosome condensation defects	aa	127	-	656778	657161
creA	EG11217	ECK4389	b4397	Predicted secreted protein, function unknown	aa	157	+	4633544	4634017
creB	EG11218	ECK4390	b4398	Response regulator for CreBC regulon; induced by growth in minimal medium	aa	229	+	4634030	4634719
creC	EG10730	ECK4391	b4399	Sensor kinase for CreBC regulon; induced by growth in minimal medium	aa	474	+	4634719	4636143
creD	EG10145	ECK4392	b4400	Inner membrane protein, function unknown	aa	450	+	4636201	4637553
crl	EG11092	ECK0241	b0240	Sigma factor-binding protein, stimulates RNAP holoenzyme formation; stimulates RpoS activity during stationary phase; mutants display rpoS mutant phenocopy; mutant does not have reduced amount of RpoS protein	aa	133	+	257829	258230
croE	EG14414	ECK4469	b1146	Cro-like repressor, e14 prophage	aa	66	+	1202247	1202447
crp	EG10164	ECK3345	b3357	cAMP receptor protein	aa	210	+	3484142	3484774
crr	EG10165	ECK2412	b2417	EIIA(Glc), phosphocarrier for glucose PTS transport; negative control of rpoS	aa	169	+	2533856	2534365
csdA	EG13082	ECK2806	b2810	Cysteine desulfurase, stimulated by CsdE	aa	401	+	2941359	2942564
csdE	EG13083	ECK2807	b2811	Binds and stimulates CsdA activity	aa	147	+	2942564	2943007
csdL	EG13084	ECK2808	b2812	Sulfur acceptor for CsdA, binds CsdE	aa	268	-	2943058	2943864
csgA	EG11489	ECK1028	b1042	Curli subunit, major; CsgA curlin, cryptic	aa	151	+	1103670	1104125
csgB	EG12621	ECK1027	b1041	Curli nucleator protein curlin CsgB, minor curli subunit	aa	151	+	1103174	1103629
csgC	EG13414	ECK1029	b1043	Curli assembly protein	aa	110	+	1104184	1104516
csgD	EG13410	ECK1026	b1040	Transcriptional activator for csgBA and other genes	aa	216	-	1101769	1102419
csgE	EG13411	ECK1025	b1039	Curlin secretion specificity factor; blocks CsgA amyloid formation; CsgEFG curlin secretion complex	aa	129	-	1101375	1101764
csgF	EG13412	ECK1024	b1038	OM protein required for curli nucleation by CsgB; CsgEFG curlin secretion complex	aa	138	-	1100934	1101350
csgG	EG13413	ECK1023	b1037	Pore-forming OM lipoprotein for curli subunit secretion; CsgEFG curlin secretion complex	aa	277	-	1100074	1100907
csiD	EG13523	ECK2653	b2659	Carbon starvation induced gene, function unknown; first gene in csiD-lhgO-gabDTP operon; tetrameric; structural homolog of 2-oxoglutarate Fe(II)-dependent oxygenases	aa	325	+	2787007	2787984
csiE	EG13418	ECK2532	b2535	Stationary phase inducible protein; sigma S-dependent promoter	aa	426	+	2663457	2664737
csiR	EG12386	ECK2658	b2664	Repressor of csiD promoter	aa	220	+	2793696	2794358
cspA	EG10166	ECK3543	b3556	Cold-inducible RNA chaperone and anti-terminator; aids gene expression at low temperature; cold shock protein CS7.4; binds ssRNA and ssDNA	aa	70	+	3718072	3718284
cspB	EG12203	ECK1551	b1557	Cold shock protein, Qin prophage; cold shock inducible	aa	71	-	1639363	1639578
cspC	EG12204	ECK1821	b1823	Multicopy suppressor of mukB; cold shock protein homolog constitutively expressed at 37C; affects rpoS and uspA expression	aa	69	-	1905250	1905459
cspD	EG11111	ECK0871	b0880	Inhibitor of DNA replication; cold shock protein homolog, not cold shock inducible; stationary phase and starvation inducible; lethal when overproduced	aa	74	-	921589	921813
cspE	EG12179	ECK0616	b0623	Binds and melts RNA, involved in cold acclimation; binds ssDNA; antitermination protein; confers camphor sensitvity in a crcB mutant; dimeric	aa	69	+	656515	656724
cspF	EG12205	ECK1552	b1558	Cold shock protein homolog, Qin prophage; not cold-inducible	aa	70	+	1639879	1640091
cspG	EG14243	ECK0980	b0990	Cold shock protein homolog, cold-inducible	aa	70	+	1050684	1050896
cspH	EG14281	ECK0979	b0989	Cold shock protein homolog, not cold-inducible	aa	70	-	1050186	1050398
cspI	EG13877	ECK1546	b1552	Cold shock protein, Qin prophage; cold shock inducible	aa	70	-	1636479	1636691
csrA	EG11447	ECK2691	b2696	Global regulator of carbon source metabolism; RNA binding protein	aa	61	-	2816983	2817168
csrB	EG31119	ECK2787	b4408	CsrA-binding sRNA, antagonizing CsrA regulation; blocks the CsrA binding of glgC mRNA	nt	360	-	2922178	2922546
csrC	EG31134	ECK3858	b4457	CsrC sRNA sequesters CsrA, a carbon flux regulator; also affects biofilms and motilty	nt	245	+	4049059	4049303
csrD	EG10018	ECK3240	b3252	Targeting factor for csrBC sRNA degradation by RNase E; degenerate GGDEF/EAL protein; carbon flux regulator; indirectly affects CsrA function	aa	646	-	3399414	3401354
cstA	EG10167	ECK0591	b0598	Starvation-induced protein involved in peptide utilization during carbon starvation	aa	701	+	629117	631222
cueO	EG12318	ECK0122	b0123	Multicopper oxidase (laccase), confers copper tolerance; oxidizes model substrate dimethoxyphenol; in vitro ferroxidase and phenoloxidase activities; regulated by copper-responsive CueR activator	aa	516	+	137083	138633
cueR	EG13256	ECK0481	b0487	Activator of copper-responsive regulon genes cueO and copA; MerR homolog	aa	135	+	513217	513624
curA	EG13772	ECK1443	b1449	Curcumin/dihydrocurcumin reductase, NADPH-dependent	aa	345	+	1517051	1518088
cusA	EG12367	ECK0567	b0575	Silver and copper efflux, membrane transporter; overexpression confers low level fosfomycin resistance; confers copper and silver resistance	aa	1047	+	597937	601080
cusB	EG14235	ECK0566	b0574	Silver and copper efflux, membrane fusion protein; confers copper and silver resistance	aa	407	+	596702	597925
cusC	EG14233	ECK0564	b0572	Silver and copper efflux, OMF lipoprotein component; outer membrane factor (OMF) of a tripartate efflux pump; confers copper and silver resistance; required for invasion of brain microvascular endothelial cells in strain K1	aa	457	+	594823	596196
cusF	EG14234	ECK0565	b0573	Silver- and cuprous copper-binding protein, periplasmic; efflux metallochaperone; confers copper and silver resistance; CusF binds both Cu(I) and Ag(I) with high affinity, but does not bind Cu(II)	aa	110	+	596354	596686
cusR	EG13851	ECK0563	b0571	Response regulator of the cusCFBA-cusRS divergon; cusS sensor and cusR mediate copper induction	aa	227	-	593983	594666
cusS	EG13642	ECK0562	b0570	Copper ion sensor regulating cusCFBA expression; may also sense silver	aa	480	-	592551	593993
cutA	EG12177	ECK4131	b4137	Copper sensitivity, binds Cu(II); possible role in cytochrome c maturation; trimeric	aa	112	-	4363041	4363379
cutC	EG12956	ECK1875	b1874	Copper homeostasis protein	aa	248	-	1956544	1957290
cvpA	EG10169	ECK2307	b2313	Membrane protein required for colicin V production	aa	162	-	2428297	2428785
cvrA	EG13896	ECK1179	b1191	Required for growth at low osmolarity; similar to eukaryotic Na+/H+ exchangers, but not involved in Na+ extrusion; proposed to be involved in the regulation of cell volume	aa	578	-	1239558	1241294
cyaA	EG10170	ECK3800	b3806	Adenylate cyclase	aa	848	+	3989176	3991722
cyaR	EG31153	ECK2078	b4438	sRNA effector of ompX mRNA instability, cAMP-induced; hfq-dependent	nt	87	+	2165138	2165224
cyaY	EG11653	ECK3801	b3807	Iron-dependent inhibitor of iron-sulfur cluster formation; binds IcsS; iron sensor; iron-binding and oxidizing protein, frataxin	aa	106	-	3991762	3992082
cybB	EG10172	ECK1410	b1418	Cytochrome b561	aa	176	+	1488926	1489456
cycA	EG12504	ECK4204	b4208	D-alanine, beta-alanine, D-serine, glycine permease; D-cycloserine uptake	aa	470	+	4427887	4429299
cydA	EG10173	ECK0721	b0733	Cytochrome d (bd-I) terminal oxidase subunit I; upregulated in biofilms and microaerobic conditions; aerobically repressed by H-NS; anaerobically repressed by Fnr	aa	522	+	770681	772249
cydB	EG10174	ECK0722	b0734	Cytochrome d (bd-I) terminal oxidase subunit II; upregulated in biofilms and microaerobic conditions; aerobically repressed by H-NS; anaerobically repressed by Fnr	aa	379	+	772265	773404
cydC	EG10012	ECK0877	b0886	Glutathione, cysteine export permease/ATP-binding protein; ABC transporter; exports glutathione and cysteine to the periplasm as required for cytochrome assembly; fused ABC subunits: N-terminal permease domain and C-terminal cytoplasmic ATP-binding domain	aa	573	-	926697	928418
cydD	EG11405	ECK0878	b0887	Glutathione, cysteine export permease/ATP-binding protein; ABC transporter; exports cysteine to periplasm as required for cytochrome assembly; N-terminal permease domain and C-terminal cytoplasmic ATP-binding domain	aa	588	-	928419	930185
cynR	EG11421	ECK0335	b0338	Transcriptional activator for the cyn operon; autorepressor	aa	299	-	357015	357914
cynS	EG10175	ECK0337	b0340	Cyanate aminohydrolase	aa	156	+	358713	359183
cynT	EG10176	ECK0336	b0339	Carbonic anhydrase, beta class	aa	219	+	358023	358682
cynX	EG10177	ECK0338	b0341	Putative transporter, function unknown, cyn operon	aa	384	+	359216	360370
cyoA	EG10178	ECK0426	b0432	Cytochrome o oxidase subunit II, lipoprotein; also called cytochrome bo(3) ubiquinol oxidase subunit II	aa	315	-	449887	450834
cyoB	EG10179	ECK0425	b0431	Cytochrome o oxidase subunit I, quinone-binding domain; cytochrome bo(3) ubiquinol oxidase subunit I	aa	663	-	447874	449865
cyoC	EG10180	ECK0424	b0430	Cytochrome o oxidase subunit III; cytochrome bo(3) ubiquinol oxidase subunit III	aa	204	-	447270	447884
cyoD	EG10181	ECK0423	b0429	Cytochrome o oxidase subunit IV; cytochrome bo(3) ubiquinol oxidase subunit IV	aa	109	-	446941	447270
cyoE	EG10182	ECK0422	b0428	Cytochrome o oxidase protoheme IX farnesyltransferase subunit	aa	296	-	446039	446929
cysA	EG10183	ECK2417	b2422	Sulfate/thiosulfate ABC transporter ATPase subunit	aa	365	-	2537739	2538836
cysB	EG10184	ECK1269	b1275	Transcriptional activator for the Cys regulon; N-acetylserine induced; autorepressor	aa	324	+	1331879	1332853
cysC	EG10185	ECK2745	b2750	Adenylylsulfate kinase, APS kinase	aa	201	-	2871409	2872014
cysD	EG10186	ECK2747	b2752	Sulfate adenylyltransferase subunit 2	aa	302	-	2873443	2874351
cysE	EG10187	ECK3597	b3607	Serine acetyltransferase (SAT); first step in cysteine synthesis; feedback inhibited by cysteine; hexameric	aa	273	-	3779764	3780585
cysG	EG10188	ECK3356	b3368	Siroheme synthase, multifunctional enzyme; has three activities: uroporphyrinogen III methyltransferase, SAM-dependent; precorrin-2 dehydrogenase; sirohydrochlorin ferrochelatase	aa	457	+	3495850	3497223
cysH	EG10189	ECK2757	b2762	Phosphoadenylyl sulfate (PAPS) reductase	aa	244	-	2885600	2886334
cysI	EG10190	ECK2758	b2763	Sulfite reductase [NADPH] hemoprotein beta-component; has 4Fe-4S iron-sulfur center	aa	570	-	2886409	2888121
cysJ	EG10191	ECK2759	b2764	Sulfite reductase [NADPH] flavoprotein alpha-component; binds FMN and FAD	aa	599	-	2888121	2889920
cysK	EG10192	ECK2409	b2414	Cysteine synthase A, O-acetylserine sulfhydrylase A; homodimeric; selenate, azaserine, chromate resistance; alkali-inducible, sulfate starvation-inducible protein SSI5; cysteine desulfhydrase	aa	323	+	2530431	2531402
cysM	EG10193	ECK2416	b2421	Cysteine synthase B, O-acetylserine sulfhydrylase B	aa	303	-	2536694	2537605
cysN	EG10194	ECK2746	b2751	Sulfate adenylyltransferase subunit 1; putative ATP sulfurylase GTPase subunit	aa	475	-	2872014	2873441
cysP	EG10195	ECK2420	b2425	Thiosulfate-binding protein, periplasmic	aa	338	-	2540534	2541550
cysQ	EG10043	ECK4210	b4214	3'-phosphoadenosine 5'-phosphate (pAp) phosphatase; converts pAp to AMP; inhibited by lithium and calcium, leading to pAP accumulation; probable PAPS (adenosine 3'-phosphate 5'-phosphosulfate) 3'(2'),5'-bisphosphate nucleotidase: probably converts PAPS to	aa	246	+	4434778	4435518
cysS	EG10196	ECK0519	b0526	Cysteine--tRNA ligase; binds Zn(II)	aa	461	+	553834	555219
cysT	EG30026	ECK1909	b1910	Cysteine tRNA(GCA)	nt	74	-	1989938	1990011
cysU	EG10197	ECK2419	b2424	Sulfate/thiosulfate ABC transporter membrane permease subunit	aa	277	-	2539701	2540534
cysW	EG10198	ECK2418	b2423	Sulfate/thiosulfate ABC transporter membrane permease subunit	aa	291	-	2538826	2539701
cysZ	EG10003	ECK2408	b2413	Function unknown, upstream of cysK	aa	253	+	2529485	2530246
cytR	EG10200	ECK3926	b3934	Regulatory gene for deo, udp, and cdd; mutants show improved growth on uridine	aa	341	-	4121454	4122479
dacA	EG10201	ECK0625	b0632	D-alanine D-alanine carboxypeptidase PBP5, cell morphology; penicillin-binding protein 5; beta-lactamase activity	aa	403	-	661975	663186
dacB	EG10202	ECK3171	b3182	D-alanine D-alanine carboxypeptidase PBP4; penicillin-binding protein 4	aa	477	+	3326985	3328418
dacC	EG10203	ECK0829	b0839	D-alanine D-alanine carboxypeptidase PBP6; penicillin-binding protein 6	aa	400	+	879950	881152
dacD	EG11893	ECK2004	b2010	D-alanine D-alanine carboxypeptidase PBP6b; penicillin-binding protein 6b	aa	388	-	2079405	2080571
dadA	EG11407	ECK1177	b1189	D-amino acid dehydrogenase	aa	432	+	1236794	1238092
dadX	EG11408	ECK1178	b1190	Alanine racemase; homodimeric	aa	356	+	1238102	1239172
dam	EG10204	ECK3374	b3387	DNA-(adenine-N6)-methyltransferase, methylates GATC; role in repair and replication	aa	278	-	3513099	3513935
damX	EG11183	ECK3375	b3388	Cell division protein, binds septal ring; bile salts resistance	aa	428	-	3514042	3515328
dapA	EG10205	ECK2474	b2478	Dihydrodipicolinate synthase	aa	292	-	2596904	2597782
dapB	EG10206	ECK0032	b0031	Dihydrodipicolinate reductase	aa	273	+	28374	29195
dapD	EG10207	ECK0164	b0166	2,3,4,5-tetrahydropyridine-2-carboxylate N-succinyltransferase; mutations suppress growth defects of strains lacking superoxide dismutase	aa	274	-	185123	185947
dapE	EG10208	ECK2467	b2472	N-succinyl-diaminopimelate desuccinylase, DAP/lysine biosynthesis, contains Zn(2+)/Co(2+)	aa	375	+	2589629	2590756
dapF	EG10209	ECK3804	b3809	Diaminopimelate epimerase	aa	274	+	3992785	3993609
dbpA	EG10210	ECK1340	b1343	ATP-dependent 3'-5' RNA helicase, specific for 23S rRNA	aa	457	+	1407535	1408908
dcd	EG11418	ECK2059	b2065	dCTP deaminase; mutants suppress lethal dut mutants	aa	193	-	2139658	2140239
dcm	EG10211	ECK1959	b1961	DNA cytosine methyltransferase; internal cytosine methylated	aa	472	-	2028923	2030341
dcp	EG10212	ECK1531	b1538	Dipeptidyl carboxypeptidase II	aa	681	-	1623359	1625404
dcrB	EG12218	ECK3456	b3472	Probable lipoprotein required for phage C1 adsorption; periplasmic; Cys conserved	aa	185	+	3607978	3608535
dctA	EG20044	ECK3513	b3528	Uptake of C-4 dicarboxylic acids and orotate; 3-fluoromalate resistance, D-tartrate resistant; uptake of D-malate (reed, 2006)	aa	428	-	3680184	3681470
dctR	EG11889	ECK3491	b3507	Probable repressor of dctA dicarboxylate transporter gene	aa	176	+	3652706	3653236
dcuA	EG11225	ECK4132	b4138	C4-dicarboxylate transporter, anaerobic	aa	433	-	4363495	4364796
dcuB	EG10006	ECK4116	b4123	C4-dicarboxylate transporter, anaerobic; DcuS co-sensor	aa	446	-	4345427	4346767
dcuC	EG13545	ECK0614	b0621	C4-dicarboxylate carrier, anaerobic; W3110 has an IS5 insertion	aa	461	-	653806	655191
dcuD	EG12818	ECK3216	b3227	Predicted transporter, DcuC paralog, function unknown; mutant has no phenotype and dcuD does not complement dcuC mutations	aa	455	+	3372891	3374258
dcuR	EG12464	ECK4117	b4124	Response regulator for C4-dicarboxylate; two-component system regulation of anaerobic fumurate respiratory system	aa	239	-	4347338	4348057
dcuS	EG12465	ECK4118	b4125	Histidine protein kinase sensor for C4-dicarboxylate; two-component system regulation of anaerobic fumurate respiratory system	aa	543	-	4348054	4349685
dcyD	EG14038	ECK1918	b1919	D-cysteine desulfhydrase; needed for protection from, and utilization of, D-cysteine	aa	328	-	1996518	1997504
ddlA	EG10213	ECK0376	b0381	D-alanine:D-alanine ligase A, ADP-forming	aa	364	-	399053	400147
ddlB	EG10214	ECK0093	b0092	D-alanine:D-alanine ligase B, ADP-forming	aa	306	+	102233	103153
ddpA	EG13790	ECK1481	b1487	D,D-dipeptide-binding protein, periplasmic	aa	516	-	1558955	1560505
ddpB	EG13789	ECK1480	b1486	D,D-dipeptide permease system, membrane translocase	aa	340	-	1557931	1558953
ddpC	EG13788	ECK1479	b1485	D,D-dipeptide permease system, membrane translocase	aa	298	-	1557038	1557934
ddpD	EG13787	ECK1478	b1484	D,D-dipeptide permease system, ATP-binding component	aa	328	-	1556055	1557041
ddpF	EG13786	ECK1477	b1483	D,D-dipeptide permease system, ATP-binding component	aa	308	-	1555136	1556062
ddpX	EG13791	ECK1482	b1488	D-Ala-D-Ala dipeptidase	aa	193	-	1560519	1561100
deaD	EG10215	ECK3150	b3162	ATP-dependent RNA helicase, 50S ribosomal subunit biogenesis; translation factor W2; factor X; facilitates translation of mRNAs with 5' secondary structures; multicopy suppressor of rpsB(Ts) mutations	aa	629	-	3303993	3305882
dedA	EG10216	ECK2311	b2317	Inner membrane protein in pdxB operon, function unknown	aa	219	-	2432104	2432763
dedD	EG10218	ECK2308	b2314	Membrane-anchored periplasmic protein involved in septation	aa	220	-	2429044	2429706
def	EG11440	ECK3273	b3287	Peptide deformylase; N-formylmethionylaminoacyl-tRNA deformylase	aa	169	+	3431712	3432221
degP	EG10463	ECK0160	b0161	Periplasmic, membrane-associated serine endoprotease; protease Do, required for high-temperature growth and the degradation of damaged proteins	aa	474	+	180884	182308
degQ	EG12612	ECK3223	b3234	Periplasmic serine endoprotease; multicopy suppressor of prc and degP	aa	455	+	3378765	3380132
degS	EG11652	ECK3224	b3235	Serine protease, degrades periplasmic RseA, activating RpoE; multicopy suppressor of prc; periplasmic stress sensor for unfolded or misfolded OMPs	aa	355	+	3380222	3381289
deoA	EG10219	ECK4374	b4382	Thymidine phosphorylase; homodimeric	aa	440	+	4616252	4617574
deoB	EG10220	ECK4375	b4383	Phosphopentomutase; deoxyribouratase	aa	407	+	4617626	4618849
deoC	EG10221	ECK4373	b4381	2-deoxy-D-ribose 5-phosphate aldolase (DERA); deoxyriboaldolase	aa	259	+	4615346	4616125
deoD	EG10222	ECK4376	b4384	Purine nucleoside phosphorylase; PNP; hexamer	aa	239	+	4618906	4619625
deoR	EG10223	ECK0830	b0840	Repressor for deo operon, nupG and tsx; binds deoxyribose-5-phosphate inducer	aa	252	-	881199	881957
der	EG14207	ECK2507	b2511	Multicopy suppressor of ftsJ, GTPase, ribosome biogenesis; depleted cells form filaments with defective chromosome segregation; Der-YhiI complex	aa	490	-	2633906	2635378
dfp	EG10004	ECK3629	b3639	Coenzyme A biosynthesis, bifunctional enzyme; phosphopantothenoylcysteine decarboxylase (N) and phosphopantothenoylcysteine synthase (C)	aa	406	+	3810754	3811974
dgkA	EG10224	ECK4034	b4042	Diacylglycerol kinase	aa	122	+	4254660	4255028
dgoA	EG11716	ECK3685	b4477	2-oxo-3-deoxygalactonate 6-phosphate aldolase	aa	205	-	3871018	3871635
dgoD	EG20050	ECK3684	b4478	Galactonate dehydratase	aa	382	-	3869873	3871021
dgoK	EG11717	ECK3686	b3693	2-oxo-3-deoxygalactonate kinase	aa	292	-	3871619	3872497
dgoR	EG11718	ECK3687	b4479	Transcriptional repressor for the dgoRKAT operon; growth on 2-keto-3-deoxygalactonate; binds D-galactonate as an inducer	aa	229	-	3872494	3873183
dgoT	EG11715	ECK3683	b3691	Galactonate transporter	aa	430	-	3868461	3869753
dgt	EG10225	ECK0159	b0160	Deoxyguanosine 5'-triphosphate triphosphohydrolase; dGTPase	aa	505	+	179237	180754
dhaK	EG13901	ECK1188	b1200	Dihydroxyacetone kinase, PTS-dependent, dihydroxyacetone-binding subunit; DhaK(2):DhaL:DhaM(2) complex	aa	356	-	1248991	1250061
dhaL	EG13900	ECK1187	b1199	Dihydroxyacetone kinase, PTS-dependent ADP-binding subunit II; DhaK(2):DhaL:DhaM(2) complex	aa	210	-	1248348	1248980
dhaM	EG12399	ECK1186	b1198	Multidomain dihydroxyacetone-specific PTS protein; phosphoryl donor for dihydroxyacetone kinase; DhaK(2):DhaL:DhaM(2) complex	aa	472	-	1246919	1248337
dhaR	EG13902	ECK1189	b1201	Transcription activator of the dhaKLM operon	aa	639	+	1250289	1252208
diaA	EG12780	ECK3137	b3149	DnaA-binding protein; involved in the timing of the initiation of DNA replication; dnaA(Cs) suppressor; homodimer	aa	196	+	3293831	3294421
dicA	EG10226	ECK1564	b1570	Transcriptional repressor for dicB, Qin prophage	aa	135	+	1645958	1646365
dicB	EG10227	ECK1569	b1575	Control of cell division, activates MinC, Qin prophage	aa	62	+	1647633	1647821
dicC	EG10228	ECK1563	b1569	Transcriptional repressor for dicB, Qin prophage	aa	76	-	1645644	1645874
dicF	EG31115	ECK1568	b1574	DicF antisense sRNA, inhibits ftsZ, Qin prophage	nt	53	+	1647406	1647458
dinB	EG13141	ECK0232	b0231	DNA polymerase IV, capable of translesion synthesis; overexpression enhances mutagenesis; mediates targeted mutagenesis by 4-NQO; intrinsic AP lyase activity	aa	351	+	250898	251953
dinD	EG11193	ECK3635	b3645	Damage inducible, function unknown	aa	274	+	3815783	3816607
dinF	EG11491	ECK4036	b4044	Oxidative stress resistance protein; predicted MATE family efflux pump; UV and mitomycin C inducible	aa	459	+	4255765	4257144
dinG	EG11357	ECK0788	b0799	ATP-dependent DNA helicase; putative repair and recombination enzyme, monomeric	aa	716	+	832293	834443
dinI	EG12670	ECK1046	b1061	Stabilizes RecA filaments; multicopy suppressor of dinD cold-sensitive filamentous phenotype; possible ssDNA mimic	aa	81	-	1120465	1120710
dinJ	EG13142	ECK0227	b0226	Antitoxin of TA pair YafQ/DinJ	aa	86	-	246242	246502
dinQ	EG14431	ECK4422	b4613	Damage inducible transcript, function unknown	aa	42	-	3645728	3645856
djlA	EG11570	ECK0056	b0055	DnaK co-chaperone, membrane-asssociated, DNA-binding; mutants rapidly accumulate suppressors	aa	271	+	57364	58179
djlB	EG13649	ECK0639	b0646	DnaJ homolog near hscC; not cognate to HscC	aa	475	+	676638	678065
djlC	EG13652	ECK0642	b0649	Hsc56, DnaJ-like co-chaperone of HscC; stimulates the ATPase activity of HscC(Hsc62), which binds to and inhibits RpoD	aa	483	+	679435	680886
dkgA	EG13015	ECK3004	b3012	2,5-diketo-D-gluconate reductase A; 2-methylacetoacetate reductase, NADPH-dependent; beta-keto ester reductase	aa	275	+	3154645	3155472
dkgB	EG11648	ECK0207	b0207	2,5-diketo-D-gluconate reductase B	aa	267	+	229167	229970
dksA	EG10230	ECK0144	b0145	RNAP-binding protein modulating ppGpp and iNTP regulation; reduces open complex half-life on rRNA promoters; removes trasncriptional roadblocks to replication	aa	151	-	160149	160604
dld	EG10231	ECK2126	b2133	D-lactate dehydrogenase; vinylglycolate resistance, FAD enzyme	aa	571	+	2220207	2221922
dmlA	EG13507	ECK1798	b1800	D-malate oxidase, NAD(+)-dependent	aa	361	+	1879936	1881021
dmlR	EG13506	ECK1797	b1799	Transcriptional activator for dmlA, autorepressor	aa	307	-	1878910	1879833
dmsA	EG10232	ECK0885	b0894	DMSO reductase subunit A, anaerobic, periplasmic	aa	814	+	940182	942626
dmsB	EG10233	ECK0886	b0895	DMSO reductase subunit B; apparent Fe-S binding subunit; anaerobic	aa	205	+	942637	943254
dmsC	EG10234	ECK0887	b0896	DMSO reductase subunit C, periplasmic; has a membrane bound anchor	aa	287	+	943256	944119
dmsD	EG13847	ECK1586	b1591	Redox enzyme maturation protein (REMP) for DmsA; twin-arginine leader-binding protein; binds DmsA and TorA TAT signal peptides; required for anaerobic growth on glycerol-DMSO medium; stimulates growth on glycerol-fumarate	aa	204	+	1662530	1663144
dnaA	EG10235	ECK3694	b3702	DNA synthesis initiator and global transcription regulator; binds DNA at DnaA boxes, binds cardiolipin and other acidic phospholipids, binds ATP	aa	467	-	3880349	3881752
dnaB	EG10236	ECK4044	b4052	Replicative DNA helicase; DNA-dependent ATPase involved in DNA synthesis; binds DNA contrahelicase termination protein Tus at Ter sites; possibly involved in DNA recombination	aa	471	+	4262337	4263752
dnaC	EG10237	ECK4351	b4361	DNA biosynthesis, helicase DnaB loader; dual ATP/ADP switch protein	aa	245	-	4598261	4598998
dnaE	EG10238	ECK0183	b0184	DNA polymerase III, alpha subunit; suppressor of dnaG-Ts	aa	1160	+	205126	208608
dnaG	EG10239	ECK3056	b3066	Primase for DNA replication; primer synthesis for leading- and lagging-strand synthesis; binds Zn(II)	aa	581	+	3209129	3210874
dnaJ	EG10240	ECK0015	b0015	DnaK co-chaperone HSP40; DNA-binding protein; stress-related DNA biosynthesis, responsive to heat shock; binds Zn(II)	aa	376	+	14168	15298
dnaK	EG10241	ECK0014	b0014	Hsp70 molecular chaperone, heat-inducible; bichaperone with ClpB for protein disaggregation	aa	638	+	12163	14079
dnaN	EG10242	ECK3693	b3701	DNA polymerase III sliding clamp beta subunit; required for high processivity; required for regulatory inactivation of DnaA	aa	366	-	3879244	3880344
dnaQ	EG10243	ECK0215	b0215	DNA polymerase III epsilon subunit; streptomycin, azaserine resistant; 3' to 5' proofreading, lexA regulon	aa	243	+	236067	236798
dnaT	EG10244	ECK4352	b4362	Primasomal protein i	aa	179	-	4599001	4599540
dnaX	EG10245	ECK0464	b0470	DNA polymerase III holoenzyme, tau and gamma ATPase subunits; gamma chain (aa 1-431) is main subunit of the clamp loader complex	aa	643	+	491316	493247
dosC	EG13793	ECK1484	b1490	Diguanylate cyclase, binds oxygen, positive biofilm regulator; cold- and stationary phase-induced	aa	460	-	1563782	1565164
dosP	EG13792	ECK1483	b1489	Heme-regulated oxygen sensor, c-di-GMP phosphodiesterase; biofilm regulator; may have weak cAMP PDE activity; cold- and stationary phase-inducible; dimeric; dual domain protein; defective cyclase domain	aa	799	-	1561358	1563757
dpiA	EG13544	ECK0613	b0620	Two-component system sensor protein; cognate histidine protein kinase is DpiB; regulates citCDEFXGT operon; represses appY; destabilizes plasmid inheritance	aa	226	+	653085	653765
dpiB	EG13646	ECK0612	b0619	Two-component system histidine protein kinase; DpiA is cognate sensor; regulates citCDEFXGT operon; represses appY; periplasmic domain functions as a high-affinity citrate receptor; destabilizes plasmid inheritance	aa	552	+	651458	653116
dppA	EG10248	ECK3531	b3544	Dipeptide-, heme-binding protein, periplasmic; for transport and chemotaxis	aa	535	-	3704121	3705728
dppB	EG12625	ECK3530	b3543	Dipeptide/heme transport, permease; also transports 5-aminolevulinic acid	aa	339	-	3702794	3703813
dppC	EG12626	ECK3529	b3542	Dipeptide/heme transport, permease; also transports 5-aminolevulinic acid	aa	300	-	3701882	3702784
dppD	EG12627	ECK3528	b3541	Dipeptide/heme transport, ATP-binding protein; also transports 5-aminolevulinic acid	aa	327	-	3700888	3701871
dppF	EG12628	ECK3527	b3540	Dipeptide/heme transport, ATP-binding protein; also transports 5-aminolevulinic acid	aa	334	-	3699887	3700891
dps	EG11415	ECK0801	b0812	Stress response DNA-binding protein with protective role; Fe-binding and storage protein; forms biocrystals with DNA; copper homeostatsis	aa	167	-	847631	848134
dsbA	EG11297	ECK3852	b3860	Thiol:disulfide interchange protein, periplasmic; alkali-inducible	aa	208	+	4041441	4042067
dsbB	EG11393	ECK1173	b1185	Disulfide oxidoreductase, membrane-spanning protein; oxidizes periplasmic DsbA; DTT-sensitive phenotype	aa	176	-	1231723	1232253
dsbC	EG11070	ECK2888	b2893	Disulfide bond isomerase, periplasmic; chaperone; activated by DsbD; homodimeric	aa	236	-	3036134	3036844
dsbD	EG12178	ECK4130	b4136	Transmembrane protein-disulfide reductase, transfers electrons from cytoplasmic thioredoxin to the periplasm	aa	565	-	4361368	4363065
dsbG	EG13535	ECK0598	b0604	Thiol:disulfide interchange protein, periplasmic; molecular chaperone; multicopy resistance to DTT; mutants accumulate reduced proteins	aa	248	-	637050	637796
dsdA	EG10249	ECK2362	b2366	D-serine dehydratase	aa	442	+	2477224	2478552
dsdC	EG13161	ECK2360	b2364	Transcriptional activator for dsdA	aa	311	-	2474716	2475651
dsdX	EG10250	ECK2361	b2365	D-serine permease; D-serine tolerance	aa	445	+	2475869	2477206
dsrA	EG31118	ECK1952	b1954	Regulatory sRNA enhances translation of rpoS; component of acid resistance regulatory circuit; also antagonist of H-NS function by decreasing H-NS levels	nt	87	-	2023251	2023337
dsrB	EG12636	ECK1950	b1952	Function unknown, regulated by DsrA, H-NS, and RpoS	aa	62	-	2022659	2022847
dtd	EG11852	ECK3880	b3887	D-tyrosine tRNA deacylase; also removes other, e.g. D-Trp and D-Asp, toxic D-amino acids from tRNA; dimer	aa	145	+	4075038	4075475
dtpA	EG13939	ECK1630	b1634	Dipeptide and tripeptide permease A	aa	500	+	1710793	1712295
dtpB	EG12232	ECK3481	b3496	Dipeptide and tripeptide permease B	aa	489	+	3638885	3640354
dtpD	EG13304	ECK0698	b0709	Dipeptide and tripeptide permease D	aa	493	-	740298	741779
dusA	EG11932	ECK4041	b4049	tRNA-dihydrouridine synthase A	aa	330	+	4259737	4260729
dusB	EG11311	ECK3247	b3260	tRNA-dihydrouridine synthase B	aa	321	+	3408302	3409267
dusC	EG12022	ECK2133	b2140	tRNA-dihydrouridine synthase C	aa	315	-	2227460	2228407
dut	EG10251	ECK3630	b3640	dUTP pyrophosphatase; dUTPase	aa	151	+	3811955	3812410
dxr	EG12715	ECK0172	b0173	1-deoxy-D-xylulose 5-phosphate (DXP) reductoisomerase, NAPDH-dependent; also called 2-C-methyl-D-erythritol 4-phosphate (MEP) synthase; alternative nonmevalonate (DXP) pathway for terpenoid biosynthesis; dimeric	aa	398	+	193521	194717
dxs	EG13612	ECK0414	b0420	DXP synthase; DXP is precursor to isoprenoids, thiamin, pyridoxol	aa	620	-	437539	439401
eamA	EG11639	ECK1526	b1533	Efflux pump for cysteine and O-acetyl-L-serine; part of a L-cysteine/L-cystine shuttle system confering hydrogen peroxide resistance	aa	299	-	1618262	1619161
eamB	EG12445	ECK2576	b2578	Cysteine and O-acetylserine exporter, inner membrane protein	aa	195	+	2713445	2714032
ebgA	EG10252	ECK3066	b3076	Evolved beta-galactosidase, alpha subunit; normal substrate and function unknown; alpha(4)beta(4) holoenzyme	aa	1030	+	3220655	3223747
ebgC	EG10253	ECK3067	b3077	Evolved beta-galactosidase, beta subunit; normal substrate and function unknown; alpha(4)beta(4) holoenzyme	aa	149	+	3223744	3224193
ebgR	EG10254	ECK3065	b3075	ebgAC operon repressor	aa	327	+	3219488	3220471
ecnA	EG14372	ECK4142	b4410	Lipoprotein antitoxin to bacteriolytic lipoprotein entericidin B (ecnB) toxin	aa	41	+	4374340	4374465
ecnB	EG14345	ECK4143	b4411	Bacteriolytic lipoprotein entericidin B toxin	aa	48	+	4374576	4374722
eco	EG10255	ECK2201	b2209	Ecotin, serine protease inhibitor	aa	162	+	2301927	2302415
ecpA	EG13565	ECK0292	b0293	ECP pilin	aa	195	-	309308	309895
ecpB	EG13564	ECK0291	b0292	Pilus chaperone required for ECP formation	aa	222	-	308582	309250
ecpC	EG13563	ECK0290	b0291	Outer membrane protein required for ECP formation	aa	841	-	306031	308556
ecpD	EG13562	ECK0289	b0290	Polymerized tip adhesin of ECP fibers	aa	547	-	304398	306041
ecpE	EG13561	ECK0288	b0289	Pilus chaperone required for ECP formation	aa	236	-	303719	304429
ecpR	EG14324	ECK0293	b0294	Putative transcriptional regulator for ecp operon	aa	196	-	309970	310560
eda	EG10256	ECK1851	b1850	KHG/KDPG aldolase; 2-keto-4-hydroxyglutarate aldolase and 2-keto-3-deoxy-6-phosphogluconate aldolase activities; homotrimeric; 2-keto-4-hydroxyglutarate aldolase is also known as 4-hydroxy-2-oxoglutarate aldolase. 2-keto-3-deoxy-6-phosphogluconate aldolas	aa	213	-	1930139	1930780
edd	EG10257	ECK1852	b1851	Phosphogluconate dehydratase; growth on gluconate	aa	603	-	1930817	1932628
efeB	EG11735	ECK1009	b1019	Deferrrochelatase, periplasmic; inactive acid inducible low-pH ferrous ion transporter EfeUOB; periplasmic acid peroxidase; heme cofactor	aa	423	+	1082599	1083870
efeO	EG13861	ECK1008	b1018	Inactive acid-inducible low-pH ferrous ion transporter EfeUOB; acid-inducible periplasmic protein; hyperlethality gene	aa	375	+	1081466	1082593
efp	EG12099	ECK4141	b4147	Elongation factor EF-P, stimulates fMet dipeptide synthesis	aa	188	+	4373722	4374288
elaA	EG13184	ECK2261	b2267	Predicted acetyltransferase, function unknown	aa	153	-	2379104	2379565
elaB	EG13185	ECK2260	b2266	Ribosome-binding protein, function unknown; probably membrane-anchored	aa	101	-	2378744	2379049
elaD	EG14261	ECK2263	b2269	Protease, capable of cleaving an AMC-ubiquitin model substrate; physiological substrate unknown	aa	403	+	2380735	2381946
elbB	EG11383	ECK3198	b3209	Involved in isoprenoid biosynthesis; also known as sigma cross-reacting protein 27A	aa	217	-	3347828	3348481
elfA	EG13709	ECK0929	b0938	Laminin-binding fimbrin subunit, fimA homolog	aa	179	+	997091	997630
elfC	EG13711	ECK0931	b0940	Putative outer membrane fimbrial subunit export usher protein	aa	866	+	998439	1001039
elfD	EG13710	ECK0930	b0939	Putative periplasmic pilus chaperone, induced by AI-2 pheromone	aa	233	+	997713	998414
elfG	EG13712	ECK0932	b0941	FimA homolog, function unknown	aa	356	+	1001030	1002100
emrA	EG11354	ECK2679	b2685	EmrAB-TolC multidrug resistance pump; periplasmic membrane fusion component, signal anchor; energy-dependent efflux of octane, thiolactomycin and the uncouplers DNP, CCCP, and FCCP	aa	390	+	2809449	2810621
emrB	EG11439	ECK2680	b2686	EmrAB-TolC multidrug resistance pump; energy-dependent efflux of octane, thiolactomycin, and uncouplers DNP, CCCP, and FCCP; inner membrane-spanning translocase	aa	512	+	2810638	2812176
emrD	EG11693	ECK3664	b3673	Multidrug resistance pump; overexpression resistance to uncouplers and detergents	aa	394	+	3851945	3853129
emrE	EG10629	ECK0534	b0543	Multidrug resistance pump, DLP12 prophage; methylviologen sensitivity	aa	110	+	567538	567870
emrK	EG13282	ECK2364	b2368	EmrKY-TolC multidrug resistance efflux pump, membrane fusion protein; overexpression resistance to deoxycholate; hyperlethality gene; signal anchor	aa	387	-	2480198	2481361
emrY	EG13283	ECK2363	b2367	EmrKY-TolC multidrug resistance efflux pump; overexpression resistance to deoxycholate; hyperlethality gene	aa	512	-	2478660	2480198
emtA	EG13897	ECK1181	b1193	Membrane-bound lytic transglycosylase E, lipoprotein; involved in limited murein hydrolysis	aa	203	+	1242403	1243014
endA	EG11336	ECK2940	b2945	DNA-specific endonuclease I, periplasmic; inhibited by RNA; extensive DNA breakdown	aa	235	+	3088369	3089076
eno	EG10258	ECK2773	b2779	Enolase; phosphoprotein; component of RNA degradosome	aa	432	-	2904665	2905963
entA	EG10259	ECK0589	b0596	2,3-Dihydro-2,3-dihydroxybenzoate dehydrogenase	aa	248	+	627774	628520
entB	EG10260	ECK0588	b0595	Isochorismatase, aryl carrier protein (ArCP); also called 2,3-dihydro-2,3-dihydroxybenzoate synthase	aa	285	+	626917	627774
entC	EG10261	ECK0586	b0593	Isochorismate synthase	aa	391	+	624108	625283
entD	EG10262	ECK0575	b0583	Enterochelin synthase, component D; EntB(ArCP)/EntF-CoA phosphopantetheinyltransferase; facilitates secretion of enterobactin peptide	aa	209	-	608682	609302
entE	EG10263	ECK0587	b0594	Enterochelin synthase, component E; 2,3-dihydroxybenzoate (DHB)-AMP ligase; holo-EntB(ArCP)-S-DHB formation	aa	536	+	625293	626903
entF	EG10264	ECK0579	b0586	Enterochelin synthase, component F; multifunctional: holo-EntF(PCP), primed by EntD; seryl-AMP, seryl-S-EntF synthase; DHB-Ser-S-EntF intermediate formation	aa	1293	+	613380	617261
entH	EG11105	ECK0590	b0597	Thioesterase required for efficient enterobactin production; may correct misacylation of the aryl carrier protein domain of EntB	aa	137	+	628523	628936
entS	EG11104	ECK0584	b0591	Enterobactin exporter, iron-regulated; hyperlethality gene	aa	416	+	621523	622773
envC	EG12297	ECK3603	b3613	Activator of AmiB,C murein hydrolases, septal ring factor	aa	419	+	3784861	3786120
envR	EG11741	ECK3251	b3264	Probable transcriptional repressor for acrEF (envCD); function unknown	aa	220	-	3410825	3411487
envY	EG10268	ECK0558	b0566	Thermoregulatory activator of porin expression, AraC family	aa	253	-	585370	586131
envZ	EG10269	ECK3391	b3404	Osmosensor histidine protein kinase/phosphatase; regulates production of outer membrane proteins; dimeric	aa	450	-	3532538	3533890
epd	EG10368	ECK2923	b2927	Erythrose-4-P dehydrogenase	aa	339	-	3070694	3071713
epmA	EG11211	ECK4151	b4155	EF-P-lysine34 lysyltransferase; regulator of poxB; mutants are hypersensitive to sulfometuron methyl, alpha-keto butyrate, and many amino acid analogs; slow growth rate; hypersensitivity to many antibiotics and dyes	aa	325	+	4380666	4381643
epmB	EG12473	ECK4140	b4146	Required for lysylation of EF-P-Lys34; weak lysine 2,3-aminomutase activity	aa	342	-	4372652	4373680
epmC	EG14116	ECK2320	b2326	EF-P-Lys34 hydroxylase	aa	182	-	2442225	2442773
eptA	EG11613	ECK4107	b4114	Lipid A phosphoethanolamine transferase, associated with polymyxin resistance	aa	547	-	4331970	4333613
eptB	EG12267	ECK3533	b3546	KDO phosphoethanolamine transferase, Ca(2+)-inducible; required for Ca(2+) tolerance of heptose-deficient cells	aa	563	-	3706807	3708498
eptC	EG11914	ECK3946	b3955	Probable LPS core phosphoethanolamine transferase	aa	577	-	4146555	4148288
era	EG10270	ECK2564	b2566	Ribosome-associated GTPase essential for growth; also required for a normal adaptation response to thermal stress; GTP-dependent autophosphorylating protein kinase activity; membrane-associated, 16S rRNA-binding protein; cell cycle arrest	aa	301	-	2700503	2701408
erfK	EG12682	ECK1985	b1990	L,D-transpeptidase linking Lpp to murein, periplasmic	aa	310	-	2060415	2061347
erpA	EG12332	ECK0155	b0156	Iron-sulfur cluster insertion protein; A-type Fe-S protein; essential for respiratory growth	aa	114	+	176610	176954
esrE	EG14502	ECK4519	b4707	Essential sRNA of unknown function	nt	252	+	4018001	4018252
essD	EG13634	ECK0545	b0554	Phage lambda S lysis protein homolog, DLP12 prophage	aa	71	+	576621	576836
essQ	EG13831	ECK1550	b1556	Phage lambda S lysis protein homolog, Qin prophage	aa	71	-	1638394	1638609
etk	EG11826	ECK0972	b0981	Cryptic autophosphorylating protein tyrosine kinase Etk; role in polymyxin resistance; cognate with Etp phosphatase; required for formation of the O-antigen capsule; silenced by IS1D insertion in promoter region	aa	726	-	1041253	1043433
etp	EG13727	ECK0973	b0982	Cryptic phosphotyrosine-protein phosphatase; responsible for dephosphorylating the Etk-P autokinase; required for formation of the O-antigen capsule; silenced by IS1D insertion in promoter region	aa	148	-	1043453	1043899
eutA	EG14181	ECK2446	b2451	Reactivating factor for ethanolamine ammonia lyase EutBC	aa	467	-	2563503	2564906
eutB	EG50006	ECK2436	b2441	Ethanolamine ammonia lyase, large subunit, adenosylcobalamine-dependent; concerted induction requires both B12 and ethanolamine; heterodimeric	aa	453	-	2555340	2556701
eutC	EG50007	ECK2435	b2440	Ethanolamine ammonia lyase, small subunit, adenosylcobalamine-dependent; concerted induction requires both B12 and ethanolamine; heterodimeric	aa	295	-	2554432	2555319
eutD	EG14188	ECK2453	b2458	Phosphate acetyltransferase	aa	338	-	2570511	2571527
eutE	EG14185	ECK2450	b2455	Aldehyde oxidoreductase	aa	467	-	2568370	2569773
eutG	EG14183	ECK2448	b2453	Aldehyde reductase, converts acetaldehyde to ethanol; ethanol dehydrogenase	aa	395	-	2566346	2567533
eutH	EG14182	ECK2447	b2452	Ethanolamine transport	aa	408	-	2564903	2566129
eutJ	EG14184	ECK2449	b2454	Putative chaperonin	aa	278	-	2567523	2568359
eutK	EG14170	ECK2433	b2438	Ethanolamine catabolic microcompartment shell protein	aa	166	-	2553250	2553750
eutL	EG14171	ECK2434	b2439	Ethanolamine catabolic microcompartment shell protein; forms a 2-dimensional protein membrane	aa	219	-	2553763	2554422
eutM	EG14187	ECK2452	b2457	Ethanolamine catabolic microcompartment shell protein; forms a 2-dimensional protein membrane	aa	97	-	2570179	2570472
eutN	EG14186	ECK2451	b2456	Ethanolamine catabolic microcompartment shell protein	aa	95	-	2569785	2570072
eutP	EG14191	ECK2456	b2461	eut operon protein, function unknown	aa	159	-	2573000	2573479
eutQ	EG14190	ECK2455	b2460	eut operon protein, function unknown	aa	233	-	2572324	2573025
eutR	EG12190	ECK2432	b2437	eut operon transcriptional activator, AraC family; concerted induction requires both B12 and ethanolamine; autoregulatory	aa	350	-	2552152	2553204
eutS	EG14192	ECK2457	b2462	Ethanolamine catabolic microcompartment shell protein	aa	111	-	2573492	2573827
eutT	EG14189	ECK2454	b2459	Cobalamin adenosyl transferase	aa	267	-	2571524	2572327
evgA	EG11609	ECK2365	b2369	Response regulator for acid and drug resistance, cognate to EvgS; homodimeric	aa	204	+	2481777	2482391
evgS	EG11610	ECK2366	b2370	Sensor kinase for acid and drug resistance, cognate to EvgA	aa	1197	+	2482396	2485989
exbB	EG10271	ECK2999	b3006	Uptake of enterochelin; resistance or sensitivity to colicins; similarity with TolQ	aa	244	-	3149272	3150006
exbD	EG10272	ECK2998	b3005	Uptake of enterochelin; resistance or sensitivity to colicins; similarity with TolR	aa	141	-	3148840	3149265
exoX	EG14031	ECK1845	b1844	Exonuclease X; 3'-5' DNase; confers UV sensitivity in recJ, xseAB, sbcB background	aa	220	+	1924144	1924806
exuR	EG12739	ECK3085	b3094	Repressor for the exuR regulon; induced by D-hexuronates	aa	258	+	3244674	3245450
exuT	EG12738	ECK3084	b3093	Hexuronate permease, for glucuronate and galacturonate	aa	472	+	3243126	3244544
eyeA	EG31183	ECK4506	b4690	Novel sRNA, function unknown, CP4-6 prophage	nt	75	+	271804	271878
fabA	EG10273	ECK0945	b0954	3R-3-hydroxydecanoyl acyl carrier protein (ACP) dehydratase; also called beta-hydroxydecanoylthioester dehydrase	aa	172	-	1015175	1015693
fabB	EG10274	ECK2317	b2323	3-oxoacyl-[acyl-carrier-protein] synthase I; beta-Ketoacyl-ACP synthase I; KAS I; homodimeric	aa	406	-	2438407	2439627
fabD	EG11317	ECK1078	b1092	Malonyl-CoA-acyl carrier protein transacylase	aa	309	+	1148951	1149880
fabF	EG12606	ECK1081	b1095	beta-Ketoacyl-ACP synthase II; KAS II; homodimeric	aa	413	+	1151162	1152403
fabG	EG11318	ECK1079	b1093	beta-Ketoacyl-ACP reductase	aa	244	+	1149893	1150627
fabH	EG10277	ECK1077	b1091	beta-Ketoacyl-ACP synthase III; KAS III; monomer	aa	317	+	1147982	1148935
fabI	EG11528	ECK1283	b1288	Enoyl-ACP reductase, NADH dependent	aa	262	-	1348275	1349063
fabR	EG11394	ECK3955	b3963	Transcriptional repressor of fabA and fabB	aa	215	+	4159147	4159794
fabZ	EG11284	ECK0179	b0180	3R-hydroxymyristoyl acyl carrier protein (ACP) dehydratase	aa	151	+	202101	202556
fadA	EG10278	ECK3837	b3845	3-ketoacyl-CoA thiolase, fatty acid oxidation complex subunit beta	aa	387	-	4025632	4026795
fadB	EG10279	ECK3838	b3846	Multifunctional fatty acid oxidation complex subunit alpha; four enzyme activities: L-3-hydroxyacyl-CoA dehydrogenase, 3-hydroxyacyl-CoA epimerase, dodecenoyl-CoA-delta-isomerase, and small-chain-length enoyl-CoA hydratase (cronotase)	aa	729	-	4026805	4028994
fadD	EG11530	ECK1803	b1805	Acyl-CoA synthase	aa	561	-	1886085	1887770
fadE	EG13145	ECK0222	b0221	Medium-long-chain fatty acyl-CoA dehydrogenase	aa	814	-	240859	243303
fadH	EG12723	ECK3071	b3081	2,4-dienoyl CoA reductase, NADPH-dependent	aa	672	+	3229687	3231705
fadI	EG14128	ECK2336	b2342	Thiolase of anaerobic fatty acid oxidation complex FadIJ; 3-ketoacyl-CoA thiolase	aa	436	-	2457181	2458491
fadJ	EG14127	ECK2335	b2341	Multifunctional anaerobic fatty acid oxidation complex FadIJ; has 3-hydroxyacyl-CoA dehydrogenase and medium-long-chain-length enoyl-CoA hydratase activities; probable beta-hydroxybutyryl-CoA epimerase and dodecenoyl-CoA-delta-isomerase	aa	714	-	2455037	2457181
fadK	EG12357	ECK1699	b1701	Acyl-CoA synthase, anaerobic	aa	548	+	1781055	1782701
fadL	EG10280	ECK2338	b2344	Fatty acid transport protein, outer membrane; long-chain fatty acid receptor	aa	446	+	2459328	2460668
fadM	EG13251	ECK0437	b0443	long-chain acyl-CoA thioesterase III	aa	132	+	463626	464024
fadR	EG10281	ECK1175	b1187	Repressor/activator for fatty acid metabolism regulon; fatty acid-responsive transcription factor; fabAB, iclR activator (regulates aceBAK, glyoxylate shunt); fad repressor; homodimeric	aa	239	+	1234161	1234880
fau	EG11158	ECK2907	b2912	5-formyltetrahydrofolate cycloligase, folinic acid catabolism; also known as 5,10-methenyltetrahydrofolate synthase (MTHFS)	aa	182	+	3054263	3054811
fbaA	EG10282	ECK2921	b2925	Fructose 1,6-bisphosphate aldolase, class II; binds Zn(II); homodimeric	aa	359	-	3068187	3069266
fbaB	EG14062	ECK2090	b2097	Fructose 1,6-bisphosphate aldolase, class I	aa	350	-	2175534	2176586
fbp	EG10283	ECK4227	b4232	Fructose-1,6-bisphosphatase; allosteric: inhibited by AMP	aa	332	-	4452634	4453632
fdhD	EG11859	ECK3888	b3895	Redox enzyme maturation protein (REMP) for FdnG/FdoG; required as a sulfurtransferase for formate dehydrogenase activity; probable cytoplasmic protein	aa	277	+	4084039	4084872
fdhE	EG10284	ECK3884	b3891	Redox enzyme maturation protein (REMP) for FdnG/FdoG; required for formate dehydrogenase activity; probable cytoplasmic protein	aa	309	-	4078322	4079251
fdhF	EG10285	ECK4072	b4079	Formate dehydrogenase H, selenopeptide; molybdate-dependent, sulfur-dependent; part of FHL-1 and FHL-2 (formate hydrogenlyase) complexes	aa	715	-	4295242	4297389
fdnG	EG11227	ECK1468	b1474	Formate dehydrogenase-N, selenopeptide, anaerobic; FDH-N; periplasmic	aa	1015	+	1545425	1548472
fdnH	EG11228	ECK1469	b1475	Formate dehydrogenase-N, Fe-S subunit, anaerobic; FDH-N; periplasmic	aa	294	+	1548485	1549369
fdnI	EG11229	ECK1470	b1476	Formate dehydrogenase-N, cytochrome subunit, anaerobic; FDH-N	aa	217	+	1549362	1550015
fdoG	EG11858	ECK3887	b3894	Formate dehydrogenase-O, selenopeptide, aerobic	aa	1016	-	4080795	4083845
fdoH	EG11857	ECK3886	b3893	Formate dehydrogenase-O Fe-S subunit, aerobic	aa	300	-	4079880	4080782
fdoI	EG11856	ECK3885	b3892	Formate dehydrogenase-O cytochrome b556 subunit, aerobic	aa	211	-	4079248	4079883
fdrA	EG13399	ECK0511	b0518	Multicopy suppressor of dominant negative ftsH mutations	aa	555	+	545904	547571
fdx	EG11328	ECK2522	b2525	Ferredoxin, an iron-sulfur protein; involved in assembly of other Fe-S clusters	aa	111	-	2654770	2655105
feaB	EG13179	ECK1382	b1385	Phenylacetaldehyde dehydrogenase	aa	499	+	1445543	1447042
feaR	EG13422	ECK1381	b1384	Transcriptional activator for tynA and feaB, AraC family	aa	301	-	1444402	1445307
fecA	EG10286	ECK4281	b4291	Outer membrane ferric citrate receptor; ferric citrate uptake, TonB-dependent; signals FecR to activate FecI	aa	774	-	4512376	4514700
fecB	EG10287	ECK4280	b4290	Ferric citrate-binding protein, periplasmic	aa	300	-	4511429	4512331
fecC	EG10288	ECK4279	b4289	Ferric citrate transport membrane permease	aa	332	-	4510434	4511432
fecD	EG10289	ECK4278	b4288	Ferric citrate transport membrane permease	aa	318	-	4509481	4510437
fecE	EG10290	ECK4277	b4287	Ferric citrate ATP-binding, membrane-associated transport protein	aa	255	-	4508713	4509480
fecI	EG10291	ECK4283	b4293	Alternative RNAP sigma factor required for fecA promoter; activated by FecR	aa	173	-	4515737	4516258
fecR	EG10292	ECK4282	b4292	Transmembrane signal transducer for ferric citrate transport; recognizes FecA:ferric citrate complex in periplasm and activates FecI sigma factor in cytoplasm	aa	317	-	4514787	4515740
feoA	EG12101	ECK3395	b3408	Ferrous iron uptake, required for full FeoB activity	aa	75	+	3538185	3538412
feoB	EG12102	ECK3396	b3409	Ferrous iron uptake GTP-binding membrane protein; N-terminus is a cytoplasmic G protein	aa	773	+	3538429	3540750
feoC	EG12933	ECK3397	b3410	Ferrous iron uptake, required for full FeoB activity; putative Fe?S cluster redox or iron sensing transcriptional regulator	aa	78	+	3540750	3540986
fepA	EG10293	ECK0576	b0584	Ferrienterobactin outer membrane receptor	aa	746	-	609477	611717
fepB	EG10294	ECK0585	b0592	Ferrienterobactin-binding protein, periplasmic	aa	318	-	622777	623733
fepC	EG10295	ECK0581	b0588	Ferrienterobactin transporter, membrane ATP protein	aa	271	-	618607	619422
fepD	EG10296	ECK0583	b0590	Ferrienterobactin transporter, membrane permease	aa	334	-	620408	621412
fepE	EG10297	ECK0580	b0587	Ferrienterobactin transport, membrane protein; regulator of length of O-antigen component of lipopolysaccharide chains	aa	377	+	617477	618610
fepG	EG10298	ECK0582	b0589	Ferrienterobactin transporter, membrane permease	aa	330	-	619419	620411
fes	EG10299	ECK0577	b0585	Enterochelin esterase	aa	374	+	612038	613162
ffh	EG10300	ECK2607	b2610	Signal Recognition Particle (SRP) protein, with 4.5S RNA; GTPase involved in co-translational protein translocation into and through membranes	aa	453	-	2744456	2745817
ffs	EG30027	ECK0449	b0455	4.5S sRNA component of Signal Recognition Particle (SRP); works with the Ffh protein; involved in co-translational protein translocation into and possibly through membranes	nt	114	+	475672	475785
fhlA	EG10301	ECK2726	b2731	Formate hydrogen lyase system activator, global regulator	aa	692	+	2852360	2854438
fhuA	EG10302	ECK0149	b0150	Outer membrane transporter for ferrichrome-iron; interacts with TonB; receptor for microcin J25, colicin M, and phages T1, T5, phi80; transports albomycin and rifamycin	aa	747	+	167484	169727
fhuB	EG10303	ECK0152	b0153	Fe(3+)-ferrichrome ABC transporter permease	aa	660	+	171462	173444
fhuC	EG10304	ECK0150	b0151	ABC transporter ATPase, Fe(3+)-ferrichrome uptake	aa	265	+	169778	170575
fhuD	EG10305	ECK0151	b0152	Ferric hydroxamate-binding protein, periplasmic; fhuD mutants are albomycin resistant	aa	296	+	170575	171465
fhuE	EG10306	ECK1088	b1102	Outer membrane receptor for ferric-rhodotorulic acid; also receptor for ferric siderophores coprogen and ferrioxamine B	aa	729	-	1158585	1160774
fhuF	EG12595	ECK4357	b4367	Siderophore-iron reductase; releases iron from hydroxamate-type siderophores; cytoplasmic	aa	262	-	4602898	4603686
fic	EG10307	ECK3349	b3361	Adenosine monophosphate-protein transferase domain protein; RpoS-regulated; possible toxin gene	aa	200	-	3488883	3489485
fieF	EG11873	ECK3907	b3915	Ferrous-iron and zinc efflux pump; cation diffusion facilitator family; dimeric	aa	300	+	4104492	4105394
fimA	EG10308	ECK4305	b4314	Fimbrin type 1, major structural subunit; phase variation	aa	182	+	4541138	4541686
fimB	EG10309	ECK4303	b4312	Site-specific recombinase, fimA promoter inversion; mediates fimbriae phase switching, along with FimE	aa	200	+	4538980	4539582
fimC	EG10310	ECK4307	b4316	Periplasmic chaperone for type 1 fimbriae; FimCD chaperone-usher transport	aa	241	+	4542327	4543052
fimD	EG10311	ECK4308	b4317	Outer membrane fimbrial subunit export usher protein; involved in export and assembly of type 1 fimbrial subunits; FimCD chaperone-usher transport	aa	878	+	4543119	4545755
fimE	EG10312	ECK4304	b4313	Site-specific recombinase, fimA promoter inversion; biased towards the "ON to OFF" fimbriae phase switching direction	aa	198	+	4540060	4540656
fimF	EG10313	ECK4309	b4318	Fimbrin type 1 minor component; fimbrial morphology, assembly	aa	176	+	4545765	4546295
fimG	EG10314	ECK4310	b4319	Fimbrin type 1 minor component; fimbriae length; perhaps inhibits polymerization in type 1 fimbriae assembly	aa	167	+	4546308	4546811
fimH	EG10315	ECK4311	b4320	Minor type 1 fimbrial subunit; membrane-specific adhesin; mediates mannose-binding to host surfaces	aa	300	+	4546831	4547733
fimI	EG11974	ECK4306	b4315	Required for fimbriae biosynthesis, FimA homolog	aa	179	+	4541751	4542290
fimZ	EG11103	ECK0528	b0535	Predicted fimbriae protein synthesis regulator	aa	210	-	563071	563703
fis	EG10317	ECK3248	b3261	Transcriptional activator for rRNA operons, bends DNA; interacts with RNAP; nucleoid-associated protein; dimeric	aa	98	+	3409293	3409589
fiu	EG13317	ECK0794	b0805	TonB-dependent ferric iron outer membrane transporter; siderophore receptor for ferri-dihydroxybenzoylserine, ferri-dihydroxybenzoate and other catecholate siderophores; surface receptor for colicins G, H, and E492	aa	760	-	838472	840754
fixA	EG11562	ECK0042	b0041	Required for anaerobic carnitine reduction	aa	256	+	42403	43173
fixB	EG11563	ECK0043	b0042	Required for anaerobic carnitine reduction	aa	313	+	43188	44129
fixC	EG11564	ECK0044	b0043	Predicted flavoprotein oxidoreductase; may be involved in anaerobic carnitine reduction; predicted FAD-binding domain; function unknown	aa	428	+	44180	45466
fixX	EG11565	ECK0045	b0044	Related to carnitine metabolism	aa	95	+	45463	45750
fklB	EG12503	ECK4203	b4207	FKBP-type peptidyl-prolyl cis-trans isomerase; contains pipecolic acid residue	aa	206	+	4426958	4427578
fkpA	EG12900	ECK3334	b3347	Periplasmic peptidylprolyl cis,trans isomerase; heat shock inducible; PPIase-independent chaperone activity, binds FK506	aa	270	-	3474629	3475441
fkpB	EG11080	ECK0029	b0028	FKBP-type peptidyl-prolyl cis-trans isomerase	aa	149	+	25826	26275
fldA	EG10318	ECK0672	b0684	Flavodoxin I	aa	176	-	710158	710688
fldB	EG12697	ECK2890	b2895	Flavodoxin-2	aa	173	+	3037877	3038398
flgA	EG20263	ECK1057	b1072	Flagellar basal body P-ring formation	aa	219	-	1129427	1130086
flgB	EG14266	ECK1058	b1073	Flagellar basal body rod subunit	aa	138	+	1130241	1130657
flgC	EG14267	ECK1059	b1074	Flagellar basal body rod subunit	aa	134	+	1130661	1131065
flgD	EG14268	ECK1060	b1075	Flagellar basal body rod modification	aa	231	+	1131077	1131772
flgE	EG14269	ECK1061	b1076	Flagellar hook subunit protein	aa	402	+	1131797	1133005
flgF	EG14270	ECK1062	b1077	Flagellar basal body rod subunit	aa	251	+	1133025	1133780
flgG	EG14271	ECK1063	b1078	Flagellar basal body rod major subunit	aa	260	+	1133952	1134734
flgH	EG20264	ECK1064	b1079	Flagellar synthesis, basal body L-ring lipoprotein	aa	232	+	1134787	1135485
flgI	EG20265	ECK1065	b1080	Basal body P-ring flagellar protein	aa	365	+	1135497	1136594
flgJ	EG14272	ECK1066	b1081	Flagellum-specific muramidase	aa	313	+	1136594	1137535
flgK	EG11967	ECK1067	b1082	Flagellar synthesis, hook-associated protein	aa	547	+	1137601	1139244
flgL	EG11545	ECK1068	b1083	Flagellar synthesis, hook-associated protein	aa	317	+	1139256	1140209
flgM	EG12664	ECK1056	b1071	Anti-sigma 28 (FliA) factor; regulator of FlhD	aa	97	-	1129058	1129351
flgN	EG12665	ECK1055	b1070	Initiation of flagellar filament assembly	aa	138	-	1128637	1129053
flhA	EG14273	ECK1880	b1879	Flagellar export pore protein, integral membrane protein	aa	692	-	1960996	1963074
flhB	EG14035	ECK1881	b1880	Flagellin export apparatus, substrate specificity protein; determines the order of subunit export	aa	382	-	1963067	1964215
flhC	EG10319	ECK1892	b1891	Transcriptional activator of flagellar class II operons; forms heterotetramer with FlhD; CsrA regulon; may be allosteric effector of FlhD	aa	192	-	1975290	1975868
flhD	EG10320	ECK1893	b1892	Transcriptional activator of flagellar class II operons; forms heterotetramer with FlhC; possible role in regulation of cell division; can function in vivo independently of FlhC, but does not bind DNA by itself; contains HTH motif	aa	116	-	1975871	1976221
flhE	EG14013	ECK1879	b1878	Proton seal during flagellar secretion; periplasmic; bound to flagellar basal body; required for full swarming motility	aa	130	-	1960604	1960996
fliA	EG11355	ECK1921	b1922	Transcription factor sigma 28 for class III flagellar operons	aa	239	-	1999094	1999813
fliC	EG10321	ECK1922	b1923	Flagellin, structural gene, H-antigen	aa	498	-	2000134	2001630
fliD	EG10841	ECK1923	b1924	Hook-associated protein 2, axial family	aa	468	+	2001896	2003302
fliE	EG11346	ECK1935	b1937	Flagellar synthesis; basal body component	aa	104	-	2010724	2011038
fliF	EG11347	ECK1936	b1938	Flagellar basal body M-ring protein	aa	552	+	2011253	2012911
fliG	EG11654	ECK1937	b1939	Rotor protein for flagellar motor switching and energizing; role in flagellar assembly	aa	331	+	2012904	2013899
fliH	EG11656	ECK1938	b1940	Negative regulator of FliI ATPase activity; involved in flagellar assembly and export	aa	228	+	2013892	2014578
fliI	EG20266	ECK1939	b1941	Cytoplasmic membrane ATPase involved in flagellar assembly; involved in export of flagellar axial protein subunits	aa	457	+	2014578	2015951
fliJ	EG20267	ECK1940	b1942	Flagellin export apparatus soluble chaperone	aa	147	+	2015970	2016413
fliK	EG20268	ECK1941	b1943	Hook filament junction; controls hook length	aa	375	+	2016410	2017537
fliL	EG10322	ECK1942	b1944	Affects rotational direction of flagella during chemotaxis	aa	154	+	2017642	2018106
fliM	EG10323	ECK1943	b1945	Flagellar synthesis, motor switching and energizing	aa	334	+	2018111	2019115
fliN	EG10324	ECK1944	b1946	Flagellar switch protein	aa	137	+	2019112	2019525
fliO	EG11224	ECK1945	b1947	Flagellin export apparatus, integral membrane protein	aa	121	+	2019528	2019893
fliP	EG11975	ECK1946	b1948	Flagellin export apparatus, integral membrane protein	aa	245	+	2019893	2020630
fliQ	EG11976	ECK1947	b1949	Flagellin export apparatus, integral membrane protein	aa	89	+	2020640	2020909
fliR	EG11977	ECK1948	b1950	Flagellin export apparatus, integral membrane protein	aa	261	+	2020917	2021702
fliS	EG11388	ECK1924	b1925	Flagellar chaperone, inhibits premature FliC assembly; cytosolic	aa	136	+	2003327	2003737
fliT	EG11389	ECK1925	b1926	Flagellar synthesis, predicted chaperone, role unknown	aa	121	+	2003737	2004102
fliY	EG12680	ECK1919	b1920	Cystine-binding protein, periplasmic; part of a L-cysteine/L-cystine shuttle system confering hydrogen peroxide resistance; not required for motility; may regulate FliA (sigma 28)	aa	266	-	1997609	1998409
fliZ	EG11356	ECK1920	b1921	DNA-binding RpoS antagonist; transiently inhibits RpoS in post-exponential phase; timing factor allowing motility to continue for a while during starvation; not required for normal motility	aa	183	-	1998497	1999048
flk	EG10229	ECK2315	b2321	Prevents premature secretion of FlgM; senses flagellar assembly stage	aa	331	+	2435972	2436967
flu	EG12686	ECK1993	b2000	Antigen 43, phase-variable bipartite outer membrane protein; Ag43; CP4-44 defective prophage; affects surface properties, piliation, colonial morphology	aa	1039	+	2069563	2072682
flxA	EG13429	ECK1560	b1566	Member of FliA regulon, function unknown, Qin prophage	aa	110	+	1644429	1644761
fmt	EG11268	ECK3274	b3288	Methionyl-tRNA formyltransferase	aa	315	+	3432236	3433183
fnr	EG10325	ECK1330	b1334	Global transcription factor for anaerobic growth; [4FE-4S] cluster; homodimeric	aa	250	-	1396798	1397550
fnrS	EG31185	ECK4511	b4699	FNR-activated anaerobic sRNA; mediates negative FNR regulation; Hfq-dependent	nt	122	+	1407153	1407274
focA	EG11258	ECK0895	b0904	Formate channel; mutants are hypophosphite resistance and have elevated intracellular formate and reduced excreted formate	aa	285	-	952832	953689
focB	EG14220	ECK2488	b2492	Probable bidirectional formate transporter 2	aa	282	+	2611956	2612804
folA	EG10326	ECK0049	b0048	Dihydrofolate reductase; trimethoprim resistance	aa	159	+	49823	50302
folB	EG11673	ECK3048	b3058	Dihydroneopterin aldolase	aa	122	-	3202243	3202611
folC	EG10327	ECK2309	b2315	Dihydrofolate:folylpolyglutamate synthase	aa	422	-	2429696	2430964
folD	EG10328	ECK0522	b0529	Methenyltetrahydrofolate dehydrogenase/cyclohydrolase	aa	288	-	556098	556964
folE	EG11375	ECK2146	b2153	GTP cyclohydrolase I	aa	222	-	2241006	2241674
folK	EG11374	ECK0141	b0142	6-Hydroxymethyl-7,8-dihydropterin pyrophosphokinase; monomeric	aa	159	-	157253	157732
folM	EG13189	ECK1601	b1606	Dihydromonapterin reductase, tetrahydromonapterin synthesis; NADPH-dependent; dihydrofolate reductase isozyme	aa	240	+	1679000	1679722
folP	EG50011	ECK3166	b3177	Dihydropteroate synthase	aa	282	-	3322085	3322933
folX	EG14263	ECK2297	b2303	Dihydroneopterin triphosphate epimerase, tetrahydromonapterin synthesis	aa	120	+	2419347	2419709
fpr	EG11518	ECK3916	b3924	Ferredoxin NADP+ reductase; anaerobic; cloned fpr gene suppresses unlinked mvrA mutation	aa	248	-	4111749	4112495
frc	EG14145	ECK2370	b2374	Formyl CoA transferase, NAD(P)-binding; oxalate catabolism; dimeric	aa	416	-	2490026	2491276
frdA	EG10330	ECK4150	b4154	Fumarate reductase flavoprotein subunit	aa	602	-	4378533	4380341
frdB	EG10331	ECK4149	b4153	Fumarate reductase iron-sulfur protein subunit	aa	244	-	4377806	4378540
frdC	EG10332	ECK4148	b4152	Fumarate reductase membrane anchor polypeptide	aa	131	-	4377400	4377795
frdD	EG10333	ECK4147	b4151	Fumarate reductase membrane anchor polypeptide	aa	119	-	4377030	4377389
fre	EG10334	ECK3836	b3844	NAD(P)H-flavin reductase; ferrisiderophore reductase C	aa	233	+	4024550	4025251
frlA	EG12908	ECK3358	b3370	Predicted fructoselysine transporter	aa	445	+	3497932	3499269
frlB	EG12909	ECK3359	b3371	Fructoselysine 6-phosphate deglycase	aa	340	+	3499290	3500312
frlC	EG12910	ECK3360	b4474	Fructoselysine 3-epimerase; interconverts fructoselysine and psicoselysine, allowing psicoselysine catabolism via the frl pathway	aa	276	+	3500362	3501192
frlD	EG12912	ECK3361	b3374	Fructoselysine 6-kinase	aa	261	+	3501189	3501974
frlR	EG12913	ECK3362	b3375	Predicted regulator for fructoselysine operon yhfMNOQ; function unknown	aa	243	+	3502074	3502805
frmA	EG50010	ECK0353	b0356	Glutathione-dependent formaldehyde dehydrogenase	aa	369	-	377686	378795
frmB	EG13295	ECK0352	b0355	S-formylglutathione hydrolase, formaldehyde degradation	aa	277	-	376759	377592
frmR	EG13296	ECK0354	b0357	Negative regulator of the frmRAB operon	aa	91	-	378830	379105
frr	EG10335	ECK0171	b0172	Ribosome recycling factor (RRF); dissociates ribosomes from mRNA after termination of translation; tRNA mimic	aa	185	+	192872	193429
frsA	EG11091	ECK0240	b0239	Fermentation-respiration switch protein; PTS Enzyme IIAGlc-binding protein, binds unphosphorylated form; has pNP-butyrate esterase activity in vitro	aa	414	+	256527	257771
fruA	EG10336	ECK2160	b2167	Fructose permease, PTS Enzyme IIBC component	aa	563	-	2257741	2259432
fruB	EG10005	ECK2162	b2169	Fructosephosphotransferase enzyme III	aa	376	-	2260387	2261517
fruK	EG10337	ECK2161	b2168	Fructose-1-phosphate kinase; 1-phosphofructokinase	aa	312	-	2259449	2260387
frvA	EG11864	ECK3893	b3900	Predicted fructose-like PTS system enzyme IIA	aa	148	-	4090400	4090846
frvB	EG11863	ECK3892	b3899	Predicted fructose-like PTS system enzyme IIBC	aa	483	-	4088938	4090389
frvR	EG11861	ECK3890	b3897	Putative frv operon regulator; contains a PTS EIIA domain	aa	582	-	4086130	4087878
frvX	EG11862	ECK3891	b3898	Peptidase homolog, function unknown	aa	356	-	4087878	4088948
frwB	EG11909	ECK3941	b3950	Predicted fructose-like PTS system enzyme IIB, component 1	aa	106	+	4141647	4141967
frwC	EG11908	ECK3940	b3949	Predicted fructose-like PTS system enzyme IIC	aa	359	+	4140553	4141632
frwD	EG11912	ECK3944	b3953	Predicted fructose-like PTS system enzyme IIB, component 2	aa	113	+	4145161	4145502
fryA	EG14151	ECK2379	b2383	Putative fructose-like PTS system Enzyme I; also contains Hpr and EIIA domains	aa	831	-	2500012	2502507
fryB	EG14155	ECK2383	b2387	Predicted fructose-like PTS system Enzyme IIB	aa	108	-	2505938	2506264
fryC	EG14154	ECK2382	b2386	Putative fructose-like PTS system Enzyme IIC	aa	415	-	2504669	2505916
fsaA	EG13471	ECK0815	b0825	Fructose-6-phosphate aldolase A	aa	220	+	862865	863527
fsaB	EG11905	ECK3938	b3946	Fructose-6-phosphate aldolase B	aa	220	-	4137069	4137731
fsr	EG13268	ECK0473	b0479	Probable fosmidomycin exporter, membrane protein; overexpression confers fosmidomycin resistance	aa	406	-	502700	503920
ftnA	EG10921	ECK1904	b1905	Ferritin, major cytoplasmic iron storage protein	aa	165	+	1986740	1987237
ftnB	EG13175	ECK1900	b1902	Ferritin B, probable ferrous iron reservoir; ferritin-like protein; required for oxidatively damaged aconitase iron-sulfur cluster repair and virulence in Salmonella; apparently missing an active ferroxidase center	aa	167	+	1984949	1985452
ftsA	EG10339	ECK0095	b0094	Cell division and septation protein, specific role unknown; recruited to FtsZ ring	aa	420	+	103982	105244
ftsB	EG13111	ECK2743	b2748	Membrane protein required for cell division; septum localization dependent on Ftsl and FtsQ	aa	103	-	2870531	2870842
ftsE	EG10340	ECK3447	b3463	ATP-binding protein associated with the inner membrane via FtsX; cell division, null mutant has filamentous growth and requires high salt for viability	aa	222	-	3600102	3600770
ftsH	EG11506	ECK3167	b3178	ATP-dependent membrane protease, complexed with HflCK; regulates lysogeny; mutants are defective in cell growth, septum formation and phage lambda development; mutants rescued by divalent cations; binds Zn(II); hexameric	aa	644	-	3323023	3324957
ftsI	EG10341	ECK0085	b0084	Transpetidase, PBP3; penicillin-binding protein 3 involved in septal peptidoglycan synthesis	aa	588	+	91413	93179
ftsK	EG13226	ECK0881	b0890	DNA translocase at septal ring sorting daughter chromsomes	aa	1329	+	932447	936436
ftsL	EG11086	ECK0084	b0083	Cell division and growth, membrane protein	aa	121	+	91032	91397
ftsN	EG11529	ECK3925	b3933	Cell division and growth; multicopy suppresses ftsA12	aa	319	-	4120403	4121362
ftsP	EG11376	ECK3008	b3017	Septal ring component that protects the divisome from stress; multicopy suppressor of ftsI(Ts)	aa	470	-	3159279	3160691
ftsQ	EG10342	ECK0094	b0093	Divisome assembly protein; cell division and growth of wall at septum	aa	276	+	103155	103985
ftsW	EG10344	ECK0090	b0089	Lipid II flippase; divisome protein recruiting FtsI; SEDS protein	aa	414	+	98403	99647
ftsX	EG10345	ECK3446	b3462	Integral membrane protein invoved in cell division; binds FtsE to the inner membrane	aa	352	-	3599051	3600109
ftsY	EG10346	ECK3448	b3464	Signal recognition particle (SRP) receptor, GTPase	aa	497	-	3600773	3602266
ftsZ	EG10347	ECK0096	b0095	Septal ring GTPase required for cell division and growth; initiation of septation; tubulin-like protein	aa	383	+	105305	106456
fucA	EG10348	ECK2795	b2800	L-fuculose-1-phosphate aldolase	aa	215	-	2931063	2931710
fucI	EG10349	ECK2797	b2802	L-Fucose isomerase	aa	591	+	2933606	2935381
fucK	EG10350	ECK2798	b2803	L-Fuculose kinase	aa	482	+	2935460	2936908
fucO	EG10351	ECK2794	b2799	L-1,2-Propanediol oxidoreductase	aa	383	-	2929887	2931035
fucP	EG10352	ECK2796	b2801	Fucose permease	aa	438	+	2932257	2933573
fucR	EG10353	ECK2800	b2805	Positive regulatory protein for fuc regulon	aa	243	+	2937390	2938121
fucU	EG10355	ECK2799	b2804	L-Fucose mutarotase	aa	140	+	2936910	2937332
fumA	EG10356	ECK1607	b1612	Fumarase A, aerobic; negatively regulated by ryhB RNA as part of indirect positive regulation by Fur	aa	548	-	1684755	1686401
fumB	EG10357	ECK4115	b4122	Fumarase B, anaerobic	aa	548	-	4343703	4345349
fumC	EG10358	ECK1606	b1611	Fumarase C, aerobic	aa	467	-	1683209	1684612
fur	EG10359	ECK0671	b0683	Ferric iron uptake global transcriptional repressor; activated by Fe+2; zinc metalloprotein	aa	148	-	709423	709869
fusA	EG10360	ECK3327	b3340	Elongation Factor EF-G; GTPase required for translocation from the A-site to the P-site in the ribosome; fusidic acid resistance	aa	704	-	3469422	3471536
fxsA	EG12382	ECK4134	b4140	Suppresses F exclusion of phage T7	aa	158	+	4366687	4367163
gabD	EG11329	ECK2655	b2661	Succinate semialdehyde dehydrogenase, NADP-dependent; SSADH; SSDH	aa	482	+	2789295	2790743
gabP	EG11330	ECK2657	b2663	GABA permease, membrane protein	aa	466	+	2792275	2793675
gabT	EG10361	ECK2656	b2662	4-aminobutyrate aminotransferase	aa	426	+	2790757	2792037
gadA	EG50009	ECK3502	b3517	Glutamate decarboxylase A	aa	466	-	3664203	3665603
gadB	EG11490	ECK1487	b1493	Glutamate decarboxylase B, vitamin B6-dependent; hexameric	aa	466	-	1568669	1570069
gadC	EG12456	ECK1486	b1492	Glutamate-GABA antiporter; glutamate-dependent enzyme, may function in protection against cytoplasmic acidification	aa	511	-	1566978	1568513
gadE	EG11544	ECK3496	b3512	Transcriptional regulator of the gadABC operon	aa	175	+	3656389	3656916
gadW	EG12242	ECK3499	b3515	Transcriptional activator of gadA and gadBC in absence of GadX; repressor of gadX	aa	242	-	3661913	3662641
gadX	EG12243	ECK3501	b3516	Transcriptional activator for gadA and gadBC, AraC family; repressed by HNS and GadW; stimulated by RpoS	aa	274	-	3663009	3663833
gadY	EG31164	ECK3500	b4452	sRNA regulator of gadAB transcriptional activator GadX mRNA	nt	105	+	3662887	3662991
galE	EG10362	ECK0748	b0759	UDP-galactose 4-epimerase; hexose-1-phosphate uridylyltransferase	aa	338	-	790262	791278
galK	EG10363	ECK0746	b0757	Galactokinase	aa	382	-	788054	789202
galM	EG11698	ECK0745	b0756	Galactose mutarotase, aldose-1-epimerase; monomeric	aa	346	-	787020	788060
galP	EG12148	ECK2938	b2943	D-Galactose/H+ symporter	aa	464	+	3086306	3087700
galR	EG10364	ECK2835	b2837	Repressor of galETK operon	aa	343	+	2974621	2975652
galS	EG10365	ECK2144	b2151	Repressor of the mgl operon and isorepressor of the gal operon; autoregulatory; homodimeric	aa	346	-	2238650	2239690
galT	EG10366	ECK0747	b0758	Galactose-1-phosphate uridylyltransferase; Rob regulon, repressed	aa	348	-	789206	790252
galU	EG11319	ECK1231	b1236	Glucose-1-P uridylyltransferase; also called UDP-glucose pyrophosphorylase	aa	302	+	1290680	1291588
gapA	EG10367	ECK1777	b1779	Glyceraldehyde 3-P dehydrogenase A	aa	331	+	1860795	1861790
garD	EG12522	ECK3116	b3128	D-galactarate dehydratase; uxaA paralog; contains conserved CxxS redox motif	aa	523	+	3273304	3274875
garK	EG11175	ECK3112	b3124	Glycerate 2-kinase, glycolate-, glycerate- or glucarate-inducible; GKI; produces 2-phospho-glycerate	aa	381	-	3268647	3269792
garL	EG10016	ECK3114	b3126	2-dehydro-3-deoxygalactarate aldolase; homohexameric	aa	256	-	3270809	3271579
garP	EG12760	ECK3115	b3127	Probable D-galactarate transporter, membrane protein	aa	444	-	3271595	3272929
garR	EG11176	ECK3113	b3125	Tartronate semialdehyde reductase, glycerate- or galactarate-inducible	aa	294	-	3269889	3270773
gatA	EG12414	ECK2087	b2094	Galactitol-specific PTS system EIIA component	aa	150	-	2172619	2173071
gatB	EG12415	ECK2086	b2093	Galactitol-specific PTS system EIIB component	aa	94	-	2172304	2172588
gatC	EG12416	ECK2085	b2092	Galactitol-specific PTS system EIIC component	aa	451	-	2170945	2172300
gatD	EG12417	ECK2084	b2091	Galactitol-1-phosphate dehydrogenase	aa	346	-	2169857	2170897
gatY	EG12419	ECK2089	b2096	D-Tagatose-1,6-bisphosphate aldolase, class II; requires GatZ subunit for full activity and stability	aa	284	-	2174372	2175226
gatZ	EG12418	ECK2088	b2095	Tagatose bisphosphate aldolase GatYZ subunit; required for full activity and stabilty of GatY	aa	420	-	2173081	2174343
gcd	EG10369	ECK0123	b0124	Glucose dehydrogenase (pyrroloquinoline-quinone) quinoprotein; inner membrane protein	aa	796	-	138835	141225
gcl	EG11583	ECK0500	b0507	Glyoxylate carboligase, glyoxylate-inducible	aa	593	+	533140	534921
gcvA	EG11795	ECK2803	b2808	Transcriptional activator for the gcv operon, glycine-induced	aa	305	-	2939672	2940589
gcvB	EG31129	ECK2804	b4443	GcvB sRNA gene divergent from gcvA; represses oppA, dppA, gltI and livJ expression; regulated by gcvA and gcvR; this is gcvB-L, terminated at T2, 90% of gcvB RNA is from gcvB-S, encoding a 134 nt RNA terminating at T1	nt	206	+	2940718	2940923
gcvH	EG10371	ECK2899	b2904	Glycine cleavage, carrier of aminomethyl group	aa	129	-	3047182	3047571
gcvP	EG11810	ECK2898	b2903	Glycine dehydrogenase (decarboxylating)	aa	957	-	3044190	3047063
gcvR	EG11149	ECK2475	b2479	Required for repression of gcv operon by GcvA; GcvA-GcvR repressor complex disrupted by glycine binding to GcvR	aa	190	+	2597928	2598500
gcvT	EG11442	ECK2900	b2905	Aminomethyltransferase, tetrahydrofolate dependent; T-protein of the glycine cleavage system	aa	364	-	3047595	3048689
gdhA	EG10372	ECK1759	b1761	Glutamate dehydrogenase	aa	447	+	1840395	1841738
gfcA	EG13732	ECK0978	b0987	Required for formation of the O-antigen capsule; threonine-rich protein; silenced by IS1D insertion in promoter region	aa	101	-	1048662	1048967
gfcB	EG13731	ECK0977	b0986	Lipoprotein required for formation of the O-antigen capsule; silenced by IS1D insertion in promoter region	aa	214	-	1047911	1048555
gfcC	EG13730	ECK0976	b0985	Required for formation of the O-antigen capsule; silenced by IS1D insertion in promoter region	aa	248	-	1047168	1047914
gfcD	EG13729	ECK0975	b0984	Required for formation of the O-antigen capsule; silenced by IS1D insertion in promoter region	aa	698	-	1045072	1047168
gfcE	EG13728	ECK0974	b0983	Lipoprotein required for formation of the O-antigen capsule; predicted exopolysaccharide export protein; silenced by IS1D insertion in promoter region	aa	379	-	1043887	1045026
ggt	EG10374	ECK3431	b3447	gamma-Glutamyltranspeptidase, glutathione metabolism; Ntn hydrolase; autocatalytic processing into two subunits; periplasmic	aa	580	-	3583104	3584846
ghrA	EG13869	ECK1019	b1033	Glyoxylate/hydroxypyruvate reductase A; activity higher on glyoxylate than hydroxypyruvate	aa	312	+	1097109	1098047
ghrB	EG12272	ECK3540	b3553	Glyoxylate/hydroxypyruvate reductase B; 2-ketogluconate reductase; activity higher on hydroxypyruvate than glyoxylate	aa	324	+	3715333	3716307
glcA	EG12995	ECK2969	b2975	Glycolate permease; also recognizes lactate	aa	560	-	3117619	3119301
glcB	EG20080	ECK2970	b2976	Malate synthase G	aa	723	-	3119656	3121827
glcC	EG12998	ECK2975	b2980	Transcriptional activator for glc operon, glycolate-binding	aa	254	+	3126294	3127058
glcD	EG12997	ECK2974	b2979	Glycolate oxidase subunit	aa	499	-	3124544	3126043
glcE	EG12996	ECK2973	b4468	Glycolate oxidase subunit	aa	350	-	3123492	3124544
glcF	EG13291	ECK2972	b4467	Glycolate oxidase 4Fe-4S iron-sulfur cluster subunit	aa	407	-	3122258	3123481
glcG	EG12952	ECK2971	b2977	Predicted glc operon gene, function unknown	aa	134	-	3121849	3122253
gldA	EG11904	ECK3937	b3945	Glycerol dehydrogenase, NAD+ dependent; 1,2-propanediol (and derivatives) oxidoreductase; D-1-amino-2-propanol:NAD+ oxidoreductase	aa	367	-	4135955	4137058
glf	EG11981	ECK2030	b2036	UDP-galactopyranose mutase	aa	367	-	2105250	2106353
glgA	EG10377	ECK3415	b3429	Glycogen synthase	aa	477	-	3564623	3566056
glgB	EG10378	ECK3418	b3432	1,4-alpha-glucan branching enzyme; glycogen branching enzyme	aa	728	-	3569339	3571525
glgC	EG10379	ECK3416	b3430	Glucose-1-phosphate adenylyltransferase; ADP-glucose pyrophosphorylase	aa	431	-	3566056	3567351
glgP	EG10380	ECK3414	b3428	Glycogen phosphorylase; alpha-glucan phosphorylase	aa	815	-	3562157	3564604
glgS	EG11381	ECK3038	b3049	Glycogen synthesis stimulating protein; does not affect transcription of glg genes; mechanism of stimulation unknown	aa	66	-	3189761	3189961
glgX	EG10381	ECK3417	b3431	Glycogen debranching enzyme	aa	657	-	3567369	3569342
glk	EG12957	ECK2384	b2388	Glucokinase	aa	321	-	2506483	2507448
glmM	EG11553	ECK3165	b3176	Phosphoglucosamine mutase; UDP-GlcNAc pathway, peptidoglycan, lipopolysaccharide synthesis; mRNA stability effects	aa	445	-	3320755	3322092
glmS	EG10382	ECK3722	b3729	Glucosamine-6-phosphate synthase; glucosamine--fructose-6-phosphate aminotransferase; C-terminal F6P-binding domain has isomerase activity	aa	609	-	3909862	3911691
glmU	EG11198	ECK3723	b3730	Bifunctional glucosamine-1-phosphate acetyltransferase and N-acetylglucosamine-1-phosphate uridylyltransferase, hexameric	aa	456	-	3911853	3913223
glmY	EG31155	ECK2554	b4441	sRNA activator of glmS mRNA, glmZ processing antagonist	nt	184	-	2689179	2689362
glmZ	EG31165	ECK3795	b4456	sRNA antisense activator of glmS mRNA, Hfq-dependent	nt	207	+	3984455	3984661
glnA	EG10383	ECK3863	b3870	Glutamine synthase	aa	469	-	4054648	4056057
glnB	EG10384	ECK2550	b2553	PII regulatory protein for glutamine synthase; potent activator of NRII/GlnL/NtrB phosphatase and inhibitor of NRII autophosphorylation; activates adenylation of GlnA by GlnE	aa	112	-	2685092	2685430
glnD	EG11411	ECK0165	b0167	Bifunctional uridylyltransferase/uridylyl-removing enzyme; (UTase/UR); controls uridylylation state and activity of PII(GlnB)	aa	890	-	185978	188650
glnE	EG11602	ECK3043	b3053	Protein adenylyltransferase, modifies glutamine synthase; catalyzes adenylation and deadenylation	aa	946	-	3194823	3197663
glnG	EG10385	ECK3861	b3868	Nitrogen regulator I	aa	469	-	4051892	4053301
glnH	EG10386	ECK0800	b0811	Glutamine-binding protein, periplasmic	aa	248	-	846481	847227
glnK	EG12191	ECK0444	b0450	Potent activator of NRII(GlnL/NtrB) phosphatase; trimeric; regulated through NRI/NRII two-component regulatory system; binds to membrane when inhibiting AmtB	aa	112	+	471822	472160
glnL	EG10387	ECK3862	b3869	Bifunctional kinase/phosphatase, nitrogen regulator II, NRII; homodimeric	aa	349	-	4053313	4054362
glnP	EG10388	ECK0799	b0810	Glutamine transport system permease protein GlnP	aa	219	-	845683	846342
glnQ	EG10389	ECK0798	b0809	Glutamine high-affinity transport system, ATP-binding protein	aa	240	-	844964	845686
glnS	EG10390	ECK0668	b0680	Glutamine--tRNA ligase	aa	554	+	705316	706980
glnU	EG30028	ECK0659	b0670	Glutamine tRNA(UUG) 1	nt	75	-	696088	696162
glnV	EG30029	ECK0656	b0665	Glutamine tRNA(CUG) 2	nt	75	-	695765	695839
glnW	EG30030	ECK0658	b0668	Glutamine tRNA(UUG) 1	nt	75	-	695979	696053
glnX	EG30031	ECK0655	b0664	Glutamine tRNA(CUG) 2	nt	75	-	695653	695727
gloA	EG13421	ECK1647	b1651	Glyoxalase I, lactoylglutathione lyase, Ni(2+) cofactor; inactivated by zinc; dimeric	aa	135	+	1725861	1726268
gloB	EG13330	ECK0212	b0212	Glyoxalase II, hydroxyacylglutathione hydrolase, Zn(2+) cofactor	aa	251	-	234027	234782
glpA	EG10391	ECK2233	b2241	Anaerobic glycerol-3-phosphate dehydrogenase subunit A; FAD-binding	aa	542	+	2350669	2352297
glpB	EG10392	ECK2234	b2242	Anaerobic glycerol-3-phosphate dehydrogenase subunit B; FMN-binding	aa	419	+	2352287	2353546
glpC	EG10393	ECK2235	b2243	Anaerobic glycerol-3-phosphate dehydrogenase subunit C; 4Fe-4S iron-sulfur cluster and membrane anchor	aa	396	+	2353543	2354733
glpD	EG10394	ECK3412	b3426	sn-Glycerol-3-phosphate dehydrogenase (aerobic); membrane-anchored	aa	501	+	3560036	3561541
glpE	EG10395	ECK3411	b3425	Thiosulfate:cyanide sulfurtransferase (rhodanese); in glpEGR operon, induced by glycerol	aa	108	-	3559520	3559846
glpF	EG10396	ECK3919	b3927	Aquaglyceroporin; glycerol facilitator	aa	281	-	4115268	4116113
glpG	EG10397	ECK3410	b3424	Rhomboid intramembrane serine protease; complements the phenotypic defects of P. stuartii aarA; mutant is slightly cefotaxime resistant	aa	276	-	3558645	3559475
glpK	EG10398	ECK3918	b3926	Glycerol kinase	aa	502	-	4113737	4115245
glpQ	EG10399	ECK2231	b2239	Glycerophosphodiester phosphodiesterase, periplasmic; tetrameric	aa	358	-	2347957	2349033
glpR	EG10400	ECK3409	b3423	Repressor of glp regulon, induced by glycerol phophate; tetrameric	aa	252	-	3557870	3558628
glpT	EG10401	ECK2232	b2240	sn-Glycerol-3-phosphate permease; fosfomycin sensitivity	aa	452	-	2349038	2350396
glpX	EG11517	ECK3917	b3925	Fructose 1,6 bisphosphatase; induced by glycerol, in glpFKX operon, not required for growth on glycerol	aa	336	-	4112592	4113602
glrK	EG13461	ECK2553	b2556	Sensor protein kinase regulating glmY sRNA; cognate response regulator is GlrR(QseF)	aa	475	-	2687693	2689120
glrR	EG11285	ECK2551	b2554	Response regulator regulating glmY sRNA; cognate histidine sensor kinase is GlrK(QseE)	aa	444	-	2685491	2686825
gltA	EG10402	ECK0709	b0720	Citrate synthase; hexameric	aa	427	-	752408	753691
gltB	EG10403	ECK3202	b3212	Glutamate synthase, large subunit	aa	1517	+	3352747	3357207
gltD	EG10404	ECK3203	b3213	Glutamate synthase, small subunit	aa	472	+	3357220	3358638
gltF	EG11514	ECK3204	b3214	Function unknown, periplasmic protein; mutant has no phenotype with respect to amino acid utilization or ammonium transport; previous suggestions that GltF has a role in nitrogen-regulated gene expression are now unlikely	aa	254	+	3359198	3359962
gltI	EG12700	ECK0648	b0655	Glutamate, aspartate binding protein, periplasmic; DEBP; part of GltJKLI ABC transporter	aa	302	-	686062	686970
gltJ	EG12661	ECK0647	b0654	Glutamate, aspartate ABC transporter permease	aa	246	-	685152	685892
gltK	EG12662	ECK0646	b0653	Glutamate, aspartate ABC transporter permease	aa	224	-	684478	685152
gltL	EG12663	ECK0645	b0652	Glutamate, aspartate ABC transporter ATP-binding protein	aa	241	-	683753	684478
gltP	EG10405	ECK4070	b4077	Proton-glutamate-aspartate transport protein	aa	437	+	4292504	4293817
gltS	EG10406	ECK3643	b3653	Glutamate permease; Na+/glutamate symporter	aa	401	-	3825483	3826688
gltT	EG30032	ECK3961	b3969	Glutamate tRNA(UUC) 2	nt	76	+	4166395	4166470
gltU	EG30033	ECK3751	b3757	Glutamate tRNA(UUC) 2	nt	76	+	3941458	3941533
gltV	EG30034	ECK4000	b4008	Glutamate tRNA(UUC) 2	nt	76	+	4207797	4207872
gltW	EG30035	ECK2588	b2590	Glutamate tRNA(UUC) 2	nt	76	-	2727391	2727466
gltX	EG10407	ECK2394	b2400	Glutamate--tRNA ligase	aa	471	-	2517279	2518694
gluQ	EG11362	ECK0143	b0144	Glutamyl-queuosine tRNA(Asp) synthase	aa	308	-	159186	160112
glxK	EG13621	ECK0507	b0514	Glycerate 3-kinase, glyoxylate-inducible; GKII; produces 3-phospho-glycerate	aa	381	+	541112	542257
glxR	EG13265	ECK0502	b0509	Tartronate semialdehyde reductase, glyoxylate-inducible, NADH-dependent	aa	292	+	535810	536688
glyA	EG10408	ECK2548	b2551	Serine hydroxymethyltransferase; binds Zn(II)	aa	417	-	2682276	2683529
glyQ	EG10409	ECK3548	b3560	Glycine--tRNA ligase, alpha-subunit	aa	303	-	3722430	3723341
glyS	EG10410	ECK3547	b3559	Glycine--tRNA ligase, beta-subunit	aa	689	-	3720351	3722420
glyT	EG30036	ECK3969	b3978	Glycine tRNA(UCC) 2, UGA suppression	nt	75	+	4173696	4173770
glyU	EG30037	ECK2860	b2864	Glycine tRNA(CCC) 1	nt	74	-	2997006	2997079
glyV	EG30038	ECK4159	b4163	Glycine tRNA(GCC) 3	nt	76	+	4390383	4390458
glyW	EG30039	ECK1910	b1911	Glycine tRNA(GCC) 3	nt	76	-	1990066	1990141
glyX	EG30040	ECK4160	b4164	Glycine tRNA(GCC) 3	nt	76	+	4390495	4390570
glyY	EG30041	ECK4161	b4165	Glycine tRNA(GCC) 3	nt	76	+	4390606	4390681
gmd	EG11787	ECK2047	b2053	Fucose biosynthesis; GDP-D-mannose 4,6-dehydratase	aa	373	-	2125217	2126338
gmhA	EG13146	ECK0223	b0222	Phosphoheptose isomerase; D-sedoheptulose 7-phosphate isomerase; GDP-heptose biosynthesis; T-phage resistance	aa	192	+	243543	244121
gmhB	EG11736	ECK0200	b0200	Heptose 1,7-bisphosphate phosphatase; LPS biosynthesis; HAD20	aa	191	+	222833	223408
gmk	EG10965	ECK3638	b3648	Guanylate kinase	aa	207	+	3819451	3820074
gmr	EG13415	ECK1280	b1285	Cyclic-di-GMP phosphodiesterase; csgD regulator; modulates protein stability of RNase II; dual domain protein; defective cyclase domain	aa	661	-	1342781	1344766
gnd	EG10411	ECK2024	b2029	6-phosphogluconate dehydrogenase, decarboxylating	aa	468	-	2097886	2099292
gnsA	EG13233	ECK0982	b4517	Multicopy suppressor of null secG(Cs) and fabA6(Ts); overexpression increases unsaturated fatty acid content of phospholipids; gnsB paralog	aa	57	+	1051290	1051463
gnsB	EG13837	ECK1544	b1550	Multicopy suppressor of secG(Cs) and fabA6(Ts), Qin prophage; overexpression increases unsaturated fatty acid content of phospholipids; gnsA paralog	aa	57	-	1635633	1635806
gntK	EG12629	ECK3422	b3437	Gluconokinase, thermoresistant	aa	175	-	3575088	3575615
gntP	EG12563	ECK4312	b4321	Fructuronate and gluconate transporter	aa	447	-	4547976	4549319
gntR	EG12630	ECK3423	b3438	Controls gntKU induction, also edd and eda	aa	331	-	3575754	3576749
gntT	EG12380	ECK3402	b3415	High-affinity gluconate transport	aa	438	+	3544581	3545897
gntU	EG12631	ECK3421	b4476	Low-affinity gluconate transport protein, membrane protein	aa	446	-	3573744	3575084
gntX	EG12934	ECK3400	b3413	Required for the utilization of DNA as a carbon source; H. influenzae competence protein ComF homolog	aa	227	+	3542904	3543587
gor	EG10412	ECK3485	b3500	Glutathione reductase, NADP+, FAD-binding	aa	450	+	3644322	3645674
gph	EG11871	ECK3372	b3385	Phosphoglycolate phosphatase; in dam operon; involved in degradation of 2-phosphoglycolate formed during the DNA repair of 3'-phosphoglycolate ends; HAD10	aa	252	-	3511653	3512411
gpmA	EG11699	ECK0744	b0755	Phosphoglycerate mutase, 2,3-bisphosphoglycerate-dependent; dPGM; Fur regulon; dimeric	aa	250	-	786066	786818
gpmM	EG12296	ECK3602	b3612	Phosphoglycerate mutase, Mn-dependent, cofactor-independent; iPGM; monomeric	aa	514	+	3783283	3784827
gpp	EG10413	ECK3771	b3779	Guanosine pentaphosphatase and exopolyphosphatase	aa	494	-	3960768	3962252
gpr	EG13010	ECK2995	b3001	L-Glyceraldehyde 3-phosphate reductase, NADPH-dependent; weak methylglyoxal reductase; overexpression confers increased resistance to methylglyoxal; aldo-keto reductase	aa	346	+	3145919	3146959
gpsA	EG20091	ECK3598	b3608	sn-Glycerol-3-phosphate dehydrogenase [NAD(P)+]	aa	339	-	3780665	3781684
gpt	EG10414	ECK0239	b0238	Guanine-xanthine phosphoribosyltransferase phosphotransferase	aa	152	+	255977	256435
grcA	EG11784	ECK2577	b2579	Autonomous glycine radical cofactor; can reactivate pyruvate formate lyase after oxidative stress; induced by low pH or propionate; pyruvate formate lyase homolog, spare part for PFL	aa	127	-	2714088	2714471
greA	EG10415	ECK3170	b3181	Transcript cleavage factor	aa	158	-	3326261	3326737
greB	EG11578	ECK3393	b3406	Transcript cleavage factor	aa	158	+	3534834	3535310
groL	EG10599	ECK4137	b4143	Chaperonin Cpn60; phage morphogenesis; GroESL large subunit GroEL, weak ATPase; binds Ap4A	aa	548	+	4369048	4370694
groS	EG10600	ECK4136	b4142	Chaperonin Cpn10; GroESL small subunit GroES; phage morphogenesis	aa	97	+	4368711	4369004
grpE	EG10416	ECK2610	b2614	Nucleotide exchange factor for the DnaKJ chaperone; heat shock protein; mutant survives lambda induction; stimulates DnaK and HscC ATPase	aa	197	-	2748137	2748730
grxA	EG10417	ECK0840	b0849	Glutaredoxin 1	aa	85	-	889719	889976
grxB	EG12688	ECK1049	b1064	Glutaredoxin 2; regulated by RpoS and ppGpp	aa	215	-	1122630	1123277
grxC	EG12294	ECK3600	b3610	Glutaredoxin 3	aa	83	-	3782214	3782465
grxD	EG12181	ECK1650	b1654	Monothiol glutaredoxin Grx4 with CGFS motif; substrate for thioredoxin reductase; mutants are hypersensitive to iron depletion	aa	115	-	1731778	1732125
gshA	EG10418	ECK2683	b2688	Glutamate--cysteine ligase; gamma-Glutamylcysteine synthase	aa	518	-	2812905	2814461
gshB	EG10419	ECK2942	b2947	Glutathione synthase; homotetrameric	aa	316	+	3089900	3090850
gsiA	EG13472	ECK0819	b0829	Glutathione transporter ATP-binding protein; GsiABCD is an ABC transporter system	aa	623	+	866743	868614
gsiB	EG13473	ECK0820	b0830	Glutathione-binding protein, periplasmic; GsiABCD constitutes an ABC transporter	aa	512	+	868634	870172
gsiC	EG13474	ECK0821	b0831	Glutathione ABC transporter permease	aa	306	+	870190	871110
gsiD	EG13475	ECK0822	b0832	Glutathione ABC transporter permease	aa	303	+	871113	872024
gsk	EG11102	ECK0471	b0477	Inosine-guanosine kinase	aa	434	+	499349	500653
gspA	EG12888	ECK3310	b3323	Part of H-NS-silenced gsp-alpha (T2SS-alpha) divergon, type II protein secretion; cloned gsp-alpha (T2SS-alpha) divergon secretes ChiA, requires gspAB operon	aa	489	-	3451951	3453420
gspB	EG11263	ECK3309	b3322	Part of H-NS-silenced gsp-alpha (T2SS-alpha) divergon, type II protein secretion; cloned gsp-alpha (T2SS-alpha) divergon secretes ChiA, requires gspAB operon	aa	139	-	3451530	3451949
gspC	EG12889	ECK3311	b3324	Part of H-NS-silenced gsp-alpha (T2SS-alpha) divergon, type II protein secretion; cloned gsp-alpha (T2SS-alpha) divergon secretes ChiA, requires gspAB operon	aa	271	+	3453600	3454415
gspD	EG12890	ECK3312	b3325	Part of H-NS-silenced gsp-alpha (T2SS-alpha) divergon, type II protein secretion; cloned gsp-alpha (T2SS-alpha) divergon secretes ChiA, requires gspAB operon	aa	650	+	3454399	3456351
gspE	EG12891	ECK3313	b3326	Part of H-NS-silenced gsp-alpha (T2SS-alpha) divergon, type II protein secretion; cloned gsp-alpha (T2SS-alpha) divergon secretes ChiA, requires gspAB operon	aa	493	+	3456361	3457842
gspF	EG12885	ECK3314	b3327	Part of H-NS-silenced gsp-alpha (T2SS-alpha) divergon, type II protein secretion; cloned gsp-alpha (T2SS-alpha) divergon secretes ChiA, requires gspAB operon	aa	398	+	3457839	3459035
gspG	EG12886	ECK3315	b3328	Pseudopilin in H-NS-silenced gsp divergon, type II secreton; cloned gsp divergon secretes ChiA	aa	145	+	3459045	3459482
gspH	EG12887	ECK3316	b3329	Part of H-NS-silenced gsp-alpha (T2SS-alpha) divergon, type II protein secretion; cloned gsp-alpha (T2SS-alpha) divergon secretes ChiA, requires gspAB operon	aa	169	+	3459490	3459999
gspI	EG12892	ECK3317	b3330	Part of H-NS-silenced gsp-alpha (T2SS-alpha) divergon, type II protein secretion; cloned gsp-alpha (T2SS-alpha) divergon secretes ChiA, requires gspAB operon	aa	125	+	3459996	3460373
gspJ	EG12893	ECK3318	b3331	Part of H-NS-silenced gsp-alpha (T2SS-alpha) divergon, type II protein secretion; cloned gsp-alpha (T2SS-alpha) divergon secretes ChiA, requires gspAB operon	aa	195	+	3460366	3460953
gspK	EG12894	ECK3319	b3332	Part of H-NS-silenced gsp-alpha (T2SS-alpha) divergon, type II protein secretion; cloned gsp-alpha (T2SS-alpha) divergon secretes ChiA, requires gspAB operon	aa	327	+	3460946	3461929
gspL	EG12895	ECK3320	b3333	Part of H-NS-silenced gsp-alpha (T2SS-alpha) divergon, type II protein secretion; cloned gsp-alpha (T2SS-alpha) divergon secretes ChiA, requires gspAB operon	aa	387	+	3461944	3463107
gspM	EG12173	ECK3321	b3334	Part of H-NS-silenced gsp-alpha (T2SS-alpha) divergon, type II protein secretion; cloned gsp-alpha (T2SS-alpha) divergon secretes ChiA, requires gspAB operon	aa	153	+	3463104	3463565
gspO	EG11359	ECK3322	b3335	Prepilin peptidase in H-NS-silenced gsp divergon; type II protein secretion; cloned gsp divergon secretes ChiA	aa	225	+	3463565	3464242
gss	EG12882	ECK2982	b2988	Glutathionylspermidine synthase/amidase; bifunctional protein	aa	619	-	3134685	3136544
gstA	EG12613	ECK1631	b1635	Glutathione S-transferase; hydrogen peroxide resistance	aa	201	+	1712401	1713006
gstB	EG13481	ECK0828	b0838	Glutathione transferase, iodoacetate-, bromoacetate-specific; natural substrate unknown	aa	208	-	879077	879703
gtrA	EG14131	ECK2344	b2350	Bactoprenol-linked glucose translocase, CPS-53/KpLE1 prophage; part of the GtrABS tripartite system for prophage seroconversion of type IV O antigen to serotype 4a	aa	120	+	2465877	2466239
gtrB	EG14132	ECK2345	b2351	Bactoprenol glucosyl transferase, CPS-53/KpLE1 prophage; part of the GtrABS tripartite system for prophage seroconversion of type IV O antigen to serotype 4a	aa	306	+	2466236	2467156
gtrS	EG14133	ECK2346	b2352	Serotype-specific glucosyl transferase, CPS-53/KpLE1 prophage; GtrIV(GtrS); part of the GtrABS tripartite system for prophage seroconversion of type IV O antigen to serotype 4a	aa	443	+	2467153	2468484
guaA	EG10420	ECK2503	b2507	GMP synthase	aa	525	-	2628980	2630557
guaB	EG10421	ECK2504	b2508	Inosine-5'-monophosphate (IMP) dehydrogenase	aa	488	-	2630626	2632092
guaC	EG10422	ECK0104	b0104	GMP reductase	aa	347	+	113444	114487
guaD	EG13066	ECK2879	b2883	Guanine deaminase	aa	439	+	3023788	3025107
gudD	EG13167	ECK2781	b2787	D-glucarate dehydratase; L-idarate dehydratase; D-glucarate, L-idarate epimerase	aa	446	-	2916067	2917407
gudP	EG13169	ECK2783	b2789	Probable D-glucarate transporter, membrane protein	aa	450	-	2918770	2920122
gudX	EG13168	ECK2782	b2788	Glucarate dehydratase-related protein	aa	446	-	2917428	2918768
gutM	EG10972	ECK2701	b2706	Part of srl operon	aa	119	+	2826643	2827002
gutQ	EG10973	ECK2703	b2708	D-arabinose 5-phosphate isomerase	aa	321	+	2827835	2828800
gyrA	EG10423	ECK2223	b2231	DNA gyrase, subunit A; nalidixic acid resistance; cold shock regulon	aa	875	-	2334815	2337442
gyrB	EG10424	ECK3691	b3699	DNA gyrase, subunit B; novobiocin, coumermycin resistance	aa	804	-	3875728	3878142
hcaB	EG13459	ECK2538	b2541	3-Phenylpropionate-dihydrodiol dehydrogenase; hca genes catabolize 3-phenylpropionate and cinnamic acid, feeding the products into the the mhp pathway	aa	270	+	2669247	2670059
hcaC	EG13458	ECK2537	b2540	3-Phenylpropionate/cinnamic acid dioxygenase, ferredoxin subunit; hca genes catabolize 3-phenylpropionate and cinnamic acid, feeding the products into the the mhp pathway	aa	106	+	2668930	2669250
hcaD	EG13460	ECK2539	b2542	3-Phenylpropionate/cinnamic acid dioxygenase, ferredoxin reductase subunit; hca genes catabolize 3-phenylpropionate and cinnamic acid, feeding the products into the the mhp pathway	aa	400	+	2670069	2671271
hcaE	EG13456	ECK2535	b2538	3-Phenylpropionate/cinnamic acid dioxygenase, alpha subunit; hca genes catabolize 3-phenylpropionate and cinnamic acid, feeding the products into the the mhp pathway	aa	453	+	2667054	2668415
hcaF	EG13457	ECK2536	b2539	3-Phenylpropionate/cinnamic acid dioxygenase, beta subunit; hca genes catabolize 3-phenylpropionate and cinnamic acid, feeding the products into the the mhp pathway	aa	172	+	2668412	2668930
hcaR	EG13455	ECK2534	b2537	Transcriptional activator for the hca operon; inducd by 3-phenylpropionate and cinnamic acid; autoregulatory	aa	296	-	2666028	2666918
hcaT	EG13454	ECK2533	b2536	Probable 3-phenylpropionic acid/cinnamic acid transporter; hca genes catabolize 3-phenylpropionate and cinnamic acid, feeding the products into the the mhp pathway	aa	379	-	2664729	2665868
hchA	EG11755	ECK1963	b1967	Glyoxalase III and molecular chaperone Hsp31, heat-inducible; weak aminopeptidase activity; homodimeric	aa	283	+	2033859	2034710
hcp	EG13692	ECK0864	b0873	Hydroxylamine reductase, hybrid-cluster [2Fe-2S] protein	aa	550	-	911385	913037
hcr	EG13691	ECK0863	b0872	Hydrid-cluster protein oxidoreductase; FAD and [2Fe-2S] cofactors, NADH as electron donor	aa	322	-	910405	911373
hda	EG14201	ECK2492	b2496	Required for regulatory inactivation of DnaA; multicopy suppressor of dnaN(ts)	aa	233	-	2616097	2616798
hdeA	EG11398	ECK3494	b3510	Periplasmic chaperone of acid-denatured proteins; H-NS repressed	aa	110	-	3654431	3654763
hdeB	EG11399	ECK3493	b3509	Periplasmic chaperone of acid-denatured proteins; H-NS repressed	aa	108	-	3653989	3654315
hdeD	EG11495	ECK3495	b3511	Putative membrane transporter, H-NS repressed	aa	190	+	3655018	3655590
hdfR	EG11449	ECK3756	b4480	Transcriptional regulator of the flhDC operon, hns-dependent; not allelic to pssR	aa	279	-	3945151	3945990
hdhA	EG10425	ECK1614	b1619	7-alpha-Hydroxysteroid dehydrogenase	aa	255	-	1695297	1696064
helD	EG10426	ECK0953	b0962	ATP-dependent DNA Helicase IV	aa	684	+	1023694	1025748
hemA	EG10427	ECK1198	b1210	Glutamyl-tRNA reductase, hemin biosynthesis; neomycin sensitivity	aa	418	+	1262937	1264193
hemB	EG10428	ECK0366	b0369	5-Aminolevulinate dehydratase; also known as porphobilinogen synthase; binds Zn(II)	aa	324	-	387977	388951
hemC	EG10429	ECK3799	b3805	Porphobilinogen deaminase; neomycin sensitivity	aa	313	-	3987848	3988789
hemD	EG10430	ECK3798	b3804	Uroporphyrinogen III cosynthase; neomycin sensitivity	aa	246	-	3987111	3987851
hemE	EG11543	ECK3989	b3997	Uroporphyrinogen decarboxylase	aa	354	+	4195739	4196803
hemF	EG12189	ECK2431	b2436	Coproporphyrinogen III oxidase, oxygen-dependent; stimulated by manganese; dimeric	aa	299	+	2551247	2552146
hemG	EG11485	ECK3842	b3850	Protoporphyrinogen oxidase; neomycin sensitivity; flavodoxin-like	aa	181	+	4032631	4033176
hemH	EG10431	ECK0469	b0475	Ferrochelatase	aa	320	+	497279	498241
hemL	EG10432	ECK0153	b0154	Glutamate-1-semialdehyde aminomutase	aa	426	-	173602	174882
hemN	EG11836	ECK3860	b3867	Coproporphyrinogen III oxidase, oxygen-independent, required for cytochrome B and cytochrome C synthesis during anaerobic growth	aa	457	+	4050068	4051441
hemX	EG10433	ECK3797	b3803	Uroporphyrinogen III methyltransferase	aa	393	-	3985908	3987089
hemY	EG10434	ECK3796	b3802	Predicted protoheme IX biogenesis protein; TPR repeats	aa	398	-	3984709	3985905
hflC	EG10435	ECK4171	b4175	Membrane bound protease complex, with FtsH and HflK; regulates lysogeny; non-essential	aa	334	+	4401323	4402327
hflD	EG11345	ECK1118	b1132	Downregulates lambda lysogenization; interacts with cII protein; first gene in purB operon; peripheral membrane protein	aa	213	-	1191213	1191854
hflK	EG10436	ECK4170	b4174	Membrane bound protease complex with FtsH and HflC; regulates lysogeny; non-essential	aa	419	+	4400061	4401320
hflX	EG10437	ECK4169	b4173	GTPase, stimulated by 50S subunit binding, function unknown	aa	426	+	4398695	4399975
hfq	EG10438	ECK4168	b4172	Global regulator of sRNA function; host factor for RNA phage Q beta replication; HF-I; DNA- and RNA-binding protein; RNA chaperone; multiple regulatory roles: destabilzes ompA mRNA, improves rpoS translation, sRNA DsrA co-factor; binds RNAP; ATPase	aa	102	+	4398311	4398619
hha	EG10439	ECK0454	b0460	Modulates hemolysin expression, in complex with H-NS; stimulates transposition events; induced by AI-2 pheromone; promotes conjugation and conjugation-induced biofilms	aa	72	-	479314	479532
hicA	EG14421	ECK1431	b4532	mRNA interferase toxin of hicAB TA pair; required for swarming phenotype	aa	58	+	1507310	1507486
hicB	EG13760	ECK1432	b1438	Antitoxin of HicAB TA pair; mutational suppressor of null rpoE lethality	aa	138	+	1507532	1507948
higA	EG12724	ECK3072	b3082	Antitoxin for HigB toxin	aa	138	-	3231750	3232166
higB	EG12725	ECK3073	b3083	mRNA interferase, toxin-antitoxin pair HigBA	aa	104	-	3232163	3232477
hinT	EG12172	ECK1089	b1103	Activator of DadA, D-alanine catabolism; purine nucleoside phosphoramidase; aminoacyl-adenylate hydrolase	aa	119	+	1161108	1161467
hipA	EG10443	ECK1500	b1507	EF-Tu kinase; serine protein kinase required for persister formation; toxin of HipAB TA pair	aa	440	-	1588878	1590200
hipB	EG10442	ECK1501	b1508	Antitoxin of HipAB TA pair; transcriptional repressor of the hipBA operon; role in persister formation	aa	88	-	1590200	1590466
hisA	EG10444	ECK2019	b2024	Phosphoribosylformimino-5-aminoimidazole carboxamide ribotide isomerase; 1-(5'-phosphoribosyl)-5-[(5'-phosphoribosylamino)methylideneamino] imidazole-4-carboxamide isomerase	aa	245	+	2093149	2093886
hisB	EG10445	ECK2017	b2022	Imidazoleglycerolphosphate dehydratase/histidinol phosphatase; bifunctional enzyme; HAD21	aa	355	+	2091492	2092559
hisC	EG10446	ECK2016	b2021	Histidinol-phosphate aminotransferase	aa	356	+	2090422	2091492
hisD	EG10447	ECK2015	b2020	Histidinol dehydrogenase	aa	434	+	2089121	2090425
hisF	EG10448	ECK2020	b2025	Imidazole glycerol phosphate (IGP) synthase, cyclase subunit	aa	258	+	2093868	2094644
hisG	EG10449	ECK2014	b2019	ATP-phosphoribosyltransferase	aa	299	+	2088216	2089115
hisH	EG10450	ECK2018	b2023	Imidazole glycerol phosphate (IGP) synthase, amidotransferase	aa	196	+	2092559	2093149
hisI	EG10451	ECK2021	b2026	PR-ATP pyrophosphatase/PR-AMP cyclohydrolase, bifunctional	aa	203	+	2094638	2095249
hisJ	EG12124	ECK2303	b2309	Histidine-binding periplasmic protein; part of HisJMPQ ABC transporter	aa	260	-	2424028	2424810
hisL	EG11269	ECK2013	b2018	his operon leader peptide	aa	16	+	2088020	2088070
hisM	EG10007	ECK2301	b2307	Histidine transport permease; part of HisJMPQ ABC transporter	aa	238	-	2422539	2423255
hisP	EG10452	ECK2300	b2306	Histidine transport ATP-binding protein; part of HisJMPQ ABC transporter	aa	257	-	2421758	2422531
hisQ	EG12125	ECK2302	b2308	Histidine transport permease; part of HisJMPQ ABC transporter	aa	228	-	2423252	2423938
hisR	EG30042	ECK3790	b3797	Histidine tRNA(GUG)	nt	77	+	3980532	3980608
hisS	EG10453	ECK2510	b2514	Histidine--tRNA ligase	aa	424	-	2637323	2638597
hiuH	EG14046	ECK1966	b1970	Hydroxyisourate hydrolase; HIU hydrolase, HIUHase; periplasmic transthyretin-like protein (TLP); EcTRP; tetrameric, metal-binding; unrelated to soybean HIUHase	aa	137	+	2036980	2037393
hldD	EG10838	ECK3609	b3619	ADP-L-glycero-D-manno-heptose-6-epimerase; heat-inducible, LPS; allows high-temperature growth	aa	310	+	3792010	3792942
hldE	EG13416	ECK3042	b3052	Heptose 7-P kinase/heptose 1-P adenyltransferase; LPS core prescursor synthesis: bifunctional enzyme involved in both D-glycero-D-manno-heptose-1-phosphate and ADP-D-glycero-D-manno-heptose synthesis	aa	477	-	3193342	3194775
hlyE	EG13243	ECK1170	b1182	Latent secreted hemolysin E; regulated by SlyA, Fnr and HN-S	aa	303	-	1228706	1229617
hmp	EG10456	ECK2549	b2552	Flavohemoglobin; nitric oxide dioxygenase; dihydropteridine reductase; GSNO and nitrite reductase; has alkylhydroperoxide reductase activity, possibly involved in the repair of lipid membrane oxidative damage	aa	396	+	2683857	2685047
hns	EG10457	ECK1232	b1237	DNA-binding global regulator H-NS; diverse mutant phenotypes affecting transcription, transposition, inversion, cryptic-gene expression; involved in chromosome organization; preferentially binds bent DNA; has N-terminal dimerization domain	aa	137	-	1291732	1292145
hofB	EG12106	ECK0106	b0107	Homologous to PilB of Pseudomonas aeruginosa; function not established, insertion mutation gives no phenotype	aa	461	-	115714	117099
hofC	EG11798	ECK0105	b0106	Homologous to PilC of P. aeruginosa; function not established, insertion mutation gives no phenotype	aa	400	-	114522	115724
hofM	EG12925	ECK3382	b3395	Required for the utilization of DNA as a carbon source; H. influenzae competence protein ComA homolog	aa	259	-	3519994	3520773
hofN	EG12924	ECK3381	b3394	Required for the utilization of DNA as a carbon source; H. influenzae competence protein ComB homolog	aa	179	-	3519455	3519994
hofO	EG12923	ECK3380	b3393	Required for the utilization of DNA as a carbon source; H. influenzae competence protein ComC homolog	aa	146	-	3519031	3519471
hofP	EG12922	ECK3379	b3392	Required for the utilization of DNA as a carbon source; H. influenzae competence protein ComD homolog	aa	134	-	3518637	3519041
hofQ	EG12113	ECK3378	b3391	Required for the utilization of DNA as a carbon source; H. influenzae competence protein ComE homolog	aa	412	-	3517487	3518725
hokA	EG12346	ECK3544	b4455	Small toxic membrane polypeptide; homologous to plasmid-encoded plasmid stabilization toxins regulated by antisense RNA; functional relevance of chromosomal homologs is unknown	aa	50	-	3718471	3718623
hokB	EG11240	ECK1412	b4428	Small toxic membrane polypeptide; homologous to plasmid-encoded plasmid stabilization toxins regulated by antisense RNA; functional relevance of chromosomal homologs is unknown	aa	49	-	1489946	1490095
hokC	EG10373	ECK0018	b4412	Small toxic membrane polypeptide, multimeric; homologous to plasmid-encoded plasmid stabilization toxins regulated by antisense RNA; functional relevance of chromosomal homologs is unknown	aa	50	-	16751	16903
hokD	EG11130	ECK1556	b1562	Small toxic membrane polypeptide, Qin prophage; homologous to plasmid-encoded plasmid stabilization toxins regulated by antisense RNA; functional relevance of chromosomal homologs is unknown	aa	51	-	1643143	1643298
hokE	EG14302	ECK0574	b4415	Putative small toxic membrane polypeptide; homologous to plasmid-encoded plasmid stabilization toxins regulated by antisense RNA; regulatory antisense sRNA antitoxin is SokE	aa	50	+	607059	607211
holA	EG11412	ECK0633	b0640	DNA polymerase III, delta subunit; part of the DnaX clamp loader complex; acts as a wrench to open the sliding clamp	aa	343	-	669797	670828
holB	EG11500	ECK1085	b1099	DNA polymerase III, delta' subunit; part of the DnaX clamp loader complex, the stator protein	aa	334	+	1154985	1155989
holC	EG11413	ECK4252	b4259	DNA polymerase III, chi subunit	aa	147	-	4481860	4482303
holD	EG11414	ECK4363	b4372	DNA polymerase, psi subunit, clamp loader complex subunit	aa	137	+	4605826	4606239
holE	EG11505	ECK1843	b1842	DNA polymerase III, theta subunit	aa	76	+	1923132	1923362
hpf	EG11681	ECK3192	b3203	Ribosome hibernation promoting factor HPF; stabilizes 70S dimers (100S); induced in stationary phase; raiA paralog has opposite effect on 70S dimers	aa	95	+	3344195	3344482
hpt	EG20098	ECK0124	b0125	Hypoxanthine-guanine phosphoribosyltransferase	aa	178	+	141431	141967
hrpA	EG12936	ECK1406	b1413	Predicted ATP-dependent RNA helicase	aa	1300	+	1481085	1484987
hrpB	EG12329	ECK0147	b0148	Predicted ATP-dependent helicase, function unknown	aa	809	+	162105	164534
hscA	EG12130	ECK2523	b2526	Hsc66, DnaK-like chaperone, specific for IscU; involved in FtsZ-ring formation; HscB is the J-like co-chaperone for HscA	aa	616	-	2655107	2656957
hscB	EG12131	ECK2524	b2527	Hsc20, DnaJ-like co-chaperone for HscA; specific for IscU	aa	171	-	2656974	2657489
hscC	EG13653	ECK0643	b0650	Hsc62, DnaK-like chaperone; binds to RpoD and inhibits transcription; inhibits growth when overexpressed; Hsc56(DjlC) is DnaJ-like co-chaperone; ATPase activity is stimulated by GrpE, DjlC; mutant grows slow and is hypersensitive to Cd(II) and UV	aa	556	-	680946	682616
hsdM	EG10458	ECK4339	b4349	DNA methyltransferase M, host modification of foreign DNA	aa	529	-	4579482	4581071
hsdR	EG10459	ECK4340	b4350	Endonuclease R, host restriction of foreign DNA; Type I restriction enzyme; ClpXP-dependent degradation	aa	1170	-	4581272	4584784
hsdS	EG10460	ECK4338	b4348	Specificity determinant for HsdM and HsdR	aa	464	-	4578091	4579485
hslJ	EG13181	ECK1376	b1379	Heat-inducible lipoprotein involved in novobiocin resistance	aa	140	-	1439345	1439767
hslO	EG12930	ECK3388	b3401	Hsp33, oxidative stress-induced heat shock chaperone; C-terminal zinc-binding motif regulates Hsp33 activity	aa	292	+	3527796	3528674
hslR	EG12929	ECK3387	b3400	Hsp15, a heat shock protein that binds free 50S subunits; binds RNA and DNA	aa	133	+	3527370	3527771
hslU	EG11881	ECK3923	b3931	Heat-inducible ATP-dependent protease HslVU, ATPase subunit; involved in the degradation of misfolded proteins; heat shock protein D48.5	aa	443	-	4118439	4119770
hslV	EG11676	ECK3924	b3932	Heat-inducible ATP-dependent protease HslVU, protease subunit; involved in the degradation of misfolded proteins	aa	176	-	4119780	4120310
hspQ	EG13724	ECK0957	b0966	Heat shock protein involved in degradation of mutant DnaA; hemimethylated oriC DNA-binding protein; mutation suppresses some dnaA(Ts)	aa	105	-	1027627	1027944
hsrA	EG11732	ECK3748	b3754	Putative transporter, blocks RspA-mediated RpoS down-regulation; membrane protein	aa	475	-	3937208	3938635
htpG	EG10461	ECK0467	b0473	Protein refolding molecular co-chaperone Hsp90, Hsp70-dependent; heat-shock protein; ATPase; dimeric	aa	624	+	494344	496218
htpX	EG10462	ECK1828	b1829	Zinc metalloprotease HtpX, membrane-bound; cleaves SecY in vivo and in vitro; self-cleaves; M48 family	aa	293	-	1909719	1910600
htrE	EG11972	ECK0138	b0139	Putative outer membrane fimbrial subunit export usher protein; required for growth at high temperature; induced by heat shock	aa	865	-	152829	155426
hupA	EG10466	ECK3992	b4000	Histone-like protein HU-alpha, HU-2	aa	90	+	4198304	4198576
hupB	EG10467	ECK0434	b0440	Histone-like protein HU-beta, HU-1	aa	90	+	460675	460947
hyaA	EG10468	ECK0963	b0972	Hydrogenase 1 small subunit [NiFe], periplasmic	aa	372	+	1031362	1032480
hyaB	EG10469	ECK0964	b0973	Hydrogenase 1 large subunit [NiFe], periplasmic	aa	597	+	1032477	1034270
hyaC	EG10470	ECK0965	b0974	Possible membrane-spanning protein of hya operon	aa	235	+	1034289	1034996
hyaD	EG10471	ECK0966	b0975	Hydrogenase 1 maturation protease	aa	195	+	1034993	1035580
hyaE	EG10472	ECK0967	b0976	Probable HyaA chaperone	aa	132	+	1035577	1035975
hyaF	EG10473	ECK0968	b0977	Nickel incorporation into hydrogenase 1 subunits	aa	285	+	1035972	1036829
hybA	EG11799	ECK2990	b2996	Hydrogenase 2 component, periplasmic; possibly electron acceptor for hydrogenase 2 small subunit; probably binds 4 4Fe-4S clusters	aa	328	-	3142176	3143162
hybB	EG11800	ECK2989	b2995	Hydrogenase 2 cytochrome b type component, probably	aa	392	-	3141008	3142186
hybC	EG11801	ECK2988	b2994	Hydrogenase 2 [Ni Fe] large subunit, periplasmic	aa	567	-	3139308	3141011
hybD	EG11802	ECK2987	b2993	Maturation endoprotease for Ni-containing hydrogenase 2	aa	164	-	3138814	3139308
hybE	EG11803	ECK2986	b2992	Hydrogenase 2-specific chaperone	aa	162	-	3138333	3138821
hybF	EG11804	ECK2985	b2991	Accessory protein required for the maturation of hydrogenases 1 and 2; may be involved in nickel incorporation	aa	113	-	3137999	3138340
hybG	EG11805	ECK2984	b2990	Hydrogenase 2 accessory protein; chaperone-like function	aa	82	-	3137738	3137986
hybO	EG13006	ECK2991	b2997	Hydrogenase 2 [Ni, Fe], small subunit, periplasmic	aa	372	-	3143165	3144283
hycA	EG10474	ECK2720	b2725	Regulatory gene for hyc and hyp operons; counteracts activation by FhlA	aa	153	-	2847996	2848457
hycB	EG10475	ECK2719	b2724	Formate hydrogenlyase complex iron-sulfur protein	aa	203	-	2847260	2847871
hycC	EG10476	ECK2718	b2723	Formate hydrogenlyase complex inner membrane protein	aa	608	-	2845437	2847263
hycD	EG10477	ECK2717	b2722	Formate hydrogenlyase complex inner membrane protein	aa	307	-	2844511	2845434
hycE	EG10478	ECK2716	b2721	Hydrogenase 3 large subunit, [NiFe] cluster; heterodimer	aa	569	-	2842784	2844493
hycF	EG10479	ECK2715	b2720	Formate hydrogenlyase complex iron-sulfur protein	aa	180	-	2842232	2842774
hycG	EG10480	ECK2714	b2719	Hydrogenase 3 small subunit	aa	255	-	2841465	2842232
hycH	EG10481	ECK2713	b2718	Required for converting HycE precursor to mature Hyd-3 large subunit	aa	136	-	2841058	2841468
hycI	EG13396	ECK2712	b2717	Maturation endoprotease for Hydrogenase 3 large subunit HycE	aa	156	-	2840595	2841065
hydN	EG11552	ECK2708	b2713	Iron-sulfur protein required for Hyd-3 activity	aa	175	-	2835600	2836127
hyfA	EG11150	ECK2477	b2481	Hydrogenase 4 component A, ferrodexin-like	aa	205	+	2599223	2599840
hyfB	EG11282	ECK2478	b2482	Putative hydrogenase 4 component B; membrane protein of Hyf electron transfer complex of FHL system	aa	672	+	2599840	2601858
hyfC	EG14211	ECK2479	b2483	Putative hydrogenase 4 component C; membrane protein of Hyf electron transfer complex of FHL system	aa	315	+	2601869	2602816
hyfD	EG14212	ECK2480	b2484	Putative hydrogenase 4 component D; membrane protein of Hyf electron transfer complex of FHL system	aa	479	+	2602833	2604272
hyfE	EG14213	ECK2481	b2485	Hydrogenase 4 component E; membrane protein of Hyf electron transfer complex of FHL system	aa	216	+	2604284	2604934
hyfF	EG14214	ECK2482	b2486	Putative hydrogenase 4 component F; membrane protein of Hyf electron transfer complex of FHL system	aa	526	+	2604939	2606519
hyfG	EG14215	ECK2483	b2487	Putative hydrogenase 4 component G; membrane protein of Hyf electron transfer complex of FHL system	aa	555	+	2606509	2608176
hyfH	EG14216	ECK2484	b2488	Hydrogenase 4 component H; membrane protein of Hyf electron transfer complex of FHL system	aa	181	+	2608186	2608731
hyfI	EG14217	ECK2485	b2489	Hydrogenase 4 component I; membrane protein of Hyf electron transfer complex of FHL system	aa	252	+	2608728	2609486
hyfJ	EG14218	ECK2486	b2490	Hydrogenase 4 component J; membrane protein of Hyf electron transfer complex of FHL system	aa	137	+	2609479	2609892
hyfR	EG14219	ECK2487	b2491	Formate-sensing regulator for hyf operon	aa	670	+	2609922	2611934
hyi	EG11584	ECK0501	b0508	Hydroxypyruvate isomerase, glyoxylate-inducible; product is tartronate semialdehyde	aa	258	+	534934	535710
hypA	EG10483	ECK2721	b2726	Hydrogenase 3 accessory protein required for activity; zinc metalloproein	aa	116	+	2848669	2849019
hypB	EG10484	ECK2722	b2727	Required for metallocenter assembly in Hydrogenases 1,2,3; guanine-nucleotide-binding protein; Ni donor for Hyd-3 large subunit; homodimeric	aa	290	+	2849023	2849895
hypC	EG10485	ECK2723	b2728	Hydrogenase 3 chaperone-type protein; required for Hyd-3 metallocenter assembly, binds HycE subunit	aa	90	+	2849886	2850158
hypD	EG10486	ECK2724	b2729	Hydrogenases 1,2,3 accessory protein; required for metallocenter assembly	aa	373	+	2850158	2851279
hypE	EG10487	ECK2725	b2730	Hydrogenases 1,2,3 accessory protein, carbamoyl dehydratase; required for CN ligand synthesis at the metallocenter; converts thiocarbamate at its C-terminal Cys to a thiocyanate	aa	336	+	2851276	2852286
hypF	EG11551	ECK2707	b2712	Hydrogenases 1,2,3 accessory protein; required for CN ligand synthesis at the metallocenter; HypF carbamoyltransferase activity forms thiocarbamate at terminal Cys of HypE; monomeric	aa	750	-	2833195	2835447
hyuA	EG13056	ECK2869	b2873	D-stereospecific phenylhydantoinase; physiological function unknown	aa	461	+	3008050	3009435
iaaA	EG12407	ECK0818	b0828	isoAsp aminopeptidase, cleaves isoAsp-X dipeptides; Ntn hydrolase; glutathione utilization; weak L-asparaginase activity in vitro (EcAIII); precursor is cleaved into an alpha and beta subunit; heterotetrameric	aa	321	+	865791	866756
iadA	EG12567	ECK4319	b4328	Isoaspartyl dipeptidase	aa	390	-	4556377	4557549
iap	EG10488	ECK2748	b2753	Alkaline phosphatase isozyme conversion aminopeptidase; generates alkaline phosphatase isozyme 3 subunit lacking the N-terminal Arg	aa	345	+	2874603	2875640
ibaG	EG12796	ECK3179	b3190	Acid stress protein; predicted transcriptional regulator, BolA family; low abundance protein	aa	84	-	3334571	3334825
ibpA	EG11534	ECK3679	b3687	Chaperone, heat-inducible protein of HSP20 family	aa	137	-	3865032	3865445
ibpB	EG11535	ECK3678	b3686	Chaperone, heat-inducible protein of HSP20 family	aa	142	-	3864492	3864920
ibsA	EG14472	ECK4482	b4667	Toxic membrane protein, in SIBa repeat	aa	19	-	2151373	2151432
ibsB	EG14473	ECK4483	b4668	Toxic membrane protein, in SIBb repeat	aa	18	-	2151705	2151761
ibsC	EG14470	ECK4480	b4665	Toxic membrane protein, in SIBc repeat	aa	19	-	3054912	3054971
ibsD	EG14469	ECK4479	b4664	Toxic membrane protein, in SIBd repeat	aa	19	+	3192788	3192847
ibsE	EG14471	ECK4481	b4666	Toxic membrane protein, in SIBe repeat	aa	19	+	3193163	3193222
icd	EG10489	ECK1122	b1136	Isocitrate dehydrogenase, NADP(+)-specific; e14 attachment site	aa	416	+	1194346	1195596
iclR	EG10491	ECK4010	b4018	Repressor of aceBA operon	aa	274	-	4220827	4221651
idi	EG13072	ECK2884	b2889	Isopentenyl diphosphate isomerase, isoprenoid biosynthesis; interconverts isopentenyl diphosphate (IPP) and dimethylallyl diphosphate (DMAPP)	aa	182	+	3031087	3031635
idnD	EG12541	ECK4260	b4267	L-Idonate 5-dehydrogenase	aa	343	-	4491398	4492429
idnK	EG12152	ECK4261	b4268	D-Gluconate kinase	aa	187	+	4492646	4493209
idnO	EG12540	ECK4259	b4266	5-keto-D-Gluconate 5-reductase	aa	254	-	4490610	4491374
idnR	EG12538	ECK4257	b4264	idn operon activator; represses GntR-regulated genes gntKU and gntT	aa	332	-	4488164	4489162
idnT	EG12539	ECK4258	b4265	L-Idonate transporter; also transports 5-keto-D-gluconate (Reed, 2006)	aa	439	-	4489229	4490548
ihfA	EG10440	ECK1710	b1712	Integration Host Factor (IHF), alpha subunit; host infection, mutant phage lambda; site-specific recombination; sequence-specific DNA-binding transcriptional activator	aa	99	-	1793277	1793576
ihfB	EG10441	ECK0903	b0912	Integration Host Factor (IHF), beta subunit; host infection, mutant phage lambda; site-specific recombination; sequence-specific DNA-binding transcriptional activator	aa	94	+	963051	963335
ileS	EG10492	ECK0027	b0026	Isoleucine--tRNA ligase	aa	938	+	22391	25207
ileT	EG30043	ECK3844	b3852	Isoleucine tRNA(GAU) 1, triplicate	nt	77	+	4035164	4035240
ileU	EG30044	ECK3264	b3277	Isoleucine tRNA(GAU) 1, triplicate	nt	77	-	3425098	3425174
ileV	EG30045	ECK0202	b0202	Isoleucine tRNA(GAU) 1, triplicate	nt	77	+	225381	225457
ileX	EG30046	ECK3059	b3069	Isoleucine tRNA(CAU) 2	nt	76	+	3213620	3213695
ileY	EG31121	ECK2648	b2652	Isoleucine tRNA(GAU) 2 variant	nt	76	-	2783784	2783859
ilvA	EG10493	ECK3764	b3772	Threonine deaminase; also known as threonine dehydratase, biosynthetic	aa	514	+	3953354	3954898
ilvB	EG10494	ECK3662	b3671	Acetohydroxy acid synthase I (AHAS-I); acetolactate synthase I (ALS-I); valine sensitive; large subunit	aa	562	-	3849119	3850807
ilvC	EG10495	ECK3766	b3774	Ketol-acid reductoisomerase	aa	491	+	3955993	3957468
ilvD	EG10496	ECK3763	b3771	Dihydroxyacid dehydratase; homodimeric	aa	616	+	3951501	3953351
ilvE	EG10497	ECK3762	b3770	Branched-chain amino acid aminotransferase; transaminase B; dimer of trimers	aa	309	+	3950507	3951436
ilvH	EG10499	ECK0080	b0078	Acetohydroxy acid synthase III (AHAS-III) regulatory subunit; acetolactate synthase III (ALS-III); valine sensitive; small subunit	aa	163	+	87357	87848
ilvI	EG10500	ECK0079	b0077	Acetohydroxy acid synthase III (AHAS-III); acetolactate synthase III (ALS-III); valine sensitive; large subunit	aa	574	+	85630	87354
ilvL	EG11270	ECK3759	b3766	ilvG operon leader peptide	aa	32	+	3948345	3948443
ilvM	EG10501	ECK3761	b3769	Acetohydroxy acid synthase II (AHAS-II) regulatory subunit; acetolactate synthase II (ALS-II); valine insensitive; small subunit	aa	87	+	3950224	3950487
ilvN	EG10502	ECK3661	b3670	Acetohydroxy acid synthase I (AHAS-I) regulatory subunit; acetolactate synthase I (ALS-I); valine sensitive; small subunit	aa	96	-	3848825	3849115
ilvX	EG14474	ECK4484	b4669	Expressed protein, function unknown	aa	16	+	3948530	3948580
ilvY	EG10503	ECK3765	b3773	Transcriptional activator for ilvC	aa	297	-	3954950	3955843
inaA	EG11422	ECK2229	b2237	Protein induced by acid, function unknown; independent of SoxRS regulation	aa	216	-	2346844	2347494
infA	EG10504	ECK0875	b0884	Protein chain initiation factor IF1	aa	72	-	925448	925666
infB	EG10505	ECK3157	b3168	Protein chain initiation factor IF2	aa	890	-	3311364	3314036
infC	EG10506	ECK1716	b1718	Protein chain initiation factor IF3; unusual AUU start codon	aa	180	-	1798120	1798662
insA1	EG40001	ECK0023	b0022	IS1 transposase A	aa	91	-	20233	20508
insA2	EG60007	Null	b0265	IS1 transposase A	aa	0	-	278824	279099
insA3	EG60009	Null	b0275	IS1 transposase A	aa	0	-	290295	290570
insA4	EG60021	Null	b4516	IS1 transposase A	aa	0	+	1049056	1049331
insA5	EG60046	Null	b3444	IS1 transposase A	aa	0	+	3581506	3581781
insA6	EG60052	Null	b4294	IS1 transposase A	aa	0	+	4516550	4516825
insA8	EG60031	Null	b1894	IS1 transposase A	aa	0	-	1976964	1977239
insB1	EG40002	ECK0022	b0021	IS1 transposase B	aa	167	-	19811	20314
insB2	EG60006	Null	b0264	IS1 transposase B	aa	0	-	278402	278905
insB3	EG60008	Null	b0274	IS1 transposase B	aa	0	-	289873	290376
insB4	EG60022	Null	b0988	IS1 transposase B	aa	0	+	1049250	1049753
insB5	EG60047	Null	b3445	IS1 transposase B	aa	0	+	3581700	3582203
insB8	EG60030	Null	b1893	IS1 transposase B	aa	0	-	1976542	1977045
insC1	EG40003	ECK0357	b0360	IS2 transposase A	aa	121	+	380575	380940
insC11	EG60049	Null	b4272	IS2 transposase A	aa	0	+	4496295	4496660
insC4	EG60028	Null	b1403	IS2 transposase A	aa	0	-	1466808	1467173
insC6	EG60034	Null	b1997	IS2 transposase A	aa	0	-	2067839	2068204
insC8	EG60041	Null	b2861	IS2 transposase A	aa	0	-	2995257	2995622
insC9	EG60043	Null	b3044	IS2 transposase A	aa	0	+	3184209	3184574
insD1	EG40004	ECK0358	b0361	IS2 transposase B	aa	301	+	380898	381803
insD11	EG60050	Null	b4273	IS2 transposase B	aa	0	+	4496618	4497523
insD4	EG60027	Null	b1402	IS2 transposase B	aa	0	-	1465945	1466850
insD6	EG60033	Null	b1996	IS2 transposase B	aa	0	-	2066976	2067881
insD8	EG60040	Null	b2860	IS2 transposase B	aa	0	-	2994394	2995299
insD9	EG60044	Null	b3045	IS2 transposase B	aa	0	+	3184532	3185437
insE1	EG40005	ECK0298	b0298	IS3 transposase A	aa	99	+	314515	314814
insE2	EG60015	Null	b0373	IS3 transposase A	aa	0	-	391826	392125
insE3	EG60016	Null	b0540	IS3 transposase A	aa	0	+	566065	566364
insE4	EG60024	Null	b1027	IS3 transposase A	aa	0	-	1094361	1094660
insE5	EG60036	Null	b2088	IS3 transposase A	aa	0	+	2168260	2168559
insF1	EG40006	ECK0299	b0299	IS3 transposase B	aa	288	+	314811	315677
insF2	EG60014	Null	b0372	IS3 transposase B	aa	0	-	390963	391829
insF3	EG60017	Null	b0541	IS3 transposase B	aa	0	+	566361	567227
insF4	EG60023	Null	b1026	IS3 transposase B	aa	0	-	1093498	1094364
insF5	EG60037	Null	b2089	IS3 transposase B	aa	0	+	2168556	2169422
insG	EG40007	ECK4268	b4278	IS4 transposase	aa	442	-	4500126	4501454
insH1	EG40008	ECK0261	b0259	IS5 transposase	aa	338	-	273325	274341
insH11	EG60038	Null	b2192	IS5 transposase	aa	0	-	2287087	2288103
insH15	EG60042	Null	b2982	IS5 transposase	aa	0	+	3128200	3129216
insH18	EG60045	Null	b3218	IS5 transposase	aa	0	-	3363724	3364740
insH2	EG60018	Null	b0552	IS5 transposase	aa	0	-	573960	574976
insH20	EG60048	Null	b3505	IS5 transposase	aa	0	-	3650205	3651221
insH25	EG60026	Null	b1370	IS5 transposase	aa	0	-	1425770	1426750
insH4	EG60020	Null	b0656	IS5 transposase	aa	0	-	687220	688236
insH6	EG60025	Null	b1331	IS5 transposase	aa	0	+	1394100	1395116
insH8	EG60032	Null	b1994	IS5 transposase	aa	0	-	2064329	2065345
insH9	EG60035	Null	b2030	IS5 transposase	aa	0	-	2099919	2100935
insI1	EG40009	ECK0258	b0256	IS30 transposase	aa	383	+	269827	270978
insI3	EG60029	Null	b1404	IS30 transposase	aa	0	+	1467382	1468533
insI4	EG60051	Null	b4284	IS30 transposase	aa	0	-	4505489	4506640
insJ	EG40010	ECK3545	b3557	IS150 transposase A	aa	173	+	3718703	3719224
insK	EG40011	ECK3546	b3558	IS150 transposase B	aa	283	+	3719221	3720072
insL1	EG40012	ECK0016	b0016	IS186 transposase	aa	370	+	15445	16557
insL2	EG60019	Null	b0582	IS186 transposase	aa	0	+	607288	608400
insL3	EG60039	Null	b2394	IS186 transposase	aa	0	+	2512353	2513465
insQ	EG13756	ECK1426	b1432	IS609 transposase B	aa	382	+	1501741	1502889
intA	EG11783	ECK2618	b2622	Integrase gene, CP4-57 putative defective prophage	aa	413	+	2754181	2755422
intD	EG10507	ECK0530	b0537	Integrase gene within defective prophage DLP12	aa	387	-	564038	565201
intE	EG12370	ECK1126	b1140	e14 integrase, in defective prophage	aa	375	-	1198902	1200029
intF	EG13554	ECK0280	b0281	Putative integrase gene, CP4-6 putative prophage remnant	aa	466	-	294920	296320
intR	EG13358	ECK1342	b1345	Integrase gene, Rac prophage	aa	411	-	1410024	1411259
intS	EG12413	ECK2343	b2349	Integrase, CPS-53/KpLE1 prophage	aa	385	+	2464567	2465724
intZ	EG14172	ECK2437	b2442	Putative integrase gene, Eut/CPZ-55 prophage	aa	402	+	2556880	2558088
iraD	EG12565	ECK4317	b4326	RpoS stabilzer after DNA damage, anti-RssB factor; anti-adapter protein	aa	130	+	4555016	4555408
iraM	EG13885	ECK1147	b1160	RpoS stabilzer during Mg starvation, anti-RssB factor; anti-adapter protein	aa	107	-	1210903	1211226
iraP	EG11256	ECK0377	b0382	Anti-RssB factor, RpoS stabilzer during Pi starvation; anti-adapter protein	aa	86	+	400610	400870
iroK	EG14501	ECK4518	b4706	3-hydroxypropionic acid resistance peptide	aa	21	-	2666028	2666093
iscA	EG12132	ECK2525	b2528	Recruit and deliver Fe for Fe-S cluster assembly in IscU; possibly an alternative scaffold for Fe-S cluster assembly	aa	107	-	2657585	2657908
iscR	EG13397	ECK2528	b2531	Transcriptional repressor for isc operon; contains Fe-S cluster; binds RNA in vitro	aa	162	-	2659665	2660153
iscS	EG12677	ECK2527	b2530	Cysteine desulfurase, PLP-dependent; used in synthesis of Fe-S clusters and 4-thiouridine; ThiI transpersulfidase; TusA transpersulfidase; YnjE transpersulfidase; MoaD transpersulfidase; pyridoxal phosphate cofactor linked to Lys206	aa	404	-	2658339	2659553
iscU	EG13395	ECK2526	b2529	Iron-sulfur cluster assembly scaffold protein	aa	128	-	2657925	2658311
iscX	EG12311	ECK2521	b2524	Iron binding protein associated with IscS; putative molecular adaptor of IscS function; monomeric	aa	66	-	2654558	2654758
ispA	EG10508	ECK0415	b0421	Farnesyl diphosphate synthase, isoprenoid biosynthesis	aa	299	-	439426	440325
ispB	EG10017	ECK3176	b3187	Octaprenyl diphosphate synthase, isoprenoid biosynthesis	aa	323	+	3331732	3332703
ispD	EG13110	ECK2742	b2747	2-C-methyl-D-erythritol 4-phosphate cytidylyltransferase; alternative nonmevalonate (DXP) pathway for terpenoid biosynthesis; essential gene	aa	236	-	2869802	2870512
ispE	EG11294	ECK1196	b1208	4-diphosphocytidyl-2-C-methylerythritol kinase; isopentenyl phosphate kinase; alternative nonmevalonate (DXP) pathway for terpenoid biosynthesis; essential gene	aa	283	-	1261249	1262100
ispF	EG11816	ECK2741	b2746	2-C-methyl-D-erythritol 2,4-cyclodiphosphate (MECP) synthase; alternative nonmevalonate (DXP) pathway for terpenoid biosynthesis; essential gene; trimeric	aa	159	-	2869323	2869802
ispG	EG10370	ECK2511	b2515	1-hydroxy-2-methyl-2-(E)-butenyl 4-diphosphate synthase; alternative nonmevalonate (DXP) pathway for terpenoid biosynthesis; [4Fe-4S] protein	aa	372	-	2638708	2639826
ispH	EG11081	ECK0030	b0029	4-hydroxy-3-methylbut-2-enyl diphosphate reductase; last, branched, step of isopentenyl diphosphate (IPP) and dimethylallyl diphosphate (DMAPP) synthesis from 1-hydroxy-2-methyl-2-(E)-butenyl 4-diphosphate; alternative nonmevalonate (DXP) pathway for terp	aa	316	+	26277	27227
ispU	EG13329	ECK0173	b0174	Undecaprenyl pyrophosphate synthase; dimeric	aa	253	+	194903	195664
isrC	EG31150	ECK1992	b4435	Novel sRNA, function unknown, CP4-44; putative prophage remnant	nt	204	+	2069339	2069542
istR	EG31167	ECK4425	b4616	sRNAs IstR-1 and IstR-2, tisB regulators	nt	140	-	3851141	3851280
ivbL	EG11275	ECK3663	b3672	ilvB operon leader peptide	aa	32	-	3850913	3851011
ivy	EG13547	ECK0221	b0220	Inhibitor of c-type lysozyme, periplasmic	aa	157	+	240343	240816
katE	EG10509	ECK1730	b1732	Catalase HPII, heme d-containing; hydroperoxidase II; response to oxidative stress; chromate resistance	aa	753	+	1811891	1814152
katG	EG10511	ECK3934	b3942	Catalase-peroxidase HPI, heme b-containing; hydroperoxidase I	aa	726	+	4131858	4134038
kbaY	EG12768	ECK3125	b3137	Ketose 1,6-bisphosphate aldolase, class II; D-tagatose 1,6-bisphosphate aldolase; requires KbaZ subunit for full activity and stability	aa	286	+	3281165	3282025
kbaZ	EG12763	ECK3120	b3132	Ketose bisphosphate aldolase KbaYZ subunit; required for full activity and stabilty of KbaY	aa	426	+	3276936	3278216
kbl	EG10512	ECK3607	b3617	2-amino-3-ketobutyrate CoA ligase	aa	398	-	3789378	3790574
kch	EG11606	ECK1244	b1250	Voltage-gated potassium channel protein; overproduction increases the permeability of the cytoplamsic membrane to K+; not involved in K+ uptake; overproduction alters membrane composition; homotetrameric membrane protein	aa	417	-	1307040	1308293
kdgK	EG12253	ECK3511	b3526	Ketodeoxygluconokinase	aa	309	+	3677442	3678371
kdgR	EG14018	ECK1826	b1827	Regulator of kdgK, kdgT, eda; possibly regulates several other genes, e.g. yjgK	aa	263	-	1907332	1908123
kdgT	EG11869	ECK3902	b3909	2-keto-3-deoxygluconate permease	aa	327	+	4099713	4100696
kdpA	EG10513	ECK0686	b0698	Potassium-translocating ATPase, A subunit; high-affinity potassium transport	aa	557	-	726282	727955
kdpB	EG10514	ECK0685	b0697	Potassium-translocating ATPase, B subunit; high-affinity potassium transport	aa	682	-	724211	726259
kdpC	EG10515	ECK0684	b0696	Potassium-translocating ATPase, C subunit; high-affinity potassium transport	aa	190	-	723630	724202
kdpD	EG10516	ECK0683	b0695	Sensor kinase for the kdp operon; two-component system; has autokinase activity and KdpE-directed phosphotransferase and phosphatase activities; responds to ionic strength, ATP and potassium; dimeric	aa	894	-	720953	723637
kdpE	EG10517	ECK0682	b0694	Response regulator of kdp operon; two-component system phosphorylation state and activity modulated by sensor kinase KdpD; responds to ionic strength, ATP and potassium	aa	225	-	720279	720956
kdpF	EG12126	ECK0687	b4513	Inner membrane protein for high-affinity potassium transport	aa	29	-	727955	728044
kdsA	EG10518	ECK1203	b1215	3-deoxy-D-manno-octulosonate 8-phosphate (KDO8-P) synthase; LPS biosynthesis	aa	284	+	1267388	1268242
kdsB	EG10519	ECK0909	b0918	3-deoxy-manno-octulosonate cytidylyltransferase; CMP-KDO synthase (CKS); LPS biosynthesis	aa	248	+	970075	970821
kdsC	EG12804	ECK3187	b3198	3-deoxy-D-manno-octulosonate 8-phosphate phosphatase; KDO 8-P phosphatase; LPS biosynthesis; HAD22	aa	188	+	3340295	3340861
kdsD	EG12803	ECK3186	b3197	D-arabinose 5-phosphate isomerase; LPS biosynthesis	aa	328	+	3339288	3340274
kduD	EG12361	ECK2840	b2842	2-deoxy-D-gluconate 3-dehydrogenase	aa	253	-	2980519	2981280
kduI	EG13096	ECK2841	b2843	4-deoxy-L-threo-5-hexosulose-uronate ketol-isomerase; 5-keto-4-deoxyuronate isomerase	aa	278	-	2981310	2982146
kefB	EG20110	ECK3338	b3350	NEM-activatable K+/H+ antiporter	aa	601	-	3476824	3478629
kefC	EG10521	ECK0048	b0047	NEM-activatable K+/H+ antiporter	aa	620	+	47769	49631
kefF	EG11568	ECK0047	b0046	Potassium-efflux system ancillary protein for KefC; glutathione-regulated; quinone oxidoreductase, FMN-dependent	aa	176	+	47246	47776
kefG	EG12902	ECK3339	b3351	Potassium-efflux system ancillary protein for KefB; glutathione-regulated	aa	184	-	3478629	3479183
kgtP	EG10522	ECK2585	b2587	alpha-Ketoglutarate permease	aa	432	-	2722470	2723768
kilR	EG12155	ECK1350	b1352	Killing function of the Rac prophage during zygotic induction; causes cell division arrest and altered cell morphology, suppressed by ftsZ overexpression	aa	73	-	1416032	1416253
kptA	EG12570	ECK4322	b4331	RNA 2'-phosphotransferase; ligates tRNA substrate in vitro, physiological role and in vivo substrate unknown	aa	184	+	4558953	4559507
kup	EG11541	ECK3741	b3747	Major constitutive K+ uptake permease at acidic pH; also transports Cs+ and Rb+	aa	622	+	3929339	3931207
lacA	EG10524	ECK0339	b0342	Thiogalactoside acetyltransferase	aa	203	-	360473	361084
lacI	EG10525	ECK0342	b0345	Transcriptional repressor of lac operon	aa	360	-	365652	366734
lacY	EG10526	ECK0340	b0343	Lactose permease; galactoside permease	aa	417	-	361150	362403
lacZ	EG10527	ECK0341	b0344	beta-D-Galactosidase	aa	1024	-	362455	365529
lamB	EG10528	ECK4028	b4036	Maltoporin, maltose high-affinity uptake system; phage lambda receptor protein	aa	446	+	4245994	4247334
ldcA	EG13898	ECK1180	b1192	Murein tetrapeptide carboxypeptidase; LD-carboxypeptidase A; cytoplasmic protease that cleaves the terminal D-alanine from cytoplasmic muropeptides	aa	304	-	1241389	1242303
ldcC	EG13219	ECK0185	b0186	Lysine decarboxylase, constitutive	aa	713	+	209679	211820
ldhA	EG13186	ECK1377	b1380	D-lactate dehydrogenase, NAD-dependent	aa	329	-	1439878	1440867
ldrA	EG14403	ECK1204	b4419	Toxic peptide LdrA, in LDR-A repeat; proposed addiction module, with antisense sRNA rdlA	aa	35	-	1268391	1268498
ldrB	EG14404	ECK1206	b4421	Toxic peptide LdrB, in LDR-B repeat; proposed addiction module, with antisense sRNA rdlB	aa	35	-	1268926	1269033
ldrC	EG14405	ECK1208	b4423	Toxic peptide LdrC, in LDR-C repeat; proposed addiction module, with antisense sRNA rdlC	aa	35	-	1269461	1269568
ldrD	EG14406	ECK3524	b4453	Toxic peptide LdrD, in LDR-D repeat; proposed addiction module, with antisense sRNA rdlD	aa	35	-	3698003	3698110
lepA	EG10529	ECK2567	b2569	Back-translocating Elongation Factor EF4, GTPase; required for efficient and accurate protein synthesis	aa	599	-	2703347	2705146
lepB	EG10530	ECK2566	b2568	Signal peptidase I; SPI; responsible for type I signal cleavages of periplasmic, OM, some IM, and extracellular proteins	aa	324	-	2702357	2703331
leuA	EG11226	ECK0076	b0074	alpha-Isopropylmalate synthase	aa	523	-	81958	83529
leuB	EG11577	ECK0075	b0073	3-isopropylmalate dehydrogenase, NAD(+)-dependent	aa	363	-	80867	81958
leuC	EG11576	ECK0074	b0072	3-isopropylmalate dehydratase large subunit; also called alpha-isopropylmalate isomerase	aa	466	-	79464	80864
leuD	EG11575	ECK0073	b0071	3-isopropylmalate dehydratase small subunit; also called alpha-Isopropylmalate isomerase	aa	201	-	78848	79453
leuE	EG13505	ECK1796	b1798	Amino acid exporter; overexpression causes leucine excretion; confers resistance to a number of amino acids and analogs, including glycyl-l-leucine, norleucine, threonine, homoserine lactone, alpha-aminobutyric acid, histidine, and homoserine	aa	212	-	1878145	1878783
leuL	EG11280	ECK0077	b0075	leu operon leader peptide	aa	28	-	83622	83708
leuO	EG10531	ECK0078	b0076	Pleiotropic transcriptional regulator; regulates dsrA; relieves bgl silencing, multi-copy represses cadC	aa	314	+	84368	85312
leuP	EG30047	ECK4360	b4369	Leucine tRNA(CAG) 1; tandemly triplicate leuVPQ, duplicate with leuT	nt	87	-	4604223	4604309
leuQ	EG30048	ECK4361	b4370	Leucine tRNA(CAG) 1; tandemly triplicate, and duplicate with leuT	nt	87	-	4604338	4604424
leuS	EG10532	ECK0635	b0642	Leucine--tRNA ligase	aa	860	-	671424	674006
leuT	EG30049	ECK3791	b3798	Leucine tRNA(CAG) 1, duplicate with leuVPQ	nt	87	+	3980629	3980715
leuU	EG30050	ECK3163	b3174	Leucine tRNA(UAG) 2	nt	87	-	3320094	3320180
leuV	EG30051	ECK4359	b4368	Leucine tRNA(CAG) 1, tandemly triplicate leuVPQ, duplicate with leuT	nt	87	-	4604102	4604188
leuW	EG30052	ECK0660	b0672	Leucine tRNA(CAA) 3; anticodon has cmo(5)U	nt	85	-	696186	696270
leuX	EG30053	ECK4263	b4270	Leucine tRNA(UAA) 5 (amber [UAG] suppressor)	nt	85	+	4494428	4494512
leuZ	EG30054	ECK1908	b1909	Leucine tRNA(GAG) 4	nt	87	-	1989839	1989925
lexA	EG10533	ECK4035	b4043	Global regulator (repressor) for SOS regulon; dimeric	aa	202	+	4255138	4255746
lgt	EG12128	ECK2824	b2828	Phosphatidylglycerol:prolipoprotein diacylglycerol transferase	aa	291	-	2963184	2964059
lhgO	EG12387	ECK2654	b2660	L-2-hydroxyglutarate oxidase; second gene in csiD-lhgO-gabDTP-csiR operon	aa	422	+	2788004	2789272
lhr	EG11548	ECK1649	b1653	Probable ATP-dependent helicase, function unknown	aa	1538	+	1727111	1731727
ligA	EG10534	ECK2406	b2411	DNA ligase A, NAD(+)-dependent	aa	671	-	2526183	2528198
ligB	EG11334	ECK3637	b3647	DNA ligase B, NAD(+)-dependent	aa	560	-	3817511	3819193
ligT	EG12330	ECK0146	b0147	2'-5' RNA ligase	aa	176	-	161501	162031
lipA	EG11306	ECK0621	b0628	Lipoyl synthase, iron-sulfur protein; SAM-dependent chemistry	aa	321	-	658474	659439
lipB	EG11591	ECK0623	b0630	Octanoyltransferase; octanoyl-[ACP]:protein N-octanoyltransferase	aa	213	-	660860	661501
lit	EG10535	ECK1125	b1139	Cell death peptidase, expression of T4 late genes; e14 prophage	aa	297	+	1197918	1198811
livF	EG10536	ECK3438	b3454	Branched-chain amino acid ABC transporter, ATP-binding membrane protein, high-affinity	aa	237	-	3590747	3591460
livG	EG10537	ECK3439	b3455	High-affinity branched-chain amino acid transport, ATP-binding membrane protein	aa	255	-	3591462	3592229
livH	EG10538	ECK3441	b3457	High-affinity branched-chain amino acid permease; ABC transporter	aa	308	-	3593500	3594426
livJ	EG10539	ECK3444	b3460	Leu/Ile/Val-binding protein, periplasmic, high-affinity transport; LIV-I system; also involved in phenylalanine accumulation	aa	367	-	3596578	3597681
livK	EG10540	ECK3442	b3458	Leucine-specific binding protein, periplasmic, high-affinity transport for leucine; LS system; also involved in isoleucine, valine, and phenylalanine accumulation	aa	369	-	3594474	3595583
livM	EG10541	ECK3440	b3456	High-affinity branched-chain amino acid transport, permease membrane protein	aa	425	-	3592226	3593503
lldD	EG11963	ECK3595	b3605	L-lactate dehydrogenase, FMN dependent	aa	396	+	3777850	3779040
lldP	EG11961	ECK3593	b3603	L-lactate permease; also involved in glycolate uptake	aa	551	+	3775422	3777077
lldR	EG11962	ECK3594	b3604	Dual role activator/repressor for lldPRD operon	aa	258	+	3777077	3777853
lnt	EG10168	ECK0649	b0657	Apolipoprotein N-acyltransferase; copper sensitivity	aa	512	-	688566	690104
loiP	EG11291	ECK2931	b2936	Phe-Phe periplasmic metalloprotease, OM lipoprotein; low salt-inducible; heat shock protein that binds Era	aa	252	+	3079935	3080693
lolA	EG12684	ECK0882	b0891	Periplasmic protein responsible for sorting and transporting lipoproteins to outer membrane	aa	203	+	936595	937206
lolB	EG11293	ECK1197	b1209	OM lipoprotein required for localization of lipoproteins; essential gene	aa	207	-	1262100	1262723
lolC	EG13439	ECK1102	b1116	LolA-dependent release of lipoproteins from inner membrane; essential gene	aa	399	+	1174650	1175849
lolD	EG13440	ECK1103	b1117	LolA-dependent release of lipoproteins from inner membrane; essential gene	aa	233	+	1175842	1176543
lolE	EG13441	ECK1104	b1118	LolA-dependent release of lipoproteins from inner membrane; essential gene	aa	414	+	1176543	1177787
lon	EG10542	ECK0433	b0439	DNA-binding, ATP-dependent protease LA; lon mutants form long cells	aa	784	+	458112	460466
lpd	EG10543	ECK0115	b0116	Lipoamide dehydrogenase, NADH-dependent; E3 component of pyruvate and 2-oxoglutarate dehydrogenase complexes; also functions as glycine cleavage system L protein; binds Zn(II)	aa	474	+	127912	129336
lplA	EG11796	ECK4378	b4386	Lipoate-protein ligase A; selenolipoate resistant	aa	338	-	4621124	4622140
lplT	EG12455	ECK2831	b2835	Lysophospholipid transporter	aa	397	-	2970691	2971884
lpoA	EG12778	ECK3135	b3147	OM lipoprotein stimulator of MrcA transpeptidase	aa	678	+	3291422	3293458
lpoB	EG13431	ECK1091	b1105	OM lipoprotein stimulator of MrcB transpeptidase	aa	213	+	1161861	1162502
lpp	EG10544	ECK1673	b1677	Murein lipoprotein; Braun's lipoprotein	aa	78	+	1755445	1755681
lptA	EG12618	ECK3189	b3200	Periplasmic LPS-binding protein, binds Lipid A domain; LPS transport and assembly	aa	185	+	3341402	3341959
lptB	EG11680	ECK3190	b3201	LPS export ABC transporter ATP-binding protein; LptBFGC export complex	aa	241	+	3341966	3342691
lptC	EG12806	ECK3188	b3199	LPS export, IM-tethered periplasmic LPS-binding protein; LptBFGC export complex	aa	191	+	3340858	3341433
lptD	EG11569	ECK0055	b0054	LPS assembly OM complex LptDE, beta-barrel component	aa	784	-	54755	57109
lptE	EG10855	ECK0634	b0641	LPS assembly OM complex LptDE, LPS-binding lipoprotein component	aa	193	-	670828	671409
lptF	EG12535	ECK4254	b4261	Lipopolysaccharide export ABC permease; LptBFGC export complex	aa	366	+	4484241	4485341
lptG	EG12536	ECK4255	b4262	Lipopolysaccharide export ABC permease; LptBFGC export complex	aa	360	+	4485341	4486423
lpxA	EG10545	ECK0180	b0181	Lipid A synthesis, UDP-N-acetylglucosamine acyltransferase	aa	262	+	202560	203348
lpxB	EG10546	ECK0181	b0182	Lipid A disaccharide synthase	aa	382	+	203348	204496
lpxC	EG10265	ECK0097	b0096	Lipid A synthesis, UDP-3-O-(R-3-hydroxymyristoyl)-N-acetylglucosamine deacetylase; zinc metalloamidase; cell envelope and cell separation	aa	305	+	106557	107474
lpxD	EG10316	ECK0178	b0179	Lipid A synthesis, UDP-3-O-(R-3-hydroxymyristoyl)-glucosamine N-acyltransferase	aa	341	+	200971	201996
lpxH	EG12666	ECK0517	b0524	Lipid A synthesis, UDP-2,3-diacylglucosamine pyrophosphatase	aa	240	-	552441	553163
lpxK	EG11409	ECK0906	b0915	Lipid A 4' kinase	aa	328	+	967589	968575
lpxP	EG12901	ECK2374	b2378	Lipid A synthesis, KDO2-lipid IVA palmitoleoyl-ACP acyltransferase; cold temperature inducible	aa	306	+	2493667	2494587
lpxT	EG14075	ECK2168	b2174	Lipid A 1-diphosphate synthase; undecaprenyl pyrophosphate:lipid A 1-phosphate phosphotransferase	aa	237	+	2266876	2267589
lrhA	EG12123	ECK2283	b2289	Transcriptional repressor of motility master regulator flhDC; autoregulator	aa	312	-	2403725	2404663
lrp	EG10547	ECK0880	b0889	Global regulatory protein, Leu responsive; regulator of high-affinity branched-chain amino acid transport system; octameric or hexadecameric functional state	aa	164	+	931818	932312
lspA	EG10548	ECK0028	b0027	Prolipoprotein signal peptidase, signal peptidase II; SPII	aa	164	+	25207	25701
lsrA	EG13806	ECK1506	b1513	Autoinducer 2 (AI-2) import ATP-binding protein; essential for aerobic growth; upregulated in biofilms	aa	511	+	1599514	1601049
lsrB	EG13809	ECK1509	b1516	Autoinducer-2 (AI-2)-binding protein	aa	340	+	1603075	1604097
lsrC	EG13807	ECK1507	b1514	Autoinducer 2 (AI-2) import system permease protein	aa	342	+	1601043	1602071
lsrD	EG13808	ECK1508	b1515	Autoinducer-2 (AI-2) import system permease protein	aa	330	+	1602071	1603063
lsrE	EG13812	ECK1512	b1519	Trans-aconitate 2-methyltransferase, SAM-dependent	aa	252	+	1605370	1606128
lsrF	EG13810	ECK1510	b1517	Function unknown, involved in AI-2 catabolism	aa	291	+	1604124	1604999
lsrG	EG13811	ECK1511	b1518	Autoinducer 2-degrading protein; ygiN paralog	aa	96	+	1605023	1605313
lsrK	EG13804	ECK1504	b1511	Autoinducer-2 (AI-2) kinase; upregulated in biofilms	aa	530	-	1596641	1598233
lsrR	EG13805	ECK1505	b1512	lsrACDBFGE operon regulator for autoinducer-2 (AI-2) uptake; induced by phospho-AI-2	aa	317	-	1598312	1599265
ltaE	EG13690	ECK0861	b0870	L-allo-threonine aldolase	aa	333	-	907516	908517
luxS	EG12712	ECK2681	b2687	S-ribosylhomocysteine lyase, autoinducer 2 (AI-2) synthesis; functions in quorum sensing; acid-inducible	aa	171	-	2812240	2812755
lysA	EG10549	ECK2836	b2838	Diaminopimelate decarboxylase	aa	420	-	2975659	2976921
lysC	EG10550	ECK4016	b4024	Aspartokinase III	aa	449	-	4229907	4231256
lysP	EG11337	ECK2149	b2156	Lysine permease; lysine repressed	aa	489	-	2245085	2246554
lysQ	EG31122	ECK0738	b0749	Lysine tRNA(UUU)	nt	76	+	780800	780875
lysR	EG10551	ECK2837	b2839	Transcriptional activator of lysA; autorepressor	aa	311	+	2977043	2977978
lysS	EG10552	ECK2885	b2890	Lysine--tRNA ligase, constitutive	aa	505	-	3031679	3033196
lysT	EG30055	ECK0732	b0743	Lysine tRNA(UUU)	nt	76	+	779777	779852
lysU	EG10553	ECK4123	b4129	Lysine--tRNA ligase, heat inducible; Ap4A and Ap3A synthase	aa	505	-	4351223	4352740
lysV	EG30056	ECK2398	b2404	Lysine tRNA(UUU)	nt	76	+	2519275	2519350
lysW	EG30057	ECK0734	b0745	Lysine tRNA(UUU)	nt	76	+	780066	780141
lysY	EG31123	ECK0736	b0747	Lysine tRNA(UUU)	nt	76	+	780370	780445
lysZ	EG31124	ECK0737	b0748	Lysine tRNA(UUU)	nt	76	+	780592	780667
lyxK	EG12284	ECK3569	b3580	L-xylulose kinase; novel pathway for utilization of lyxose via xylulose through rhamnose and pentose pathways; 3-keto-L-gulonate kinase; possibly involved in the utilization of L-dehydroascorbate (2,3-diketo-L-gulonate)	aa	498	+	3745107	3746603
maa	EG14239	ECK0453	b0459	Maltose O-acetyltransferase	aa	183	-	478591	479142
macA	EG13694	ECK0869	b0878	Membrane fusion protein (MFP) for macrolide efflux; subunit of ABC-type, TolC-dependent transporter MacAB; signal anchor; periplasmic	aa	371	+	918458	919573
macB	EG13695	ECK0870	b0879	ABC-type macrolide efflux transporter, with MacA and TolC	aa	648	+	919570	921516
maeA	EG10948	ECK1473	b1479	Malic enzyme, NAD-dependent; NAD-ME	aa	565	-	1551996	1553693
maeB	EG14193	ECK2458	b2463	Malic enzyme, NADP-dependent; NADP-ME	aa	759	-	2574120	2576399
mak	EG11288	ECK0389	b0394	Cryptic manno(fructo)kinase	aa	302	+	409368	410276
malE	EG10554	ECK4026	b4034	Maltose-binding protein, periplasmic; MBP; substrate recognition for active transport of and chemotaxis toward maltose and maltodextrin	aa	396	-	4243252	4244442
malF	EG10555	ECK4025	b4033	Maltose transport complex, inner membrane-spanning subunit	aa	514	-	4241554	4243098
malG	EG10556	ECK4024	b4032	Maltose transport complex, inner membrane-spanning subunit	aa	296	-	4240649	4241539
malI	EG10557	ECK1615	b1620	Maltose regulon regulatory protein	aa	342	-	1696176	1697204
malK	EG10558	ECK4027	b4035	Maltose transport complex, ATP-binding subunit	aa	371	+	4244807	4245922
malM	EG10559	ECK4029	b4037	Periplasmic protein in malK operon, function unknown	aa	306	+	4247577	4248497
malP	EG10560	ECK3404	b3417	Maltodextrin phosphorylase	aa	797	-	3548102	3550495
malQ	EG10561	ECK3403	b3416	Amylomaltase	aa	694	-	3546008	3548092
malS	EG11316	ECK3560	b3571	alpha-Amylase, periplasmic	aa	676	+	3735520	3737550
malT	EG10562	ECK3405	b3418	ATP-dependent transcriptional activator for the mal regulon	aa	901	+	3551107	3553812
malX	EG10563	ECK1616	b1621	PTS enzyme II homolog; malI regulated	aa	530	+	1697379	1698971
malY	EG10564	ECK1617	b1622	Antagonist of MalT transcriptional activator of maltose regulon, binds MalT in absence of maltotriose; cysteine desulfhydrase	aa	390	+	1698981	1700153
malZ	EG10565	ECK0397	b0403	Maltodextrin glucosidase	aa	605	+	421742	423556
manA	EG10566	ECK1608	b1613	Mannose-6-phosphate isomerase	aa	391	+	1686600	1687775
manX	EG10567	ECK1815	b1817	Mannose permease, EIIAB component; phosphotransferase system	aa	323	+	1900072	1901043
manY	EG10568	ECK1816	b1818	Mannose permease, EIIC component; phosphotransferase system	aa	266	+	1901106	1901906
manZ	EG10569	ECK1817	b1819	Mannose permease, EIID component; phosphotransferase system	aa	286	+	1901919	1902770
map	EG10570	ECK0166	b0168	Methionine aminopeptidase	aa	264	-	188712	189506
marA	EG11434	ECK1524	b1531	Transcriptional activator for multiple antibiotic resistance; AraC family; resistance to tetracycline, chloramphenicol	aa	127	+	1617598	1617981
marB	EG11599	ECK1525	b1532	Function unknown; probable periplasmic protein in marRAB multiple antibiotic resistance operon	aa	72	+	1618013	1618231
marC	EG11637	ECK1522	b1529	Inner membrane protein, function unknown; not involved in antibiotic resistance	aa	221	-	1616267	1616932
marR	EG11435	ECK1523	b1530	Transcription repressor of multiple antibiotic resistance; resistance to tetracycline, chloramphenicol, etc.; dimeric	aa	144	+	1617144	1617578
matP	EG12855	ECK0947	b0956	Ter macrodomain organizer matS-binding protein	aa	150	+	1017708	1018160
mazE	EG10571	ECK2777	b2783	MazE antitoxin, toxin is MazF	aa	82	-	2909113	2909361
mazF	EG11249	ECK2776	b2782	mRNA interferase toxin, antitoxin is MazE; inhibitor of translation by mRNA cleavage	aa	111	-	2908778	2909113
mazG	EG10572	ECK2775	b2781	Nucleoside triphosphate pyrophosphohydrolase, non-specific; binds Era	aa	263	-	2907916	2908707
mcaS	EG31143	ECK1336	b4426	Motility and biofilm regulator	nt	96	-	1403680	1403775
mcbA	EG13318	ECK0795	b0806	Stimulates colanic acid mucoidy, YhcN family, periplasmic; suppresses biofilm formation; repressed by McbR	aa	86	-	841019	841279
mcbR	EG13773	ECK1444	b1450	MqsR-controlled colanic acid and biofilm regulator; represses mcbA	aa	221	+	1518286	1518951
mcrA	EG10573	ECK1145	b1159	5-methylcytosine-specific DNA binding protein; restriction endonuclease B homolog, e14; prophage gene	aa	277	+	1209569	1210402
mcrB	EG10574	ECK4336	b4346	McrBC restriction endonuclease, catalytic subunit; 5-methylcytosine-specific; requires GTP, inhibited by ATP	aa	459	-	4575981	4577360
mcrC	EG10575	ECK4335	b4345	McrBC restriction endonuclease, specificity subunit; 5-methylcytosine-specific; requires GTP, inhibited by ATP	aa	348	-	4574935	4575981
mdaB	EG12656	ECK3019	b3028	FMN-dependent NADH-quinone reductase; MdaB and YgiN form an enzymatic quinone reduction-oxidation cycle in vitro; possibly mitigates toxicity of quinols and quinones in vivo; dimeric	aa	193	+	3170552	3171133
mdfA	EG13696	ECK0832	b0842	Transmembrane multidrug efflux transporter; confers alkaline pH tolerence	aa	410	+	882896	884128
mdh	EG10576	ECK3225	b3236	Malate dehydrogenase, NAD-dependent	aa	312	-	3381352	3382290
mdlA	EG11622	ECK0442	b0448	ABC exporter permease-ATPase, function unknown	aa	590	+	468095	469867
mdlB	EG14374	ECK0443	b0449	ABC exporter permease-ATPase, function unknown	aa	593	+	469860	471641
mdtA	EG14056	ECK2070	b2074	MdtABC-TolC efflux pump, multidrug resistance; membrane fusion protein, signal anchor	aa	415	+	2152040	2153287
mdtB	EG14057	ECK2071	b2075	MdtABC-TolC efflux pump, multidrug resistance; heterodimeric RND-type transporter	aa	1040	+	2153287	2156409
mdtC	EG14058	ECK2072	b2076	MdtABC-TolC efflux pump, multidrug resistance; heterodimeric RND-type transporter	aa	1025	+	2156410	2159487
mdtD	EG12136	ECK2073	b2077	Putative arabinose efflux transporter	aa	471	+	2159488	2160903
mdtE	EG12240	ECK3497	b3513	Anaerobic multidrug efflux transporter MdtEF-TolC; toxic nitrosated indole efflux; membrane fusion protein (MFP) component, lipoprotein	aa	385	+	3657255	3658412
mdtF	EG12241	ECK3498	b3514	Anaerobic multidrug efflux transporter MdtEF-TolC; toxic nitrosated indole efflux; RND family permease component	aa	1037	+	3658437	3661550
mdtG	EG11343	ECK1038	b1053	Multidrug resistance efflux transporter; overexpression resistance to fosfomycin and deoxycholate	aa	408	-	1113487	1114713
mdtH	EG13878	ECK1050	b1065	Multidrug resistance efflux transporter; overexpression resistance to norfloxacin and enoxacin	aa	402	-	1123341	1124549
mdtI	EG13926	ECK1594	b1599	Multidrug resistance efflux protein, with MdtJ; overexpression resistance to deoxycholate, SDS, nalidixic acid and fosfomycin	aa	109	-	1670844	1671173
mdtJ	EG13927	ECK1595	b1600	Multidrug resistance efflux protein, with MdtI; overexpression resistance to deoxycholate, SDS, nalidixic acid and fosfomycin	aa	121	-	1671160	1671525
mdtK	EG12400	ECK1659	b1663	Multidrug resistance efflux protein; overexpression resistance to norfloxacin, acriflavine, deoxycholate, trimethoprim	aa	457	+	1741481	1742854
mdtL	EG11720	ECK3703	b3710	Multidrug resistance efflux protein; overexpression confers low-level chloramphenicol resistance	aa	391	+	3889638	3890813
mdtM	EG12576	ECK4328	b4337	Multidrug resistance efflux protein; overexpression resistance to acriflavin, chloramphenicol, TPP, norfloxacin and ethidium	aa	410	-	4565310	4566542
mdtN	EG11954	ECK4075	b4082	Membrane fusion protein (MFP) of MdtNOP efflux pump, signal anchor; mdtP mutants are sensitive to acriflavin and puromycin	aa	343	-	4301101	4302132
mdtO	EG11953	ECK4074	b4081	PET family membrane translocase (MDR) of MdtNOP efflux pump; mdtP mutants are sensitive to acriflavin and puromycin	aa	683	-	4299050	4301101
mdtP	EG11952	ECK4073	b4080	Outer membrane factor (OMF) of MdtNOP efflux pump; probable lipoprotein, Cys conserved; tolC homolog; mutants are sensitive to acriflavin and puromycin	aa	488	-	4297587	4299053
melA	EG10577	ECK4112	b4119	alpha-Galactosidase	aa	451	+	4339934	4341289
melB	EG10578	ECK4113	b4120	Melibiose permease; thiomethylgalactoside permease II	aa	469	+	4341392	4342813
melR	EG11230	ECK4111	b4118	Transcriptional activator for melAB, AraC family; autoregulatory repressor in absence of co-activator melibiose	aa	302	-	4338743	4339651
menA	EG11880	ECK3922	b3930	1, 4-Dihydroxy-2-naphthoic acid (DHNA)-octaprenyltransferase; dimethylmenaquinone synthase; menaquinone biosynthesis	aa	308	-	4117446	4118372
menB	EG11368	ECK2256	b2262	1,4-Dihydroxy-2-naphthoyl-CoA (DHNA-CoA) synthase; menaquinone biosynthesis	aa	285	-	2373984	2374841
menC	EG11532	ECK2255	b2261	o-succinylbenzoate synthase; menaquinone biosynthesis	aa	320	-	2373022	2373984
menD	EG10579	ECK2258	b2264	SEPHCHC synthase, menaquinone biosynthesis; 2-succinyl-5-enolpyruvyl-6-hydroxy-3-cyclohexene-1-carboxylate synthase	aa	556	-	2375611	2377281
menE	EG12437	ECK2254	b2260	o-succinylbenzoate-CoA synthase; homotetrameric; menaquinone biosynthesis	aa	451	-	2371670	2373025
menF	EG12362	ECK2259	b2265	Isochorismate synthase, menaquinone biosynthesis	aa	431	-	2377370	2378665
menH	EG12438	ECK2257	b2263	2-succinyl-6-hydroxy-2,4-cyclohexadiene-1-carboxylate synthase; menaquinone biosynthesis	aa	252	-	2374856	2375614
mepA	EG10580	ECK2322	b2328	Murein DD-endopeptidase, penicillin-insensitive	aa	274	-	2443582	2444406
metA	EG10581	ECK4005	b4013	Homoserine O-transsuccinylase; also called homoserine O-succinyltransferase	aa	309	+	4212303	4213232
metB	EG10582	ECK3931	b3939	Cystathionine gamma-synthase; homotetrameric	aa	386	+	4126695	4127855
metC	EG10583	ECK3000	b3008	Cystathionine beta-lyase; homotetrameric; cysteine desulfhydrase	aa	395	+	3150258	3151445
metE	EG10584	ECK3823	b3829	Methionine synthase, cobalamin-independent; 5-methyltetrahydropteroyltriglutamate-homocysteine methyltransferase; binds Zn(II)	aa	753	+	4011076	4013337
metF	EG10585	ECK3933	b3941	5,10-Methylenetetrahydrofolate reductase	aa	296	+	4130639	4131529
metG	EG10586	ECK2107	b2114	Methionine--tRNA ligase	aa	677	+	2192322	2194355
metH	EG10587	ECK4011	b4019	Methionine synthase, cobalamin-dependent; 5-methyltetrahydrofolate-homocysteine methyltransferase; binds Zn(II)	aa	1227	+	4221851	4225534
metI	EG11737	ECK0198	b0198	ABC transporter permease, L,D-methionine uptake; methionine sulfoximine sensitivity	aa	217	-	220968	221621
metJ	EG10588	ECK3930	b3938	Methionine regulon repressor, SAM co-repressor; sulfoximine and methylmethionine sensitivity	aa	105	-	4126101	4126418
metK	EG10589	ECK2937	b2942	S-adenosylmethionine synthase; methionine adenosyltransferase; ethionine sensitivity; essential gene	aa	384	+	3084728	3085882
metL	EG10590	ECK3932	b3940	Aspartokinase II-homoserine dehydrogenase II	aa	810	+	4127858	4130290
metN	EG11621	ECK0199	b0199	ABC transporter ATPase, L,D-methionine uptake; methionine sulfoximine sensitivity	aa	343	-	221614	222645
metQ	EG11504	ECK0197	b0197	Periplasmic methionine binding lipoprotein; methionine sulfoximine sensitivity	aa	271	-	220113	220928
metR	EG10591	ECK3822	b3828	Positive regulatory gene for metE and metH; autogenous regulation	aa	317	-	4009886	4010839
metT	EG30058	ECK0661	b0673	Methionine tRNA(CAU) m; duplicate gene	nt	77	-	696280	696356
metU	EG30059	ECK0657	b0666	Methionine tRNA(CAU) m; duplicate gene	nt	77	-	695887	695963
metV	EG30060	ECK2812	b2816	Initiator methionine tRNA(CAU) f1; triplicate gene	nt	77	+	2945629	2945705
metW	EG31117	ECK2811	b2815	Initiator methionine tRNA(CAU) f1; triplicate gene	nt	77	+	2945519	2945595
metY	EG30061	ECK3160	b3171	Initiator methionine tRNA(CAU) f2	nt	77	-	3316235	3316311
metZ	EG30062	ECK2810	b2814	Initiator methionine tRNA(CAU) f1; triplicate gene	nt	77	+	2945409	2945485
mfd	EG11619	ECK1100	b1114	Transcription repair coupling factor	aa	1148	-	1169741	1173187
mglA	EG10592	ECK2142	b2149	Methyl-galactoside transporter	aa	506	-	2235791	2237311
mglB	EG10593	ECK2143	b2150	D-galactose-, D-glucose-binding protein, periplasmic; substrate recognition for transport and chemotaxis; binds calcium	aa	332	-	2237372	2238370
mglC	EG10594	ECK2141	b2148	Methyl-galactoside transport and galactose taxis	aa	336	-	2234765	2235775
mgrB	EG14383	ECK1824	b1826	Negative feedback regulator for PhoPQ regulon, membrane-bound	aa	47	-	1906647	1906790
mgrR	EG31184	ECK4510	b4698	sRNA affecting sensitivity to antimicrobial peptides; regulated by PhoPQ and Mg(2+)	nt	98	-	1620841	1620938
mgsA	EG12307	ECK0954	b0963	Methylglyoxal synthase	aa	152	-	1025780	1026238
mgtA	EG12525	ECK4237	b4242	Magnesium transporter, ATP-dependent; mutant has cobalt resistance; mediates Mg(2+) influx	aa	898	+	4465648	4468344
mgtL	EG14498	ECK4513	b4702	Regulatory leader peptide for mgtA	aa	17	+	4465454	4465507
mhpA	EG20273	ECK0344	b0347	3-(3-Hydroxyphenyl)propionate 2-hydroxylase; utilizes MHP	aa	554	+	367835	369499
mhpB	EG20274	ECK0345	b0348	3-(2,3-Dihydroxyphenyl)propionate dioxygenase; utilizes MHP	aa	314	+	369501	370445
mhpC	EG20275	ECK0346	b0349	Dihydroxyphenylpropionate-ring-fission-product hydrolase; 2-hydroxy-6-ketonona-2,4-dienedioic acid hydrolase; utilizes MHP	aa	288	+	370463	371329
mhpD	EG14274	ECK0347	b0350	2-keto-4-pentenoate hydratase; utilizes MHP	aa	269	+	371339	372148
mhpE	EG13292	ECK0349	b0352	4-Hydroxy-2-oxovalerate aldolase; utilizes MHP	aa	337	+	373092	374105
mhpF	EG13625	ECK0348	b0351	Acetaldehyde dehydrogenase, acylating; utilizes MHP	aa	316	+	372145	373095
mhpR	EG20276	ECK0343	b0346	Transcriptional activator, mhp operon; utilizes MHP	aa	277	-	366811	367644
mhpT	EG13293	ECK0350	b0353	Predicted 3-hydroxyphenylpropionic acid import transporter	aa	403	+	374683	375894
miaA	EG10595	ECK4167	b4171	Dimethylallyl diphosphate:tRNA dimethylallyltransferase; 2-methylthio-N6-(dimethylallyl)adenosine tRNA hypermodification	aa	316	+	4397275	4398225
miaB	EG13657	ECK0653	b0661	tRNA-i(6)A37 methylthiotransferase; contains an iron-sulfur center, SAM-dependent	aa	474	-	692754	694178
micA	EG31156	ECK2682	b4442	sRNA regulator of ompA, lamB, ompX and phoP, Hfq-dependent	nt	78	+	2812824	2812901
micC	EG31144	ECK1373	b4427	MicC sRNA regulator of OmpC translation	nt	109	+	1435145	1435253
micF	EG30063	ECK2208	b4439	Regulatory antisense sRNA affecting ompF expression; member of soxRS regulon	nt	93	+	2311106	2311198
minC	EG10596	ECK1164	b1176	Inhibition of FtsZ ring polymerization; forms membrane-associated coiled arrays, more concentrated at the poles	aa	231	-	1224608	1225303
minD	EG10597	ECK1163	b1175	Inhibition of FtsZ ring polymerization; membrane ATPase that activates MinC; forms membrane-associated coiled arrays on the cytoplasmic face of the inner membrane, more concentrated at the poles	aa	270	-	1223772	1224584
minE	EG10598	ECK1162	b1174	Blocks MinCD inhibition of FtsZ polymerization at cell center; forms membrane-associated coiled arrays in a ring at the cell center	aa	88	-	1223502	1223768
mioC	EG11199	ECK3736	b3742	Required for biotin synthase activity in vitro; flavodoxin-like FMN-binding protein; transcription of mioC through oriC may have physiological significance in suboptimal conditions	aa	147	-	3924035	3924478
mipA	EG13492	ECK1780	b1782	MltA-interacting protein; outer membrane; binds MrcB and MltA in a heterotrimer	aa	248	-	1863750	1864496
mlaA	EG14276	ECK2340	b2346	Phospholipid import lipoprotein, outer membrane; maintains OM lipid asymmetry; required for intercellular spreading in Shigella	aa	251	-	2462274	2463029
mlaB	EG12797	ECK3180	b3191	Probable phospholipid ABC transporter, quinolone resistance; peripheral membrane protein, cytoplasmic; maintains OM lipid asymmetry; hyperlethality gene; STAS subunit	aa	97	-	3334985	3335278
mlaC	EG12798	ECK3181	b3192	Putative phospholipid-binding protein, periplasmic; may deliver phospholipids to MlaFEDB ABC transporter for import; maintains OM lipid asymmetry by retrograde import of lipds from the OM outer leaflet	aa	211	-	3335278	3335913
mlaD	EG12799	ECK3182	b3193	Putative phospholipid-binding protein, signal-anchored; periplasmic; MlaFEDB phospholipid ABC transporter; maintains OM lipid asymmetry	aa	183	-	3335932	3336483
mlaE	EG12800	ECK3183	b3194	Probable phospholipid ABC transporter permease; MlaFEDB phospholipid ABC transporter; maintains OM lipid asymmetry	aa	260	-	3336488	3337270
mlaF	EG12801	ECK3184	b3195	Probable ABC phospholipid transporter ATP-binding protein; MlaFEDB phospholipid ABC transporter; maintains OM lipid asymmetry	aa	269	-	3337278	3338087
mlc	EG13156	ECK1589	b1594	Global transcriptional repressor; regulates pts operon expression at P0; required for anaerobic growth on glucosamine, binds nagC promoters; regulates manX and malT; makes large colonies; autorepressor	aa	406	-	1665368	1666588
mliC	EG11488	ECK1635	b1639	Inhibitor of c-type lysozyme, membrane-bound; predicted lipoprotein, lipobox conserved	aa	109	-	1716090	1716419
mlrA	EG12008	ECK2119	b2127	Transcriptional regulator of csgD	aa	243	+	2212888	2213619
mltA	EG13085	ECK2809	b2813	Membrane-bound lytic transglycosylase A, murein hydrolase; periplasmic OM-attached lipoprotein	aa	365	-	2944103	2945200
mltB	EG12699	ECK2696	b2701	Membrane-bound lytic transglycosylase B, murein hydrolase; periplasmic OM-attached lipoprotein; Slt35, soluble lytic transglycosylase	aa	361	-	2822513	2823598
mltC	EG12986	ECK2958	b2963	Membrane-bound lytic transglycosylase C, murein hydrolase; periplasmic OM-attached lipoprotein	aa	359	+	3102455	3103534
mltD	EG10246	ECK0211	b0211	Membrane-bound lytic transglycosylase D, murein hydrolase; periplasmic OM-attached lipoprotein	aa	452	-	232597	233955
mltF	EG11373	ECK2556	b2558	Membrane-bound lytic transglycosylase F, murein hydrolase	aa	518	+	2693823	2695379
mmuM	EG13343	ECK0263	b0261	S-methylmethionine:(seleno)homocysteine methyltransferase; CP4-6 putative prophage remnant	aa	310	+	275939	276871
mmuP	EG13342	ECK0262	b0260	S-methylmethionine permease, CP4-6 putative prophage remnant	aa	467	+	274549	275952
mnaT	EG13770	ECK1442	b1448	Methionine N-acyltransferase; L-amino acid N-acyltransferase	aa	172	-	1516352	1516870
mngA	EG13235	ECK0719	b0731	2-O-alpha-mannosyl-D-glycerate transport, EIIABC component; PTS system; overproduction suppresses the defective ompC thermoresponse of a micF mutant	aa	658	+	765207	767183
mngB	EG13236	ECK0720	b0732	alpha-Mannosidase, 2-O-alpha-mannosyl-D-glycerate catabolism	aa	877	+	767201	769834
mngR	EG11109	ECK0718	b0730	mngAB operon repressor, mannosyl glycerate utilization	aa	240	-	764376	765098
mnmA	EG11344	ECK1119	b1133	tRNA(Gln,Lys,Glu) U34 2-thiouridylase; first step in mnm(5)-s(2)U34-tRNA synthesis; TusE binding partner; antisuppressor	aa	368	-	1191890	1192996
mnmC	EG14114	ECK2318	b2324	Bifunctional 5-methylaminomethyl-2-thiouridine forming enzyme; tRNA (mnm(5)s(2)U34 methyltranferase (N-terminal); FAD-dependent cmnm(5)s(2)U34 oxidoreductase demodification enzyme (C-terminal)	aa	668	+	2439786	2441792
mnmE	EG10997	ECK3699	b3706	GTPase required for 5-methylaminomethyl-2-thiouridine modification at tRNA U34	aa	454	+	3884851	3886215
mnmG	EG10375	ECK3734	b3741	5-methylaminomethyl-2-thiouridine modification at tRNA U34	aa	629	-	3921767	3923656
mntH	EG14157	ECK2387	b2392	Mn(2+) transporter, role in bacterial response to reactive oxygen species; also transports Fe(2+), Cd(2+) and other divalent metals	aa	412	-	2509490	2510728
mntP	EG14012	ECK1819	b1821	Probable Mn(2+) efflux pump, mntR-regulated	aa	188	+	1903712	1904278
mntR	EG13322	ECK0807	b0817	Mn(2+)-responsive transcriptional repressor of mntH	aa	155	+	852406	852873
mntS	EG14500	ECK4517	b4705	MntR-repressed Mn(2)-response protein; MntS overexpression causes Mn(2)-sensitivity	aa	42	-	852092	852220
moaA	EG11595	ECK0770	b0781	MPT synthesis; chlorate resistance protein A	aa	329	+	816267	817256
moaB	EG11596	ECK0771	b0782	MPT synthesis; chlorate resistance protein B	aa	170	+	817278	817790
moaC	EG11666	ECK0772	b0783	MPT (molybdopterin ) biosynthesis; chlorate resistance protein C	aa	161	+	817793	818278
moaD	EG11597	ECK0773	b0784	Molybdopterin (MPT) synthase, small subunit; chlorate resistance; dimer of dimers with MoaE	aa	81	+	818271	818516
moaE	EG11598	ECK0774	b0785	Molybdopterin (MPT) synthase, large subunit; chlorate resistance; dimer of dimers with MoaD	aa	150	+	818518	818970
mobA	EG11829	ECK3849	b3857	Molybdopterin guanine dinucleotide synthesis; chlorate resistance	aa	194	-	4039438	4040022
mobB	EG11828	ECK3848	b3856	Molybdenum cofactor biosynthesis adaptor protein; dimeric	aa	175	-	4038929	4039456
mocA	EG13060	ECK2873	b2877	CTP:molybdopterin cytidylyltransferase; converts Mo-molybdopterin (Mo-MPT) cofactor (Moco) to the molybdopterin cytosine dinucleotide (MCD) cofactor (a Moco form)	aa	192	+	3013182	3013760
modA	EG12427	ECK0752	b0763	Molybdate-binding protein, periplasmic; chlorate resistance	aa	257	+	794312	795085
modB	EG10002	ECK0753	b0764	Molybdate uptake; chlorate resistance; membrane-spanning ABC protein	aa	229	+	795085	795774
modC	EG10152	ECK0754	b0765	Molybdate uptake; chlorate resistance	aa	352	+	795777	796835
modE	EG13227	ECK0750	b0761	Repressor of the modABC operon for molybdenum transport; secondary activator of hyc and nar operons; dimeric	aa	262	-	793079	793867
modF	EG11677	ECK0749	b0760	Molybdate uptake	aa	490	-	791539	793011
moeA	EG10153	ECK0817	b0827	Molybdopterin molybdenumtransferase; molybdopterin (MPT) synthesis; incorporation of molybdenum into MPT; chlorate resistance	aa	411	-	864352	865587
moeB	EG10154	ECK0816	b0826	Molybdopterin-synthase sulfurylase; adenylation of MoaD C-terminus; chlorate resistance; zinc-containing enyzyme	aa	249	-	863603	864352
mog	EG11511	ECK0009	b0009	Molybdochelatase incorporating molybdenum into molybdopterin; chlorate resistance	aa	195	+	9306	9893
mokB	EG20260	ECK1413	b1420	Overlapping regulatory peptide, enables hokB expression	aa	55	-	1489986	1490153
mokC	EG12074	ECK4466	b0018	Overlapping regulatory peptide, enables hokC expression	aa	69	-	16751	16960
motA	EG10601	ECK1891	b1890	H+-driven stator protein of flagellar rotation	aa	295	-	1974276	1975163
motB	EG10602	ECK1890	b1889	H+-driven stator protein of flagellar rotation	aa	308	-	1973353	1974279
mpaA	EG13906	ECK1322	b1326	Murein peptide amidase A; murein tripeptide hydrolysis, cleaves glutamyl-DAP bond	aa	242	-	1387894	1388622
mpl	EG12440	ECK4228	b4233	UDP-N-acetylmuramate:L-alanyl-gamma-D-glutamyl-meso-diaminopimelate ligase; recycles cell wall peptidoglycan	aa	457	+	4453808	4455181
mppA	EG13376	ECK1326	b1329	Murein tripeptide-, heme-binding protein, periplasmic; L-ala-gamma-D-glutamyl-meso-DAP binding protein; feeds into the Dpp (heme)and Opp (murein peptide) transport systems	aa	537	+	1391251	1392864
mprA	EG10603	ECK2678	b2684	emrAB repressor, also regulates microcin synthesis; binds uncouplers DNP, CCCP, FCCP	aa	176	+	2808792	2809322
mqo	EG12069	ECK2202	b2210	Malate oxidoreductase; possibly previously described FAD-dependent phospholipid-activated malate oxidase	aa	548	-	2303130	2304776
mqsA	EG13022	ECK3012	b3021	Antitoxin for MqsR toxin; predicted transcriptional regulator	aa	131	-	3165873	3166268
mqsR	EG13023	ECK3013	b3022	GCU-specific mRNA interferase, toxin-antitoxin pair MqsRA; motility, quorum-sensing biofilm regulator; works through QseBC and AI-2	aa	98	-	3166270	3166566
mraY	EG10604	ECK0088	b0087	UDP-N-acetylmuramoyl-pentapeptide:undecaprenyl-PO4 phosphatase	aa	360	+	96002	97084
mraZ	EG11084	ECK0082	b0081	Inhibitor of RsmH methyltransferase activity; expressed gene in dcw (division, cell wall) gene cluster	aa	152	+	89634	90092
mrcA	EG10748	ECK3383	b3396	Murein polymerase, PBP1A; bifunctional murein transglycosylase and transpeptidase; penicillin-binding protein 1A; dimeric	aa	850	+	3520893	3523445
mrcB	EG10605	ECK0148	b0149	Murein polymerase, PBP1B; bifunctional murein transglycosylase and transpeptidase; penicillin-binding protein 1B; dimeric	aa	844	+	164730	167264
mrdA	EG10606	ECK0628	b0635	Penicillin-binding protein PBP2; transpeptidase recruited by cognate SEDS protein MrdB; mecillinam resistance	aa	633	-	665539	667440
mrdB	EG10607	ECK0627	b0634	Affects cell shape, mecillinam sensitivity; recruits cognate transpetidase MrdA; SEDS protein	aa	370	-	664424	665536
mreB	EG10608	ECK3239	b3251	Cell wall structural actin-like protein in MreBCD complex; mecillinam resistance protein	aa	347	-	3398066	3399109
mreC	EG10609	ECK3238	b3250	Cell division and growth; mecillinam resistance; rod shape-determining protein	aa	367	-	3396897	3398000
mreD	EG10610	ECK3237	b3249	Mecillinam resistance; rod shape-determining protein	aa	162	-	3396409	3396897
mrp	EG10611	ECK2106	b2113	Function unknown; putative ATPase of the MinD/MRP superfamily, divergently transcribed from metG; in Salmonella, homolog is part of alternative pyrimidine pathway to thiamine	aa	369	-	2191081	2192190
mrr	EG10612	ECK4341	b4351	Restriction of DNA with certain methylated adenine or cytosine residues	aa	304	+	4584972	4585886
msbA	EG10613	ECK0905	b0914	Lipid exporter, fused permease and ATPase components; exports LPS, phospholipids, and lipid A to the outer membrane outer leaflet; drug export and resistance; ABC family transporter; flippase; biogenesis of outer membrane; lipid-activated ATPase	aa	582	+	965844	967592
mscK	EG14240	ECK0459	b0465	Mechanosensitive channel protein, intermediate (smaller, MscS-like) conductance, K+ regulated; regulation of ion balance and turgor pressure at high osmolarity; also may affect activity of mechanosensitive channel MscS	aa	1120	+	485760	489122
mscL	EG11180	ECK3277	b3291	Mechanosensitive channel protein, high conductance; homopentameric	aa	136	+	3436046	3436456
mscM	EG12478	ECK4155	b4159	Mechanosensitive channel protein, miniconductance	aa	1107	-	4384070	4387393
mscS	EG11160	ECK2920	b2924	Mechanosensitive channel protein, intermediate conductance; heptameric	aa	286	-	3066969	3067829
msrA	EG11433	ECK4215	b4219	Methionine sulfoxide reductase A; specific for S diastereoisomers	aa	212	-	4439561	4440199
msrB	EG12394	ECK1776	b1778	Methionine sulfoxide reductase B; specific for met-R-(o) diastereoisomers within proteins; mutant is cadmium sensitive; free met-R-(o) is inefficiently reduced by MsrB	aa	137	-	1860040	1860453
msrC	EG14020	ECK1831	b1832	Free methionine-(R)-sulfoxide reductase	aa	165	-	1913655	1914152
msyB	EG11338	ECK1037	b1051	In multicopy restores growth and protein export functions of secY and secA mutants	aa	124	-	1113030	1113404
mtfA	EG13377	ECK1972	b1976	Mlc anti-repressor; binds Mlc and blocks its repression of ptsG; cytoplasmic	aa	265	+	2041675	2042472
mtgA	EG12808	ECK3197	b3208	Monofunctional peptidoglycan glycosyltransferase; monofunctional biosynthetic peptidoglycan transglycosylase; GTase; TGase	aa	242	-	3347103	3347831
mtlA	EG10615	ECK3588	b3599	Mannitol-specific Enzyme IIABC of PTS transport system	aa	637	+	3770304	3772217
mtlD	EG10616	ECK3589	b3600	Mannitol-1-phosphate dehydrogenase, NAD-dependent	aa	382	+	3772447	3773595
mtlR	EG11965	ECK3590	b3601	Mannitol operon repressor	aa	195	+	3773595	3774182
mtn	EG11090	ECK0158	b0159	5'-Methylthioadenosine nucleosidase; S-adenosylhomocysteine and 5'-deoxyadenosine are also substrates	aa	232	-	178455	179153
mtr	EG10617	ECK3149	b3161	Tryptophan/indole:H+ symport permease, high affinity for Trp	aa	414	-	3302595	3303839
mug	EG12717	ECK3058	b3068	Uracil DNA glycosylase, G:U mismatch-specific, dsDNA-specific; xanthine DNA glycosylase; excises uracil and xanthine from DNA by base flipping mechanism; required for mutation avoidance in stationary phase; up-regulated in stationary phase	aa	168	-	3212989	3213495
mukB	EG10618	ECK0915	b0924	Chromosome condensin MukBEF, ATPase and DNA-binding subunit; SMC-related protein	aa	1486	+	975549	980009
mukE	EG11252	ECK0914	b0923	Chromosome condensin MukBEF, MukE subunit	aa	234	+	974845	975549
mukF	EG12165	ECK0913	b0922	Chromosome condensin MukBEF, kleisin-like subunit, binds calcium	aa	440	+	973542	974864
murA	EG11358	ECK3178	b3189	UDP-N-acetylglucosamine enoylpyruvyl transferase; fosfomycin resistance	aa	419	-	3333257	3334516
murB	EG11205	ECK3964	b3972	UDP-N-acetylenolpyruvoylglucosamine reductase, FAD-binding	aa	342	+	4170080	4171108
murC	EG10619	ECK0092	b0091	UDP-N-acetylmuramate:L-alanine ligase; L-alanine adding enzyme	aa	491	+	100765	102240
murD	EG10620	ECK0089	b0088	D-glutamic acid adding enzyme; UDP-N-acetylmuramoyl-L-alanine:D-glutamate ligase	aa	438	+	97087	98403
murE	EG10621	ECK0086	b0085	meso-diaminopimelate adding enzyme; UDP-N-acetylmuramoyl-L-alanyl-D-glutamate:meso-diaminopimelate ligase	aa	495	+	93166	94653
murF	EG10622	ECK0087	b0086	D-alanyl:D-alanine adding enzyme; UDP-N-acetylmuramoyl-tripeptide:D-alanyl-D-alanine ligase	aa	452	+	94650	96008
murG	EG10623	ECK0091	b0090	N-acetylglucosaminyl transferase; UDP-N-acetylglucosamine:N-acetylmuramyl-(pentapeptide) pyrophosphoryl-undecaprenol N-acetylglucosamine transferase; murein synthesis peripheral membrane protein interacting with cardiolipin	aa	355	+	99644	100711
murI	EG11204	ECK3959	b3967	Glutamate racemase, D-glutamate synthesis	aa	285	+	4163451	4164308
murJ	EG13880	ECK1054	b1069	Probable peptidoglycan lipid II flippase; required for murein synthesis	aa	511	+	1127062	1128597
murP	EG14163	ECK2424	b2429	N-acetylmuramic acid permease, EIIBC component, PTS system	aa	474	+	2544695	2546119
murQ	EG14162	ECK2423	b2428	N-acetylmuramic acid 6-phosphate (MurNAc-6-P) etherase; GlcNAc 6-phosphate and D-lactate are primary products	aa	298	+	2543795	2544691
murR	EG14161	ECK2422	b2427	Repressor for murPQ, MurNAc 6-P inducible	aa	285	-	2542774	2543631
mutH	EG10624	ECK2827	b2831	Methyl-directed mismatch repair	aa	229	+	2967684	2968373
mutL	EG11281	ECK4166	b4170	Methyl-directed mismatch repair; matchmaker protein; weak DNA-stimulated ATPase	aa	615	+	4395435	4397282
mutM	EG10329	ECK3625	b3635	Formamidopyrimidine-DNA glycosylase/AP lyase; 5'-terminal deoxyribophosphodiesterase; DNA repair; GC to TA; binds Zn(II)	aa	269	-	3808366	3809175
mutS	EG10625	ECK2728	b2733	Methyl-directed mismatch repair protein; dimeric/tetrameric	aa	853	+	2855115	2857676
mutT	EG10626	ECK0100	b0099	8-oxo-dGTPase, antimutator; prevents AT-to-GC transversions; dGTP pyrophosphohydrolase	aa	129	+	111044	111433
mutY	EG10627	ECK2956	b2961	Adenine DNA glycosylase, G-A mismatched DNA repair; 2-hydroxyadenine glycosylase	aa	350	+	3101035	3102087
mzrA	EG12741	ECK3087	b3096	Modulator of EnvZ/OmpR regulon; links EnvZ/OmpR to the CpxAR two-component system regulon; inner membrane protein; binds EnvZ	aa	127	+	3246461	3246844
nac	EG14265	ECK1983	b1988	Repressor of gdhA transcription; RpoN, GlnG(NtrC) regulons; pleiotropic effects	aa	305	-	2059040	2059957
nadA	EG10630	ECK0739	b0750	Quinolinate synthase, [4Fe-4S] cluster subunit, A protein	aa	347	+	781308	782351
nadB	EG10631	ECK2572	b2574	L-aspartate oxidase, FAD-dependent; quinolinate synthase flavoprotein subunit, B protein; LASPO	aa	540	+	2708442	2710064
nadC	EG11546	ECK0108	b0109	Quinolinate phosphoribosyl transferase	aa	297	-	117752	118645
nadD	EG13241	ECK0632	b0639	Nicotinate mononucleotide adenylyltransferase, NAD(P) biosynthesis	aa	213	-	669154	669795
nadE	EG10663	ECK1738	b1740	NAD synthase, ammonia dependent	aa	275	+	1820482	1821309
nadK	EG12192	ECK2611	b2615	ATP-NAD kinase	aa	292	+	2748853	2749731
nadR	EG11335	ECK4382	b4390	NMN adenylyltransferase/ribosylnicotinamide kinase/repressor; nicotinamide mononucleotide adenyltransferase; involved in transport of nicotinamide riboside (NR) by PnuC	aa	410	+	4625338	4626570
nagA	EG10632	ECK0665	b0677	N-acetylglucosamine-6-phosphate deacetylase	aa	382	-	700826	701974
nagB	EG10633	ECK0666	b0678	Glucosamine-6-phosphate deaminase; hexameric trimer of dimers	aa	266	-	702034	702834
nagC	EG10636	ECK0664	b0676	Transcriptional regulator of nag operon	aa	406	-	699597	700817
nagD	EG10634	ECK0663	b0675	UMP phosphatase; HAD23	aa	250	-	698797	699549
nagE	EG10635	ECK0667	b0679	PTS system EIIABC(Nag) component; N-acetylglucosamine transport	aa	648	+	703167	705113
nagK	EG13442	ECK1105	b1119	N-Acetyl-D-glucosamine kinase; phosphorylates GlcNAc in the cytoplasm	aa	303	+	1177816	1178727
nagZ	EG13433	ECK1093	b1107	beta-N-Acetylglucosaminidase	aa	341	+	1163318	1164343
nanA	EG10637	ECK3214	b3225	N-Acetylneuraminate lyase (aldolase)	aa	297	-	3370705	3371598
nanC	EG12389	ECK4302	b4311	N-acetylneuraminic acid outer membrane channel protein	aa	238	-	4536808	4537524
nanE	EG12816	ECK3212	b3223	Probable N-acetylmannosamine-6-phosphate 2-epimerase	aa	229	-	3368369	3369058
nanK	EG12815	ECK3211	b3222	N-acetyl-D-mannosamine (ManNAc) kinase	aa	291	-	3367497	3368372
nanM	EG12562	ECK4301	b4310	N-acetylneuraminic acid mutarotase	aa	368	-	4535682	4536788
nanR	EG12817	ECK3215	b3226	Repressor of the nan operon, induced by sialic acid; homodimeric	aa	263	-	3371720	3372511
nanS	EG12561	ECK4300	b4309	9-O-acetyl N-acetylneuraminic acid deacetylase; sialyl esterase	aa	326	-	4534637	4535617
nanT	EG20145	ECK3213	b3224	Sialic acid transporter	aa	496	-	3369106	3370596
napA	EG12067	ECK2198	b2206	Nitrate reductase, periplasmic	aa	828	-	2298289	2300775
napB	EG12061	ECK2195	b2203	Nitrate reductase, periplasmic	aa	149	-	2296291	2296740
napC	EG12060	ECK2194	b2202	Quinol dehydrogenase, electron source for NapAB; membrane-bound; bound hemes	aa	200	-	2295679	2296281
napD	EG12143	ECK2199	b2207	Twin-arginine signal-peptide-binding chaperone for NapA	aa	87	-	2300772	2301035
napF	EG12068	ECK2200	b2208	Required for NapAB nitrate-dependent growth with ubiquinone; not essential for electron transfer from ubiquinol or menaquinol to NapAB (Brondijk, 2002); may have energy-conservng role in ubiquinol oxidation; non-haem, iron-sulfur protein	aa	164	-	2301025	2301519
napG	EG12064	ECK2197	b2205	Quinol dehydrogenase, periplasmic protein; mediates electron transfer from ubiquinol/naphthoquinone to NapAB, via NapC; non-haem, iron-sulfur protein	aa	231	-	2297587	2298282
napH	EG12062	ECK2196	b2204	Quinol dehydrogenase, membrane protein; polyferredoxin; mediates electron transfer from ubiquinol/naphthoquinone to NapAB, via NapC; non-haem, iron-sulfur protein	aa	287	-	2296737	2297600
narG	EG10638	ECK1218	b1224	Nitrate reductase I (NRA), alpha subunit	aa	1247	+	1279087	1282830
narH	EG10639	ECK1219	b1225	Nitrate reductase I (NRA), beta subunit	aa	512	+	1282827	1284365
narI	EG10640	ECK1221	b1227	Nitrate reductase I (NRA), gamma subunit	aa	225	+	1285072	1285749
narJ	EG10641	ECK1220	b1226	Redox enzyme maturation protein (REMP) for NarG; facilitates molybdenum insertion; binds NarG	aa	236	+	1284362	1285072
narK	EG10642	ECK1217	b1223	Nitrate/nitrite antiporter; promotes nitrite extrusion and uptake	aa	463	+	1277180	1278571
narL	EG10643	ECK1215	b1221	Two-component regulator protein for nitrate/nitrite response; cognate sensor is NarX	aa	216	-	1274402	1275052
narP	EG11527	ECK2185	b2193	Two-component regulator protein for nitrate/nitrite response; NarQ is cognate sensor protein	aa	215	+	2288522	2289169
narQ	EG11460	ECK2464	b2469	Nitrate/nitrite sensor-transmitter protein; anaerobic respiratory path; cognate regulator is NarP; function redundant with narX	aa	566	+	2583753	2585453
narU	EG12153	ECK1463	b1469	Nitrite extrusion protein 2	aa	462	-	1540696	1542084
narV	EG10644	ECK1459	b1465	Nitrate reductase II (NRZ), gamma-subunit	aa	226	-	1533961	1534641
narW	EG10645	ECK1460	b1466	Redox enzyme maturation protein (REMP) for for NarZYV, molybdenum insertion; binds NarZ	aa	231	-	1534638	1535333
narX	EG10646	ECK1216	b1222	Two-component nitrate/nitrite sensor-transmitter protein; NarL is cognate regulator; functional redundance with narQ	aa	598	-	1275045	1276841
narY	EG10647	ECK1461	b1467	Nitrate reductase II (NRZ), beta subunit	aa	514	-	1535333	1536877
narZ	EG10648	ECK1462	b1468	Nitrate reductase II (NRZ), alpha subunit	aa	1246	-	1536874	1540614
ndh	EG10649	ECK1095	b1109	Respiratory NADH dehydrogenase II; NADH:ubiquinone oxidoreductase II; membrane-bound flavoprotein; cupric reductase	aa	434	+	1165308	1166612
ndk	EG10650	ECK2514	b2518	Nucleoside diphosphate kinase; NDP kinase	aa	143	-	2642455	2642886
nei	EG13237	ECK0703	b0714	DNA glycosylase/apurinic lyase, deoxyinosine-specific; endonuclease VIII	aa	263	+	745158	745949
nemA	EG13546	ECK1646	b1650	N-Ethylmaleimide reductase; old yellow enzyme	aa	365	+	1724683	1725780
nemR	EG13947	ECK1645	b1649	nem operon repressor, NEM-inactivated	aa	199	+	1724047	1724646
nepI	EG11689	ECK3653	b3662	Purine ribonucleoside exporter; 6-mercaptopurine resistance	aa	396	-	3838572	3839762
nfi	EG11915	ECK3990	b3998	Endonuclease V, specific for single-stranded DNA or duplex DNA with damaged U	aa	223	+	4196813	4197484
nfo	EG10651	ECK2152	b2159	AP endodeoxyribonuclease IV; member of soxRS regulon; endonuclease IV	aa	285	+	2248862	2249719
nfrA	EG11740	ECK0560	b0568	Bacteriophage N4 adsorption protein A, outer membrane protein; TPR repeat protein	aa	990	-	587205	590177
nfrB	EG11739	ECK0561	b0569	Phage N4 susceptibility; membrane protein	aa	745	-	590164	592401
nfsA	EG11261	ECK0842	b0851	Nitroreductase A; oxygen-insensitive, NADPH, FMN-dependent, major; reduces a variety of nitroaromatics, e.g. dihydropteridine, nitrofurantoin, nitrofurazone, quinones; SoxS regulon; homodimeric	aa	240	+	890407	891129
nfsB	EG20151	ECK0570	b0578	Nitroreductase B, oxygen-insensitive, NAD(P)H, FMN-dependent; minor; reduces a variety of nitroaromatics, e.g. dihydropteridine, nitrofurantoin, nitrofurazone, quinones; monomeric or homodimeric	aa	217	-	603994	604647
nfuA	EG12935	ECK3401	b3414	Fe/S biogenesis protein; possible scaffold/chaperone for damaged Fe/S proteins	aa	191	+	3543646	3544221
nhaA	EG10652	ECK0020	b0019	Na+/H+ antiporter 1, strongly pH-dependent; helps regulate intracellular pH and extrude lithium; nhaA_P1 activated by NhaR, repressed by H-NS and stimulated by Na(+)	aa	388	+	17489	18655
nhaB	EG11392	ECK1174	b1186	Na+/H+ antiporter 2, weakly pH-dependent; helps regulate intracellular pH and extrude lithium	aa	513	-	1232399	1233940
nhaR	EG11078	ECK0021	b0020	Positive regulator of nhaA, Na(+)-dependent	aa	301	+	18715	19620
nhoA	EG13780	ECK1457	b1463	N-hydroxyarylamine O-acetyltransferase	aa	281	+	1532048	1532893
nikA	EG12075	ECK3460	b3476	Nickel-binding, heme-binding protein, periplasmic	aa	524	+	3611690	3613264
nikB	EG12076	ECK3461	b3477	Nickel transport system permease	aa	314	+	3613264	3614208
nikC	EG12077	ECK3462	b3478	Nickel transport system permease	aa	277	+	3614205	3615038
nikD	EG12078	ECK3463	b3479	Nickel transport ATP-binding protein	aa	254	+	3615038	3615802
nikE	EG12079	ECK3464	b3480	Nickel transport ATP-binding protein	aa	268	+	3615799	3616605
nikR	EG11519	ECK3465	b3481	Nickel-responsive regulator of the nik operon; homodimer	aa	133	+	3616611	3617012
ninE	EG14286	ECK0539	b0548	Homolog of phage lamdba nin, DLP12 prophage	aa	56	+	572144	572314
nirB	EG10653	ECK3353	b3365	Nitrite reductase [NAD(P)H] subunit	aa	847	+	3492033	3494576
nirC	EG10654	ECK3355	b3367	Nitrite uptake transporter; membrane protein	aa	268	+	3495025	3495831
nirD	EG10655	ECK3354	b3366	Nitrite reductase [NAD(P)H] subunit	aa	108	+	3494573	3494899
nlpA	EG10657	ECK3651	b3661	Lipoprotein-28, inner membrane protein, function unknown	aa	272	-	3837198	3838016
nlpC	EG11133	ECK1706	b1708	Predicted peptidase, C40 clan, lipoprotein; putative PG hydrolase	aa	154	-	1790291	1790755
nlpD	EG12111	ECK2737	b2742	Activator of AmiC murein hydrolase activity, lipoprotein	aa	379	-	2865636	2866775
nlpE	EG12137	ECK0192	b0192	Lipoprotein activating Cpx in response to adhesion; copper resistance; outer membrane protein	aa	236	+	215269	215979
nlpI	EG12371	ECK3151	b3163	Lipoprotein involved in osmotic sensitivity and filamentation	aa	294	-	3306062	3306946
nnr	EG11758	ECK4163	b4167	Bifunctional NAD(P)H-hydrate repair enzyme; C-terminal domain ADP-dependent (S)-NAD(P)H-hydrate dehydratase and N-terminal domain NAD(P)H-hydrate epimerase	aa	515	+	4392089	4393636
nohD	EG11635	ECK0552	b0560	Phage lambda Nu1 homolog, DLP12 prophage, terminase family; small subunit, putative DNA packaging protein	aa	181	+	580057	580602
norR	EG12108	ECK2704	b2709	Transcription regulator for norVW, NO-responsive; Sigma54-dependent activator with a GAF domain	aa	504	-	2828797	2830311
norV	EG12963	ECK2705	b2710	Anaerobic nitric oxide reductase flavorubredoxin	aa	479	+	2830498	2831937
norW	EG12450	ECK2706	b2711	NADH:flavoruberedoxin reductase	aa	377	+	2831934	2833067
npr	EG12147	ECK3195	b3206	NPr, N-regulated HPr-like protein	aa	90	+	3345988	3346260
nrdA	EG10660	ECK2226	b2234	Ribonucleoside-diphosphate reductase 1, alpha subunit; class Ia aerobic ribonucleotide reductase; B1 protein, R1 subunit	aa	761	+	2342887	2345172
nrdB	EG10661	ECK2227	b2235	Ribonucleoside-diphosphate reductase 1, beta subunit; class Ia aerobic ribonucleotide reductase; B2 protein, R2 subunit	aa	376	+	2345406	2346536
nrdD	EG11417	ECK4233	b4238	Ribonucleoside-triphosphate reductase; class III anaerobic ribonucleotide reductase	aa	712	-	4458545	4460683
nrdE	EG20257	ECK2669	b2675	Ribonucleoside-diphosphate reductase 2, alpha subunit; class Ib aerobic ribonucleotide reductase	aa	714	+	2799370	2801514
nrdF	EG12381	ECK2670	b2676	Ribonucleoside-diphosphate reductase 2, beta subunit; class Ib aerobic ribonucleotide reductase	aa	319	+	2801524	2802483
nrdG	EG12523	ECK4232	b4237	Ribonucleotide reductase activase, generating glycyl radical; contains iron; binds NrdD tightly	aa	154	-	4457923	4458387
nrdH	EG13286	ECK2667	b2673	NrdH-redoxin reducing oxidized NrdEF	aa	81	+	2798745	2798990
nrdI	EG13287	ECK2668	b2674	Flavodoxin required for NrdEF cluster assembly	aa	136	+	2798987	2799397
nrdR	EG11320	ECK0407	b0413	Nrd regulon repressor	aa	149	+	432226	432675
nrfA	EG11781	ECK4063	b4070	Cytochrome c nitrite reductase, cytochrome c552, periplasmic; formate-dependent; required for NO synthesis	aa	478	+	4285787	4287223
nrfB	EG11945	ECK4064	b4071	Cytochrome c nitrite reductase, pentaheme cytochrome, periplasmic; formate-dependent; required for NO synthesis	aa	188	+	4287268	4287834
nrfC	EG11946	ECK4065	b4072	Formate-dependent nitrite reduction; nonheme FE-S protein, ferredoxin-like	aa	223	+	4287831	4288502
nrfD	EG11947	ECK4066	b4073	Formate-dependent nitrite reduction; transmembrane protein similar to QOR	aa	318	+	4288499	4289455
nrfE	EG11948	ECK4067	b4074	Required for NrfA maturation; NrfEFG heme lyase complex; formate-dependent nitrite reduction	aa	552	+	4289535	4291193
nrfF	EG11949	ECK4068	b4075	Required for NrfA maturation; NrfEFG heme lyase complex; formate-dependent nitrite reduction	aa	127	+	4291186	4291569
nrfG	EG11950	ECK4069	b4076	Required for NrfA maturation; binds NrfA; NrfEFG heme lyase complex; formate-dependent nitrite reduction	aa	198	+	4291566	4292162
nsrR	EG11212	ECK4174	b4178	Nitric oxide-sensitive repressor; regulates hmp, ygbA, ytfE, tehA and hcp-hcr	aa	141	+	4404213	4404638
nth	EG10662	ECK1629	b1633	Endonuclease III, DNA glycosylase/apyrimidinic (AP) lyase	aa	211	+	1709547	1710182
nudB	EG11138	ECK1866	b1865	Dihydroneopterin triphosphate pyrophosphohydrolase; early step in folate synthesis	aa	150	-	1946204	1946656
nudC	EG11702	ECK3988	b3996	NADH pyrophosphatase	aa	257	+	4194926	4195699
nudE	EG12926	ECK3384	b3397	Adenosine nucleotide hydrolase; substrates include Ap3A, Ap2A, ADP-ribose, NADH	aa	186	-	3523611	3524171
nudF	EG12184	ECK3025	b3034	ADP-sugar pyrophosphatase; sole ADP-glucose hydrolase, activity limits glycogen production; one of several ADP-ribose hydrolases; creBC regulon; non-essential	aa	209	-	3175303	3175932
nudG	EG14009	ECK1757	b1759	CTP pyrophosphohydrolase; also hydrolyzes 2-hydroxy-dATP, 8-hydroxy-dGTP, 5-hydroxy-CTP, dCTP and 5-methyl-dCTP	aa	135	+	1839514	1839921
nudI	EG13275	ECK2244	b2251	Nucleoside triphosphatase, pyrimidine dNTPs preferred	aa	141	+	2362576	2363001
nudJ	EG13446	ECK1120	b1134	Thiamin pyrophosphate (TPP) phosphatase; non-specific nucleoside tri-and diphosphatase; bacimethrin resistance	aa	153	-	1193050	1193511
nudK	EG12410	ECK2462	b2467	GDP-mannose pyrophosphatase	aa	191	-	2580925	2581500
nudL	EG12693	ECK1811	b1813	Predicted CoA pyrophosphohydrolase, function unknown	aa	192	+	1894194	1894772
nuoA	EG12082	ECK2282	b2288	NADH:ubiquinone oxidoreductase subunit A, complex I; NADH dehydrogenase I	aa	147	-	2402651	2403094
nuoB	EG12083	ECK2281	b2287	NADH:ubiquinone oxidoreductase subunit B, complex I; NADH dehydrogenase I	aa	220	-	2401973	2402635
nuoC	EG12084	ECK2280	b2286	NADH:ubiquinone oxidoreductase, fused CD subunit, complex I; NADH dehydrogenase I	aa	596	-	2400077	2401867
nuoE	EG12086	ECK2279	b2285	NADH:ubiquinone oxidoreductase subunit E, complex I; NADH dehydrogenase I	aa	166	-	2399574	2400074
nuoF	EG11774	ECK2278	b2284	NADH:ubiquinone oxidoreductase subunit F, complex I; NADH dehydrogenase I	aa	445	-	2398240	2399577
nuoG	EG12087	ECK2277	b2283	NADH:ubiquinone oxidoreductase subunit G, complex I; NADH dehydrogenase I	aa	908	-	2395461	2398187
nuoH	EG12088	ECK2276	b2282	NADH:ubiquinone oxidoreductase subunit H, complex I; NADH dehydrogenase I	aa	325	-	2394487	2395464
nuoI	EG12089	ECK2275	b2281	NADH:ubiquinone oxidoreductase subunit I, complex I; NADH dehydrogenase I	aa	180	-	2393930	2394472
nuoJ	EG12090	ECK2274	b2280	NADH:ubiquinone oxidoreductase subunit J, complex I; NADH dehydrogenase I	aa	184	-	2393364	2393918
nuoK	EG12091	ECK2273	b2279	NADH:ubiquinone oxidoreductase subunit K, complex I; NADH dehydrogenase I	aa	100	-	2393065	2393367
nuoL	EG12092	ECK2272	b2278	NADH:ubiquinone oxidoreductase subunit L, complex I; NADH dehydrogenase I; NuoL facilitates the uptake of Na(+), is homologus to antiporters, and is implicated in proton pumping	aa	613	-	2391227	2393068
nuoM	EG11773	ECK2271	b2277	NADH:ubiquinone oxidoreductase subunit M, complex I; contains the ubiquinone-binding site, is homologus to antiporters, and is implicated in proton pumping	aa	509	-	2389534	2391063
nuoN	EG12093	ECK2270	b2276	NADH:ubiquinone oxidoreductase subunit N, complex I; NADH dehydrogenase I	aa	485	-	2388070	2389527
nupC	EG11971	ECK2388	b2393	Nucleoside transporter, except guanosine	aa	400	+	2511064	2512266
nupG	EG10664	ECK2959	b2964	Nucleoside transporter	aa	418	+	3103736	3104992
nupX	EG12029	ECK2154	b2161	Nucleoside permease; in operon with rihB; silent (uninduced) gene	aa	416	-	2250917	2252167
nusA	EG10665	ECK3158	b3169	Transcription termination/antitermination L factor; mutant survives lambda induction	aa	495	-	3314061	3315548
nusB	EG10666	ECK0410	b0416	Transcription termination/antitermination factor; mutant survives lambda induction	aa	139	+	434361	434780
nusG	EG10667	ECK3973	b3982	Stabilizes phage lambda protein N-NusA-RNAP antitermination complex	aa	181	+	4175766	4176311
obgE	EG12795	ECK3172	b3183	DNA-binding GTPase involved in cell partioning and DNA repair; involved in ribosome assembly; GTP-bound form associates with 50S ribosomal subunits	aa	390	-	3328604	3329776
ogrK	EG12425	ECK2079	b2082	Positive regulator of P2 growth (insertion of P2 ogr gene)	aa	72	-	2165326	2165544
ogt	EG10668	ECK1331	b1335	O6-methylguanine-DNA methyltransferase, constitutive	aa	171	-	1397745	1398260
ohsC	EG31178	ECK4417	b4608	Antisense sRNA regulator of shoB toxin	nt	77	+	2698542	2698618
ompA	EG10669	ECK0948	b0957	Outer membrane protein A; Outer membrane porin A; T-even phage receptor; weak porin; homodimer, abundant cell surface protein	aa	346	-	1018236	1019276
ompC	EG10670	ECK2207	b2215	Outer membrane porin C	aa	367	-	2309668	2310771
ompF	EG10671	ECK0920	b0929	Outer membrane porin F	aa	362	-	985117	986205
ompG	EG13428	ECK1315	b1319	Outer membrane porin G; induced by AI-2 pheromone	aa	301	+	1379971	1380876
ompL	EG13374	ECK3868	b3875	Outer membrane porin L	aa	230	-	4061626	4062318
ompN	EG13375	ECK1372	b1377	Outer membrane porin N	aa	377	-	1433784	1434917
ompR	EG10672	ECK3392	b3405	Response regulator for osmoregulation; regulates production of outer membrane proteins	aa	239	-	3533887	3534606
ompT	EG10673	ECK0557	b0565	Outer membrane protease VII, DLP12 prophage; OM protein a (3b); omptin	aa	317	-	583903	584856
ompW	EG11124	ECK1250	b1256	Outer membrane protein W; colicin S4 receptor	aa	212	+	1312044	1312682
ompX	EG12135	ECK0803	b0814	Outer membrane protein X; role in inducing RNAP-sigma E production	aa	171	+	849673	850188
omrA	EG31157	ECK2833	b4444	sRNA downregulating OM proteins and curli; positively regulated by OmpR/EnvZ; binds Hfq	nt	88	-	2974124	2974211
omrB	EG31158	ECK2834	b4445	sRNA downregulating OM proteins and curli; positively regulated by OmpR/EnvZ; binds Hfq	nt	82	-	2974326	2974407
opgB	EG12591	ECK4349	b4359	Phosphoglycerol transferases I and II, OPG biolsynthesis	aa	763	-	4595173	4597464
opgC	EG13876	ECK1033	b1047	Succinylation of osmoregulated periplasmic glucans (OPGs); membrane protein	aa	385	-	1107007	1108164
opgD	EG12859	ECK1418	b1424	Osmoregulated periplasmic glucan (OPG) biosynthesis; periplasmic protein	aa	551	+	1494880	1496535
opgG	EG11885	ECK1034	b1048	Osmoregulated periplasmic glucan (OPG) biosynthesis; periplasmic protein	aa	511	+	1108558	1110093
opgH	EG11886	ECK1035	b1049	Membrane glycosyltransferase, OPG biosynthesis	aa	847	+	1110086	1112629
oppA	EG10674	ECK1237	b1243	Oligopeptide-binding protein, periplasmic	aa	543	+	1299206	1300837
oppB	EG10675	ECK1238	b1244	Oligopeptide transport, permease	aa	306	+	1300923	1301843
oppC	EG10676	ECK1239	b1245	Oligopeptide transport, permease	aa	302	+	1301858	1302766
oppD	EG10677	ECK1240	b1246	Oligopeptide transport, ATP-binding protein	aa	337	+	1302778	1303791
oppF	EG10678	ECK1241	b1247	Oligopeptide transport, ATP-binding protein	aa	334	+	1303788	1304792
oriC	EG20005	ECK3735	b4489	Origin of chromosomal DNA replication, bidirectional	nt	232	-	3923767	3923998
orn	EG12480	ECK4158	b4162	3' to 5' oligoribonuclease; mutants accumulate oligoribonucleotides that are 2-5 residues long	aa	181	+	4389627	4390172
osmB	EG10679	ECK1278	b1283	Osmotically and stress inducible lipoprotein; function unknown; mutation confers partial resistance to osmotic stress	aa	72	-	1341134	1341352
osmC	EG10680	ECK1476	b1482	Lipoyl-dependent Cys-based peroxidase, hydroperoxide resistance; stress-induced peroxiredoxin; salt-shock inducible membrane protein; required for long-term survival in stationary phase	aa	143	+	1554649	1555080
osmE	EG10044	ECK1737	b1739	Osmotically inducible lipoprotein, function unknown	aa	112	-	1819942	1820280
osmF	EG12012	ECK2124	b2131	Predicted periplasmic binding protein, function unknown; osmotically and stationary phase inducible; part of putative ABC transporter	aa	305	-	2216586	2217503
osmY	EG11391	ECK4367	b4376	Osmotically induced periplasmic protein, function unknown; mutant is slightly salt sensitive	aa	201	+	4609419	4610024
otsA	EG11751	ECK1895	b1896	Trehalose phosphate synthase; cold- and heat- induced; required for viability at 4C; rpoS regulon	aa	474	-	1978212	1979636
otsB	EG11752	ECK1896	b1897	Trehalose phosphate phosphatase; cold- and heat- induced; required for viability at 4C; rpoS regulon; HAD17	aa	266	-	1979611	1980411
oxc	EG14143	ECK2369	b2373	Oxalyl CoA decarboxylase, oxalate catabolism; thiamine diphosphate cofactor; activated by ADP; tetrameric	aa	564	-	2488278	2489972
oxyR	EG10681	ECK3953	b3961	Oxidative and nitrosative stress transcriptional regulator	aa	305	+	4156513	4157430
oxyS	EG31116	ECK3952	b4458	OxyS sRNA activates genes that detoxify oxidative damage	nt	110	-	4156308	4156417
paaA	EG13736	ECK1385	b1388	Ring 1,2-phenylacetyl-CoA epoxidase subunit; phenylacetyl-CoA oxygenase, alpha subunit; heteromultimeric diiron oxygenase component; phenylacetic acid degradation	aa	309	+	1451951	1452880
paaB	EG14299	ECK1386	b1389	Ring 1,2-phenylacetyl-CoA epoxidase subunit; phenylacetyl-CoA oxygenase, effector protein; phenylacetic acid degradation	aa	95	+	1452892	1453179
paaC	EG13737	ECK1387	b1390	Ring 1,2-phenylacetyl-CoA epoxidase subunit; phenylacetyl-CoA oxygenase, beta subunit; heteromultimeric diiron oxygenase component; phenylacetic acid degradation	aa	248	+	1453188	1453934
paaD	EG13738	ECK1388	b1391	Ring 1,2-phenylacetyl-CoA epoxidase possible subunit; phenylacetyl-CoA oxygenase, gamma subunit; heteromultimeric diiron oxygenase component; phenylacetic acid degradation	aa	165	+	1453949	1454446
paaE	EG13739	ECK1389	b1392	Ring 1,2-phenylacetyl-CoA epoxidase subunit; phenylacetyl-CoA oxygenase, NAD(P)H oxidoreductase component; phenylacetic acid degradation	aa	356	+	1454454	1455524
paaF	EG13740	ECK1390	b1393	2,3-dehydroadipyl-CoA hydratase; enoyl-CoA hydratase; phenylacetic acid degradation	aa	255	+	1455521	1456288
paaG	EG13741	ECK1391	b1394	1,2-epoxyphenylacetyl-CoA isomerase, oxepin-CoA-forming; phenylacetic acid degradation	aa	262	+	1456288	1457076
paaH	EG13742	ECK1392	b1395	3-hydroxyadipyl-CoA dehydrogenase, NAD+-dependent; phenylacetic acid degradation	aa	475	+	1457078	1458505
paaI	EG13743	ECK1393	b1396	Thioesterase in phenylacetic acid degradation operon; most active with ring-hydroxylated phenylacetyl-coenzyme A thioesters	aa	140	+	1458495	1458917
paaJ	EG13744	ECK1394	b1397	3-oxoadipyl-CoA/3-oxo-5,6-dehydrosuberyl-CoA thiolase; phenylacetic acid degradation	aa	401	+	1458917	1460122
paaK	EG13745	ECK1395	b1398	Phenylacetate-coenzyme A ligase, phenylacetic acid degradation	aa	437	+	1460149	1461462
paaX	EG13746	ECK1396	b1399	Repressor for the paa operon, phenylacetyl-CoA induced	aa	316	+	1461563	1462513
paaY	EG13747	ECK1397	b1400	Phenylacetic acid degradation, acetyltransferase homolog; possible regulator through acetylation of PaaK	aa	196	+	1462495	1463085
paaZ	EG13735	ECK1384	b1387	Oxepin-CoA hydrolase/3-oxo-5,6-dehydrosuberyl-CoA semialdehyde dehydrogenase; enoyl-CoA hydratase; mutants are unable to use phenylacetate as a carbon source	aa	681	-	1449621	1451666
pabA	EG10682	ECK3348	b3360	Sulfonamide resistance; p-aminobenzoate biosynthesis	aa	187	-	3488288	3488851
pabB	EG10683	ECK1810	b1812	Sulfonamide resistance; p-aminobenzoate biosynthesis	aa	453	+	1892829	1894190
pabC	EG11493	ECK1082	b1096	Sulfonamide resistance; aminodeoxychorismate lyase	aa	269	+	1152523	1153332
pagP	EG12180	ECK0615	b0622	Phospholipid:lipid A palmitoyltransferase; confers resistance to cationic antimicrobial peptides; multicopy suppressor of camphor-induced or mukB mutant chromosome condensation	aa	186	+	655780	656340
pal	EG10684	ECK0730	b0741	Lipoprotein associated with peptidoglycan; involved in maintaining cell membrane integrity	aa	173	+	778290	778811
panB	EG11675	ECK0133	b0134	Ketopantoate hydroxymethyltransferase	aa	264	-	148807	149601
panC	EG11746	ECK0132	b0133	Pantothenate synthase, dimeric	aa	283	-	147944	148795
panD	EG11747	ECK0130	b0131	Aspartate 1-decarboxylase; pantothenate biosynthesis; residues 1-24 constitute the beta chain; C-terminal 102 residues constitute the alpha chain	aa	126	-	146314	146694
panE	EG13271	ECK0419	b0425	2-dehydropantoate 2-reductase, NADPH-dependent; also known as ketopantoate reductase (KPR)	aa	303	-	442828	443739
panF	EG10685	ECK3245	b3258	Pantothenate permease	aa	483	+	3405629	3407080
panM	EG12211	ECK3443	b3459	PanD autocleavage accelerator, panothenate auxotrophy	aa	127	+	3596007	3596390
paoA	EG13559	ECK0285	b0286	PaoABC aldehyde oxidoreductase, 2Fe-2S subunit; periplasmic	aa	229	-	301108	301797
paoB	EG13558	ECK0284	b0285	PaoABC aldehyde oxidoreductase, FAD-containing subunit; periplasmic	aa	318	-	300155	301111
paoC	EG13557	ECK0283	b0284	PaoABC aldehyde oxidoreductase, Moco-containing subunit; periplasmic	aa	732	-	297960	300158
paoD	EG13556	ECK0282	b0283	Moco insertion factor for PaoABC aldehyde oxidoreductase	aa	318	-	296994	297950
parC	EG10686	ECK3010	b3019	Topoisomerase IV, subunit A, ATP-dependent, type II; chromosome decatenase; relaxes both positive and negative supercoils; DNA unknotting activity; heterotetrameric	aa	752	-	3161737	3163995
parE	EG10687	ECK3021	b3030	Topoisomerase IV, subunit B, ATP-dependent, type II; chromosome decatenase; relaxes positive supercoils much faster than negative supercoils; DNA unknotting activity; heterotetrameric	aa	630	-	3171526	3173418
patA	EG12718	ECK3063	b3073	Putrescine:2-oxoglutaric acid aminotransferase; putrescine aminotransferase; sigma 54-dependent	aa	459	+	3217516	3218895
patD	EG13766	ECK1438	b1444	gamma-Aminobutyraldehyde dehydrogenase, NAD-dependent; ABALDH; ABDH; pyrroline dehydrogenase; also active on medium chain aldehydes	aa	474	+	1513602	1515026
pbpC	EG14210	ECK2515	b2519	Penicillin-binding protein PBP1C murein transglycosylase	aa	770	-	2643035	2645347
pbpG	EG12015	ECK2127	b2134	Murein D-alanyl-D-alanine endopeptidase, periplasmic PBP7 and PBP8; uniquely binds beta-lactam penems, lysing non-growing cells; mutant has biofilm defect	aa	310	-	2221960	2222892
pck	EG10688	ECK3390	b3403	Phosphoenolpyruvate carboxykinase [ATP]	aa	540	+	3530840	3532462
pcm	EG10689	ECK2738	b2743	Protein-L-isoaspartate O-methyltransferase, SAM-dependent; repair of isoaspartyl residues; mutant is suseptible to secondary stresses and has a competitive disadvantage in stationary phase; monomeric; overexpression confers tolerance to thermal str	aa	208	-	2866915	2867541
pcnB	EG10690	ECK0142	b0143	Poly(A) polymerase; controls plasmid copy number; rare AUU start codon, growth-rate regulated; monomeric; degradosome component in stationary phase	aa	465	-	157729	159126
pdhR	EG11088	ECK0112	b0113	Pyruvate dehydrogenase operon (pdhR-aceEF-lpd) repressor; autoregulatory; pyruvate relieves repression; monomeric	aa	254	+	122092	122856
pdxA	EG10691	ECK0053	b0052	4-hydroxythreonine-4-phosphate dehydrogenase; fourth step in pyridoxal 5-phosphate biosynthesis; isoniazid resistance; requires divalent cations and NAD(P)+	aa	329	-	52427	53416
pdxB	EG10692	ECK2314	b2320	2-hydroxyacid dehydrogenase involved in pyridoxine biosynthesis upstream of 4-phospho-hydroxy-threonine; isoniazid resistance	aa	378	-	2434737	2435873
pdxH	EG11487	ECK1634	b1638	Pyridoxine/pyridoxamine phosphate (PNP/PMP) oxidase; isoniazid resistance	aa	218	-	1715375	1716031
pdxJ	EG10693	ECK2562	b2564	Pyridoxine 5'-phosphate (PNP) synthase; homo-octamer	aa	243	-	2699020	2699751
pdxK	EG12642	ECK2413	b2418	B6-vitamer kinase; pyridoxine (PN)/pyridoxal (PL)/pyridoxamine (PM) kinase	aa	283	-	2534408	2535259
pdxY	EG13940	ECK1632	b1636	Pyridoxamine kinase	aa	287	-	1713050	1713913
pepA	EG10694	ECK4253	b4260	Multifunctional Aminopeptidase A; transcriptional regulator of carAB; DNA-binding role in site-specific recombination mediating ColE1 plasmid multimer resolution; homohexameric	aa	503	-	4482463	4483974
pepB	EG12310	ECK2520	b2523	Peptidase B; broad specificity aminopeptidase	aa	427	-	2653097	2654380
pepD	EG10695	ECK0238	b0237	Peptidase D, Xaa-His dipeptidase	aa	485	-	254259	255716
pepE	EG11920	ECK4013	b4021	alpha-Aspartyl dipeptidase	aa	229	-	4227476	4228165
pepN	EG10696	ECK0923	b0932	Aminopeptidase N	aa	870	+	989845	992457
pepP	EG10697	ECK2903	b2908	Proline aminopeptidase, homotetrameric; Aminopeptidase P	aa	441	-	3051537	3052862
pepQ	EG10698	ECK3839	b3847	Proline dipeptidase; prolidase; Xaa-Pro dipeptidase	aa	443	+	4029184	4030515
pepT	EG11549	ECK1113	b1127	Peptidase T, aminotripeptidase; anaerobically induced, biofilm-induced, cell-density induced	aa	408	+	1185067	1186293
perR	EG13340	ECK0256	b0254	Regulatory gene for peroxide resistance in stationary phase; CP4-6 putative defective prophage	aa	297	-	268513	269406
pfkA	EG10699	ECK3908	b3916	6-phosphofructokinase-1; allosteric: activated by MgNDPs, inhibited by PEP; homoterameric	aa	320	+	4105575	4106537
pfkB	EG10700	ECK1721	b1723	6-phosphofructokinase-2; homotetrameric; allosteric: inhibited by MgATP	aa	309	+	1804394	1805323
pflA	EG10028	ECK0893	b0902	Pyruvate formate lyase I activase	aa	246	-	949563	950303
pflB	EG10701	ECK0894	b0903	Formate acetyltransferase 1; pyruvate formate lyase I; induced anaerobically; radical activated by PflA; deactivated by AdhE	aa	760	-	950495	952777
pflC	EG11911	ECK3943	b3952	Pyruvate formate lyase II activase	aa	292	+	4144281	4145159
pflD	EG11910	ECK3942	b3951	Predicted formate acetyltransferase 2 (pyruvate formate lyase II)	aa	765	+	4142018	4144315
pgaA	EG13865	ECK1014	b1024	Biofilm adhesin polysaccharide PGA export; putative OM protein	aa	807	-	1089089	1091512
pgaB	EG13864	ECK1013	b1023	Biofilm adhesin polysaccharide PGA export; lipoprotein; polysaccharide deacetylase activity needed for export	aa	672	-	1087062	1089080
pgaC	EG13863	ECK1012	b1022	Required for biofilm adhesin polysaccharide PGA synthesis; putative polysaccharide polymerase/glycosyltransferase	aa	441	-	1085744	1087069
pgaD	EG13862	ECK1011	b1021	Required for biofilm adhesin polysaccharide PGA synthesis	aa	137	-	1085329	1085742
pgi	EG10702	ECK4017	b4025	Glucose-6-phosphate isomerase	aa	549	+	4231781	4233430
pgk	EG10703	ECK2922	b2926	Phosphoglycerate kinase	aa	387	-	3069481	3070644
pgl	EG13231	ECK0756	b0767	6-phosphogluconolactonase, pentose phosphate shunt	aa	331	+	797809	798804
pgm	EG12144	ECK0676	b0688	Phosphoglucomutase	aa	546	+	712781	714421
pgpA	EG10704	ECK0412	b0418	Phosphatidylglycerophosphatase A, membrane bound	aa	172	+	435813	436331
pgpB	EG10705	ECK1273	b1278	Phosphatidylglycerophosphatase B, membrane bound; C(55)-PP phosphatase; also has a minor undecaprenyl pyrophosphate pyrophosphatase (UppP) activity	aa	254	+	1337354	1338118
pgpC	EG11371	ECK2558	b2560	Phosphatidylglycerophosphatase C, membrane bound	aa	211	-	2695937	2696572
pgsA	EG10706	ECK1911	b1912	Phosphatidylglycerophosphate synthase	aa	182	-	1990293	1990841
pheA	EG10707	ECK2596	b2599	Phenylalanine synthesis, bifunctional: chorismate mutase (N) and prephenate dehydratase (central); also contains Phe-binding regulatory domain (C); FPA resistance	aa	386	+	2735767	2736927
pheL	EG11271	ECK2595	b2598	pheA gene regulatory leader peptide	aa	15	+	2735621	2735668
pheM	EG11272	ECK1713	b1715	pheST operon regulatory leader peptide	aa	14	-	1797250	1797294
pheP	EG10708	ECK0568	b0576	Phenylalanine-specific permease	aa	458	+	601182	602558
pheS	EG10709	ECK1712	b1714	Phenylalanine--tRNA ligase, alpha-subunit	aa	327	-	1795983	1796966
pheT	EG10710	ECK1711	b1713	Phenylalanine--tRNA ligase, beta-subunit	aa	795	-	1793581	1795968
pheU	EG30064	ECK4128	b4134	Phenylalanine tRNA(GAA)	nt	76	-	4360574	4360649
pheV	EG30065	ECK2962	b2967	Phenylalanine tRNA(GAA)	nt	76	+	3108388	3108463
phnC	EG10713	ECK4099	b4106	Phosphonate ABC transporter PhnCDE ATP-binding subunit; phosphonate catabolism	aa	262	-	4322400	4323188
phnD	EG10714	ECK4098	b4105	Phosphonate ABC transporter periplasmic binding protein; phosphonate catabolism	aa	338	-	4321359	4322375
phnF	EG10715	ECK4095	b4102	Phosphonate utilization, probable regulatory gene	aa	241	-	4319720	4320445
phnG	EG10716	ECK4094	b4101	Ribophosphonate triphosphate synthase subunit; phosphonate catabolism	aa	150	-	4319267	4319719
phnH	EG10717	ECK4093	b4100	Ribophosphonate triphosphate synthase subunit; phosphonate catabolism	aa	194	-	4318686	4319270
phnI	EG10718	ECK4092	b4099	Ribophosphonate triphosphate synthase complex, probable catalytic subunit; phosphonate catabolism	aa	354	-	4317622	4318686
phnJ	EG10719	ECK4091	b4098	Phosphoribosyl phosphonate carbon-phosphorus lyase; SAM-dependent; phosphonate catabolism	aa	281	-	4316784	4317629
phnK	EG10720	ECK4090	b4097	Putative phosphonate ABC transporter ATP-binding subunit; phosphonate catabolism	aa	252	-	4316029	4316787
phnL	EG10721	ECK4089	b4096	Ribophosphonate triphosphate synthase subunit; phosphonate catabolism	aa	226	-	4315238	4315918
phnM	EG10722	ECK4088	b4095	Ribophosphonate triphosphate hydrolase	aa	378	-	4314105	4315241
phnN	EG10723	ECK4087	b4094	Carbon-phosphorus lyase complex, ribose 1,5-bisphosphokinase subunit; also functions in an alternative pathway for PRPP formation	aa	185	-	4313548	4314105
phnO	EG10724	ECK4086	b4093	Predicted aminoalkylphosphonic acid N-acetyltransferase	aa	144	-	4313127	4313561
phnP	EG10725	ECK4085	b4092	5-phospho-alpha-D-ribosyl 1,2-cyclic phosphate phosphodiesterase; phosphonate catabolism	aa	252	-	4312367	4313125
phoA	EG10727	ECK0378	b0383	Alkaline phosphatase, periplasmic; binds Zn(II); dimeric	aa	471	+	400971	402386
phoB	EG10728	ECK0393	b0399	Positive response regulator for pho regulon, two-component system	aa	229	+	416366	417055
phoE	EG10729	ECK0242	b0241	Outer membrane phosphoporin protein E; trimeric	aa	351	-	258269	259324
phoH	EG11734	ECK1010	b1020	ATP-binding protein, function unknown	aa	354	+	1084215	1085279
phoP	EG10731	ECK1116	b1130	Response regulator, two-component system; cognate to phoQ; response to extracellular divalent cations, pH, and acetate; DNA-binding protein	aa	223	-	1188999	1189670
phoQ	EG10732	ECK1115	b1129	Histidine protein kinase sensor protein, two-component system; cognate to phoP; response to extracellular divalent cations, pH, and acetate	aa	486	-	1187539	1188999
phoR	EG10733	ECK0394	b0400	Sensor histidine kinase/phosphatase for pho regulon; cognate to phoB	aa	431	+	417113	418408
phoU	EG10735	ECK3717	b3724	Negative regulator of pho regulon; may have additional role in phosphate metabolism	aa	241	-	3904876	3905601
php	EG12917	ECK3366	b3379	Predicted phosphotriesterase; substrate unknown	aa	292	-	3505734	3506612
phr	EG10736	ECK0697	b0708	Deoxyribodipyrimidine photolyase; DNA photolyase; monomeric	aa	472	+	738730	740148
[truncated: 2,318 more rows]

## Sheet: Growth_1.6
rank	gene	sensitivity	avg speed diff to ref	type	essentiality
1	ibsA	0.102386	0.102386	aa	N
2	sokB	0.0947156	0.0947156	nt	N
3	ibsC	0.0908455	0.0908455	aa	N
4	ynbG	0.089669	0.089669	aa	N
5	ybfB	0.0831732	0.0831732	aa	N
6	yobI	0.0794308	0.0794308	aa	N
7	hisL	0.079351	0.079351	aa	N
8	iraM	0.0763952	0.0763952	aa	N
9	ymgA	0.0748764	0.0748764	aa	N
10	waaS	0.0748456	0.0748456	aa	N
11	ykfM	0.0742505	0.0742505	aa	N
12	yjbL	0.0703212	0.0703212	aa	N
13	waaL	0.0681487	0.0681487	aa	N
14	yfjW	0.0668454	0.0668454	aa	N
15	waaU	0.0665633	0.0665633	aa	N
16	gtrS	0.0655613	0.0655613	aa	N
17	sokE	0.0652145	0.0652145	nt	N
18	yegR	0.0647596	0.0647596	aa	N
19	ythA	0.0646824	0.0646824	aa	N
20	ygiZ	0.0643627	0.0643627	aa	N
21	eyeA	0.0637283	0.0637283	nt	N
22	sokC	0.0636646	0.0636646	nt	N
23	yhhH	0.0636624	0.0636624	aa	N
24	yohP	0.0629834	0.0629834	aa	N
25	yjdO	0.0628067	0.0628067	aa	N
26	pheL	0.0622325	0.0622325	aa	N
27	yhhZ	0.0610632	0.0610632	aa	N
28	glyU	0.0610241	0.0610241	nt	N
29	glmY	0.0607933	0.0607933	nt	N
30	tff	0.0601976	0.0601976	nt	N
31	ybcM	0.0597846	0.0597846	aa	N
32	appY	0.0595101	0.0595101	aa	N
33	ygeI	0.05908	0.05908	aa	N
34	ibsD	0.0589365	0.0589365	aa	N
35	yigG	0.0585756	0.0585756	aa	N
36	tnaC	0.0581647	0.0581647	aa	N
37	ydcD	0.0580958	0.0580958	aa	N
38	ykgH	0.0580788	0.0580788	aa	N
39	symR	0.0580618	0.0580618	nt	N
40	ydjO	0.0580583	0.0580583	aa	N
41	ibsB	0.0580494	0.0580494	aa	N
42	glyV	0.0579428	0.0579428	nt	N
43	glyW	0.0579428	0.0579428	nt	N
44	glyX	0.0579428	0.0579428	nt	N
45	glyY	0.0579428	0.0579428	nt	N
46	gspC	0.0578652	0.0578652	aa	N
47	yqeL	0.0573904	0.0573904	aa	N
48	yqgB	0.057154	0.057154	aa	N
49	yncL	0.0568	0.0568	aa	N
50	ybfC	0.0567296	0.0567296	aa	N
51	alaW	0.0566186	0.0566186	nt	N
52	alaX	0.0566186	0.0566186	nt	N
53	yehK	0.0565952	0.0565952	aa	N
54	ygeH	0.0562389	0.0562389	aa	N
55	yrhD	0.0561662	0.0561662	aa	N
56	racR	0.0561191	0.0561191	aa	N
57	yhiJ	0.0561135	0.0561135	aa	N
58	wzxB	0.05601	0.05601	aa	N
59	csgC	0.0555065	0.0555065	aa	N
60	pphB	0.0554659	0.0554659	aa	N
61	ybhM	0.0552763	0.0552763	aa	N
62	yodB	0.0552567	0.0552567	aa	N
63	ibsE	0.0551388	0.0551388	aa	N
64	arfA	0.0548926	0.0548926	aa	N
65	yfbN	0.05437	0.05437	aa	N
66	wbbH	0.0539644	0.0539644	aa	N
67	rydB	0.0539175	0.0539175	nt	N
68	wbbI	0.053785	0.053785	aa	N
69	hokA	0.0537178	0.0537178	aa	N
70	lit	0.0536863	0.0536863	aa	N
71	yjcF	0.0535216	0.0535216	aa	N
72	alaT	0.0535208	0.0535208	nt	N
73	alaU	0.0535208	0.0535208	nt	N
74	alaV	0.0535208	0.0535208	nt	N
75	yagM	0.0534795	0.0534795	aa	N
76	serW	0.0533305	0.0533305	nt	N
77	serX	0.0533305	0.0533305	nt	N
78	ybfK	0.0532769	0.0532769	aa	N
79	ybcK	0.0532516	0.0532516	aa	N
80	ymfE	0.0531057	0.0531057	aa	N
81	yadM	0.0528551	0.0528551	aa	N
82	ybbC	0.0527587	0.0527587	aa	N
83	rprA	0.0527181	0.0527181	nt	N
84	yqeI	0.0526444	0.0526444	aa	N
85	trkG	0.0526433	0.0526433	aa	N
86	tdcR	0.0522582	0.0522582	aa	N
87	thrT	0.0519891	0.0519891	nt	N
88	yfdF	0.0518964	0.0518964	aa	N
89	yagL	0.0518787	0.0518787	aa	N
90	psrD	0.0518613	0.0518613	nt	N
91	pptA	0.0518178	0.0518178	aa	N
92	valV	0.0514735	0.0514735	nt	N
93	mcrC	0.0514441	0.0514441	aa	N
94	rzpQ	0.051292	0.051292	aa	N
95	ycjZ	0.051279	0.051279	aa	N
96	hofN	0.0512165	0.0512165	aa	N
97	argW	0.0511116	0.0511116	nt	N
98	elaD	0.0510426	0.0510426	aa	N
99	yjgL	0.0508642	0.0508642	aa	N
100	ymiB	0.0508587	0.0508587	aa	N
101	intD	0.0508335	0.0508335	aa	N
102	thrW	0.0508005	0.0508005	nt	N
103	cbrB	0.0505085	0.0505085	aa	N
104	yqeJ	0.0504659	0.0504659	aa	N
105	yojO	0.0504186	0.0504186	aa	N
106	aspT	0.0503388	0.0503388	nt	N
107	aspU	0.0503388	0.0503388	nt	N
108	aspV	0.0503388	0.0503388	nt	N
109	ymgF	0.0501856	0.0501856	aa	N
110	ytfI	0.0501554	0.0501554	aa	N
111	entD	0.0501057	0.0501057	aa	N
112	priB	0.0498714	0.0498714	aa	N
113	ydiV	0.0498319	0.0498319	aa	N
114	uof	0.0498285	0.0498285	aa	N
115	yaiS	0.0498086	0.0498086	aa	N
116	yjbS	0.0497835	0.0497835	aa	N
117	ybcV	0.0496903	0.0496903	aa	N
118	gspI	0.0495493	0.0495493	aa	N
119	yffO	0.0493144	0.0493144	aa	N
120	ymgE	0.0491349	0.0491349	aa	N
121	yjiC	0.0491106	0.0491106	aa	N
122	insI3	0.0490767	0.0490767	aa	N
123	insI4	0.0490767	0.0490767	aa	N
124	insI1	0.0490147	0.0490147	aa	N
125	ymgI	0.0490088	0.0490088	aa	N
126	ariR	0.0488405	0.0488405	aa	N
127	yneM	0.0488366	0.0488366	aa	N
128	yobH	0.0486046	0.0486046	aa	N
129	intR	0.0485739	0.0485739	aa	N
130	yjhB	0.0483978	0.0483978	aa	N
131	yqcG	0.0482441	0.0482441	aa	N
132	bluF	0.0481041	0.0481041	aa	N
133	ybdO	0.0479113	0.0479113	aa	N
134	yhaB	0.0479071	0.0479071	aa	N
135	mcrA	0.0478879	0.0478879	aa	N
136	yghG	0.0477507	0.0477507	aa	N
137	pheV	0.0477463	0.0477463	nt	N
138	pheU	0.0477463	0.0477463	nt	N
139	yfjJ	0.0477302	0.0477302	aa	N
140	fimZ	0.0477213	0.0477213	aa	N
141	yciX	0.0476843	0.0476843	aa	N
142	oriC	0.0474387	0.0474387	nt	N
143	dctR	0.047423	0.047423	aa	N
144	yfdE	0.047329	0.047329	aa	N
145	gtrB	0.0472195	0.0472195	aa	N
146	ssrS	0.0471405	0.0471405	nt	N
147	atpI	0.0470799	0.0470799	aa	N
148	yhcF	0.0470537	0.0470537	aa	N
149	ynbA	0.0470361	0.0470361	aa	N
150	ycdT	0.0469979	0.0469979	aa	N
151	yhiD	0.0469504	0.0469504	aa	N
152	ykgI	0.0469282	0.0469282	aa	N
153	yccE	0.0468478	0.0468478	aa	N
154	ycfZ	0.0467821	0.0467821	aa	N
155	ydfO	0.0467017	0.0467017	aa	N
156	ynaE	0.0466272	0.0466272	aa	N
157	gspM	0.0465883	0.0465883	aa	N
158	ybcL	0.0465506	0.0465506	aa	N
159	ynjI	0.0465436	0.0465436	aa	N
160	yfjM	0.0465104	0.0465104	aa	N
161	waaR	0.04651	0.04651	aa	N
162	rzoQ	0.0464909	0.0464909	aa	N
163	safA	0.0463775	0.0463775	aa	N
164	yhaC	0.0462646	0.0462646	aa	N
165	marB	0.0462125	0.0462125	aa	N
166	pgaD	0.0462094	0.0462094	aa	N
167	yfjI	0.0461607	0.0461607	aa	N
168	ryjA	0.0460802	0.0460802	nt	N
169	rpiB	0.0460684	0.0460684	aa	N
170	yafP	0.0460451	0.0460451	aa	N
171	yahL	0.0459959	0.0459959	aa	N
172	yibA	0.0459956	0.0459956	aa	N
173	ydfK	0.0459888	0.0459888	aa	N
174	slyA	0.0459506	0.0459506	aa	N
175	sra	0.0459218	0.0459218	aa	N
176	ryeA	0.0459021	0.0459021	nt	N
177	yciZ	0.0458825	0.0458825	aa	N
178	hokE	0.0458482	0.0458482	aa	N
179	yqiJ	0.045832	0.045832	aa	N
180	leuX	0.0457988	0.0457988	nt	N
181	ykgL	0.0457508	0.0457508	aa	N
182	sibC	0.0456751	0.0456751	nt	N
183	micC	0.0456184	0.0456184	nt	N
184	ydiL	0.045617	0.045617	aa	N
185	yciE	0.0456091	0.0456091	aa	N
186	yaaX	0.0455822	0.0455822	aa	N
187	glf	0.0453979	0.0453979	aa	N
188	higB	0.0453895	0.0453895	aa	N
189	mocA	0.0453677	0.0453677	aa	N
190	yjgN	0.0453149	0.0453149	aa	N
191	yfgJ	0.0453039	0.0453039	aa	N
192	yfjH	0.0452383	0.0452383	aa	N
193	yshB	0.0451552	0.0451552	aa	N
194	ybhD	0.0451212	0.0451212	aa	N
195	yfiL	0.04506	0.04506	aa	N
196	asr	0.0450553	0.0450553	aa	N
197	wcaF	0.0450105	0.0450105	aa	N
198	ymfD	0.0449687	0.0449687	aa	N
199	yrbN	0.0449665	0.0449665	aa	N
200	rrrD	0.0449324	0.0449324	aa	N
201	pinQ	0.0448532	0.0448532	aa	N
202	fnrS	0.0447912	0.0447912	nt	N
203	emrY	0.0447651	0.0447651	aa	N
204	yqeH	0.0447583	0.0447583	aa	N
205	yidG	0.0445935	0.0445935	aa	N
206	yaaY	0.0445587	0.0445587	aa	N
207	ymgC	0.0445343	0.0445343	aa	N
208	csgD	0.0444857	0.0444857	aa	N
209	casE	0.0444722	0.0444722	aa	N
210	cpxP	0.0444319	0.0444319	aa	N
211	cobT	0.0444202	0.0444202	aa	N
212	ypeB	0.0443841	0.0443841	aa	N
213	ydcK	0.0443599	0.0443599	aa	N
214	yqiH	0.0443583	0.0443583	aa	N
215	yehA	0.0443182	0.0443182	aa	N
216	pinR	0.0443105	0.0443105	aa	N
217	yaiV	0.0442914	0.0442914	aa	N
218	yqfG	0.0442358	0.0442358	aa	N
219	waaJ	0.0442094	0.0442094	aa	N
220	ygcG	0.0441774	0.0441774	aa	N
221	spf	0.0441243	0.0441243	nt	N
222	mcrB	0.0440812	0.0440812	aa	N
223	yjbM	0.0439735	0.0439735	aa	N
224	arpA	0.0439338	0.0439338	aa	N
225	ydcC	0.0439018	0.0439018	aa	N
226	yedV	0.0438966	0.0438966	aa	N
227	yneK	0.0438354	0.0438354	aa	N
228	thiS	0.0437948	0.0437948	aa	N
229	ydaE	0.0437488	0.0437488	aa	N
230	yjhC	0.0437216	0.0437216	aa	N
231	yicR	0.0437145	0.0437145	aa	N
232	yqhG	0.0436973	0.0436973	aa	N
233	cadC	0.0436841	0.0436841	aa	N
234	intZ	0.0436723	0.0436723	aa	N
235	vsr	0.0436638	0.0436638	aa	N
236	yjbT	0.0436454	0.0436454	aa	N
237	yhhI	0.0435106	0.0435106	aa	N
238	gatB	0.0435076	0.0435076	aa	N
239	gtrA	0.0434682	0.0434682	aa	N
240	ygcB	0.0434668	0.0434668	aa	N
241	gadY	0.0434336	0.0434336	nt	N
242	gatA	0.0434313	0.0434313	aa	N
243	ydaG	0.0433091	0.0433091	aa	N
244	casA	0.0433059	0.0433059	aa	N
245	idnK	0.0432801	0.0432801	aa	N
246	rssA	0.0432508	0.0432508	aa	N
247	waaZ	0.043232	0.043232	aa	N
248	yebB	0.0431697	0.0431697	aa	N
249	yagN	0.0430809	0.0430809	aa	N
250	ycdZ	0.0430655	0.0430655	aa	N
251	ycaI	0.0430619	0.0430619	aa	N
252	fimE	0.04306	0.04306	aa	N
253	hypA	0.0430306	0.0430306	aa	N
254	yoeI	0.0429863	0.0429863	aa	N
255	pphA	0.0429614	0.0429614	aa	N
256	yadK	0.0429535	0.0429535	aa	N
257	zinT	0.0429452	0.0429452	aa	N
258	ydeQ	0.0428754	0.0428754	aa	N
259	csgB	0.0428638	0.0428638	aa	N
260	setC	0.0428491	0.0428491	aa	N
261	yahO	0.0428346	0.0428346	aa	N
262	yjgH	0.0427971	0.0427971	aa	N
263	ybfD	0.0427948	0.0427948	aa	N
264	pppA	0.0427665	0.0427665	aa	N
265	dinD	0.0427569	0.0427569	aa	N
266	gspA	0.0427124	0.0427124	aa	N
267	fimB	0.042712	0.042712	aa	N
268	yiaL	0.0426832	0.0426832	aa	N
269	ilvN	0.0426412	0.0426412	aa	N
270	cspB	0.042612	0.042612	aa	N
271	ymfA	0.0425527	0.0425527	aa	N
272	gnsB	0.0425142	0.0425142	aa	N
273	yiaM	0.042508	0.042508	aa	N
274	ycdX	0.042506	0.042506	aa	N
275	yafN	0.0424957	0.0424957	aa	N
276	yfcO	0.0424909	0.0424909	aa	N
277	hsdS	0.0424367	0.0424367	aa	N
278	ybeT	0.0424263	0.0424263	aa	N
279	ynfD	0.0424138	0.0424138	aa	N
280	fimF	0.0423083	0.0423083	aa	N
281	yhiM	0.0423072	0.0423072	aa	N
282	evgS	0.0422916	0.0422916	aa	N
283	yccJ	0.0422779	0.0422779	aa	N
284	hokD	0.0422425	0.0422425	aa	N
285	yfbO	0.0422257	0.0422257	aa	N
286	psiF	0.0422239	0.0422239	aa	N
287	ydjE	0.0421711	0.0421711	aa	N
288	casC	0.0421494	0.0421494	aa	N
289	birA	0.0421233	0.0421233	aa	Y
290	ycgG	0.0421003	0.0421003	aa	N
291	mobB	0.0420769	0.0420769	aa	N
292	ydgC	0.0420269	0.0420269	aa	N
293	ynfN	0.0420214	0.0420214	aa	N
294	ycbU	0.0420149	0.0420149	aa	N
295	rcnA	0.0420091	0.0420091	aa	N
296	torY	0.0419772	0.0419772	aa	N
297	mzrA	0.0419749	0.0419749	aa	N
298	yadC	0.0419665	0.0419665	aa	N
299	ygeG	0.0419294	0.0419294	aa	N
300	waaQ	0.0419236	0.0419236	aa	N
301	sieB	0.0419091	0.0419091	aa	N
302	perR	0.0419021	0.0419021	aa	N
303	waaP	0.0418797	0.0418797	aa	N
304	zitB	0.0418738	0.0418738	aa	N
305	pgaB	0.0418552	0.0418552	aa	N
306	yjcB	0.0418519	0.0418519	aa	N
307	yfcI	0.0418491	0.0418491	aa	N
308	yfbL	0.0418489	0.0418489	aa	N
309	ybeF	0.0418421	0.0418421	aa	N
310	wcaE	0.0418289	0.0418289	aa	N
311	yidI	0.04179	0.04179	aa	N
312	yeaM	0.0417806	0.0417806	aa	N
313	wbbK	0.0417798	0.0417798	aa	N
314	yjhI	0.0417787	0.0417787	aa	N
315	yidL	0.0417714	0.0417714	aa	N
316	waaY	0.041731	0.041731	aa	N
317	ydeO	0.0417092	0.0417092	aa	N
318	msyB	0.0416935	0.0416935	aa	N
319	yecT	0.0416695	0.0416695	aa	N
320	gspB	0.0416668	0.0416668	aa	N
321	ryfD	0.0416358	0.0416358	nt	N
322	chiQ	0.0416345	0.0416345	aa	N
323	secM	0.0416296	0.0416296	aa	N
324	yiaA	0.0415998	0.0415998	aa	N
325	bolA	0.0415776	0.0415776	aa	N
326	bfr	0.0415687	0.0415687	aa	N
327	ymfI	0.0415657	0.0415657	aa	N
328	ilvM	0.0415654	0.0415654	aa	N
329	yjjQ	0.0415462	0.0415462	aa	N
330	bdcR	0.0415079	0.0415079	aa	N
331	lacA	0.0414842	0.0414842	aa	N
332	rfbC	0.041475	0.041475	aa	N
333	gadW	0.0414599	0.0414599	aa	N
334	yahE	0.0414555	0.0414555	aa	N
335	matP	0.0414407	0.0414407	aa	N
336	elfA	0.041421	0.041421	aa	N
337	yibI	0.0413999	0.0413999	aa	N
338	yiiF	0.0413897	0.0413897	aa	N
339	yiaC	0.041364	0.041364	aa	N
340	ydbD	0.0413542	0.0413542	aa	N
341	ybcW	0.041299	0.041299	aa	N
342	wbbJ	0.0412954	0.0412954	aa	N
343	ivy	0.0412895	0.0412895	aa	N
344	gspO	0.0412885	0.0412885	aa	N
345	dinJ	0.041236	0.041236	aa	N
346	bglG	0.0412145	0.0412145	aa	N
347	yfbM	0.0411952	0.0411952	aa	N
348	gspL	0.0411462	0.0411462	aa	N
349	cbl	0.0411125	0.0411125	aa	N
350	ygbT	0.0411057	0.0411057	aa	N
351	envR	0.041101	0.041101	aa	N
352	yhdN	0.0410549	0.0410549	aa	N
353	gadX	0.0410346	0.0410346	aa	N
354	ybfP	0.0410013	0.0410013	aa	N
355	csgE	0.0409906	0.0409906	aa	N
356	thiM	0.0409667	0.0409667	aa	N
357	gloB	0.0409458	0.0409458	aa	N
358	ykgC	0.0409245	0.0409245	aa	N
359	rimL	0.0409222	0.0409222	aa	N
360	flhD	0.0409155	0.0409155	aa	N
361	yafO	0.0408697	0.0408697	aa	N
362	ydcH	0.040793	0.040793	aa	N
363	ryfA	0.0407869	0.0407869	nt	N
364	aaeX	0.0407826	0.0407826	aa	N
365	ypjA	0.0407608	0.0407608	aa	N
366	yadI	0.0407307	0.0407307	aa	N
367	ygeV	0.0407233	0.0407233	aa	N
368	alpA	0.0406995	0.0406995	aa	N
369	ynaK	0.0406734	0.0406734	aa	N
370	ycgX	0.0406695	0.0406695	aa	N
371	yhbX	0.0406524	0.0406524	aa	N
372	yjtD	0.0406354	0.0406354	aa	N
373	fliZ	0.0406189	0.0406189	aa	N
374	yedJ	0.0405889	0.0405889	aa	N
375	sdhC	0.0405365	0.0405365	aa	N
376	ydjF	0.040536	0.040536	aa	N
377	sufA	0.0405296	0.0405296	aa	N
378	yecR	0.0405276	0.0405276	aa	N
379	ydbL	0.0405271	0.0405271	aa	N
380	rcsA	0.0405029	0.0405029	aa	N
381	ydiZ	0.0404961	0.0404961	aa	N
382	ybgC	0.0404895	0.0404895	aa	N
383	epd	0.0404856	0.0404856	aa	N
384	yjcC	0.0404799	0.0404799	aa	N
385	kilR	0.0404272	0.0404272	aa	N
386	feaR	0.0404244	0.0404244	aa	N
387	ydhR	0.040413	0.040413	aa	N
388	prlF	0.0403976	0.0403976	aa	N
389	chpS	0.0403927	0.0403927	aa	N
390	yhhA	0.0403481	0.0403481	aa	N
391	yciW	0.0403293	0.0403293	aa	N
392	flxA	0.040326	0.040326	aa	N
393	ycjM	0.0402931	0.0402931	aa	N
394	yafQ	0.0402791	0.0402791	aa	N
395	yqgC	0.0402609	0.0402609	aa	N
396	gnsA	0.0402439	0.0402439	aa	N
397	dosC	0.0402379	0.0402379	aa	N
398	stfP	0.0402327	0.0402327	aa	N
399	uacT	0.0402315	0.0402315	aa	N
400	ynbB	0.0401999	0.0401999	aa	N
401	yibB	0.0401647	0.0401647	aa	N
402	adiY	0.0401577	0.0401577	aa	N
403	kefF	0.0401562	0.0401562	aa	N
404	yfiB	0.0400978	0.0400978	aa	N
405	ylcG	0.0399982	0.0399982	aa	N
406	paaI	0.0399939	0.0399939	aa	N
407	yjjM	0.0399757	0.0399757	aa	N
408	fliH	0.0399499	0.0399499	aa	N
409	mtfA	0.0399474	0.0399474	aa	N
410	gfcA	0.0399361	0.0399361	aa	N
411	yeaR	0.0399327	0.0399327	aa	N
412	gatZ	0.0399237	0.0399237	aa	N
413	ymcE	0.0398991	0.0398991	aa	N
414	yjdK	0.0398887	0.0398887	aa	N
415	yqeC	0.0398689	0.0398689	aa	N
416	ybbJ	0.0398585	0.0398585	aa	N
417	yebV	0.0398127	0.0398127	aa	N
418	bssS	0.039805	0.039805	aa	N
419	ydeN	0.0398031	0.0398031	aa	N
420	acrR	0.0397981	0.0397981	aa	N
421	yaaI	0.0397955	0.0397955	aa	N
422	yiiR	0.03978	0.03978	aa	N
423	nanC	0.0397718	0.0397718	aa	N
424	yqiI	0.039767	0.039767	aa	N
425	yjfN	0.0397609	0.0397609	aa	N
426	yafT	0.0397566	0.0397566	aa	N
427	tfaP	0.0397068	0.0397068	aa	N
428	insB1	0.0397065	0.0397065	aa	N
429	insB5	0.0397065	0.0397065	aa	N
430	insB8	0.0397065	0.0397065	aa	N
431	ybeU	0.0397023	0.0397023	aa	N
432	yqeG	0.0396688	0.0396688	aa	N
433	nanM	0.0396535	0.0396535	aa	N
434	ligB	0.0396528	0.0396528	aa	N
435	insK	0.039635	0.039635	aa	N
436	xdhB	0.039627	0.039627	aa	N
437	ydcN	0.0396087	0.0396087	aa	N
438	emrE	0.0395881	0.0395881	aa	N
439	murR	0.0395634	0.0395634	aa	N
440	ymgJ	0.0395624	0.0395624	aa	N
441	yjaG	0.0395507	0.0395507	aa	N
442	yddA	0.0395022	0.0395022	aa	N
443	znuA	0.0394984	0.0394984	aa	N
444	frvA	0.0394793	0.0394793	aa	N
445	yihW	0.0394703	0.0394703	aa	N
446	atoD	0.0394396	0.0394396	aa	N
447	gadE	0.0394371	0.0394371	aa	N
448	kptA	0.0394279	0.0394279	aa	N
449	uvrY	0.039426	0.039426	aa	N
450	kch	0.0394053	0.0394053	aa	N
451	frmR	0.0393996	0.0393996	aa	N
452	frvR	0.0393806	0.0393806	aa	N
453	ydjM	0.0393739	0.0393739	aa	N
454	ykgJ	0.0393632	0.0393632	aa	N
455	yciV	0.0393407	0.0393407	aa	N
456	ybdZ	0.0393308	0.0393308	aa	N
457	asmA	0.0393185	0.0393185	aa	N
458	yecH	0.0393004	0.0393004	aa	N
459	ydeR	0.0392864	0.0392864	aa	N
460	cobC	0.0392817	0.0392817	aa	N
461	ykfI	0.0392646	0.0392646	aa	N
462	rayT	0.0392446	0.0392446	aa	N
463	flgN	0.0392116	0.0392116	aa	N
464	yggD	0.0391981	0.0391981	aa	N
465	gfcB	0.0391861	0.0391861	aa	N
466	gcvA	0.0391849	0.0391849	aa	N
467	yfeS	0.0391584	0.0391584	aa	N
468	ilvH	0.0391558	0.0391558	aa	N
469	yghD	0.0391541	0.0391541	aa	N
470	ybiA	0.0391378	0.0391378	aa	N
471	ygdR	0.0391147	0.0391147	aa	N
472	mutT	0.0391102	0.0391102	aa	N
473	yadD	0.0390996	0.0390996	aa	N
474	ftsB	0.0390706	0.0390706	aa	N
475	ispU	0.0390609	0.0390609	aa	N
476	msrC	0.0390603	0.0390603	aa	N
477	dhaR	0.0390303	0.0390303	aa	N
478	ydfU	0.0390252	0.0390252	aa	N
479	ytjA	0.0390172	0.0390172	aa	N
480	bioD	0.0390128	0.0390128	aa	N
481	opgC	0.0389473	0.0389473	aa	N
482	yfjY	0.0389324	0.0389324	aa	N
483	rpiR	0.0389063	0.0389063	aa	N
484	insC1	0.0388992	0.0388992	aa	N
485	insC4	0.0388992	0.0388992	aa	N
486	insC6	0.0388992	0.0388992	aa	N
487	insC9	0.0388992	0.0388992	aa	N
488	insC11	0.0388992	0.0388992	aa	N
489	insC8	0.0388992	0.0388992	aa	N
490	flgA	0.0388944	0.0388944	aa	N
491	fsaB	0.0388503	0.0388503	aa	N
492	yibD	0.0388311	0.0388311	aa	N
493	insB2	0.0388298	0.0388298	aa	N
494	insB3	0.0388298	0.0388298	aa	N
495	ygfB	0.0388265	0.0388265	aa	N
496	yfdC	0.0387946	0.0387946	aa	N
497	yjbE	0.0387912	0.0387912	aa	N
498	blr	0.0387764	0.0387764	aa	N
499	citD	0.0387609	0.0387609	aa	N
500	cspF	0.0387394	0.0387394	aa	N
501	yoaG	0.0387002	0.0387002	aa	N
502	yohO	0.0386861	0.0386861	aa	N
503	yfbK	0.0386819	0.0386819	aa	N
504	rssB	0.0386712	0.0386712	aa	N
505	yraI	0.0386709	0.0386709	aa	N
506	aroE	0.0386659	0.0386659	aa	N
507	ykfG	0.0386504	0.0386504	aa	N
508	gspK	0.0386447	0.0386447	aa	N
509	yfcQ	0.0386346	0.0386346	aa	N
510	coaE	0.0386125	0.0386125	aa	Y
511	nlpA	0.038597	0.038597	aa	N
512	yebS	0.038583	0.038583	aa	N
513	sfmA	0.0385698	0.0385698	aa	N
514	yfdS	0.0385557	0.0385557	aa	N
515	yfiN	0.0385377	0.0385377	aa	N
516	puuR	0.0385349	0.0385349	aa	N
517	fimG	0.0385321	0.0385321	aa	N
518	sbcC	0.0385226	0.0385226	aa	N
519	hofC	0.038522	0.038522	aa	N
520	yigF	0.0385067	0.0385067	aa	N
521	nadK	0.0385005	0.0385005	aa	N
522	ydjH	0.0384781	0.0384781	aa	N
523	ydfV	0.038472	0.038472	aa	N
524	fliE	0.0384504	0.0384504	aa	N
525	tus	0.0384358	0.0384358	aa	N
526	yhcD	0.0384358	0.0384358	aa	N
527	hsrA	0.0384306	0.0384306	aa	N
528	dinI	0.038413	0.038413	aa	N
529	wcaM	0.0383844	0.0383844	aa	N
530	yafL	0.0383729	0.0383729	aa	N
531	yahA	0.0383673	0.0383673	aa	N
532	cbrC	0.0383512	0.0383512	aa	N
533	waaB	0.0383289	0.0383289	aa	N
534	ecnA	0.0383178	0.0383178	aa	N
535	rimK	0.0383115	0.0383115	aa	N
536	speG	0.0382952	0.0382952	aa	N
537	yfeK	0.0382886	0.0382886	aa	N
538	nfo	0.0382816	0.0382816	aa	N
539	rpsT	0.0382791	0.0382791	aa	N
540	iap	0.0382736	0.0382736	aa	N
541	folX	0.0382697	0.0382697	aa	N
542	ypdI	0.0382403	0.0382403	aa	N
543	ybgD	0.0382384	0.0382384	aa	N
544	dicB	0.0382233	0.0382233	aa	N
545	kgtP	0.0382127	0.0382127	aa	N
546	tisB	0.0381882	0.0381882	aa	N
547	ybeQ	0.0381857	0.0381857	aa	N
548	ribF	0.0381705	0.0381705	aa	Y
549	ydhJ	0.0381613	0.0381613	aa	N
550	marA	0.0381542	0.0381542	aa	N
551	yjdJ	0.038148	0.038148	aa	N
552	htrE	0.0381281	0.0381281	aa	N
553	ddpX	0.0381228	0.0381228	aa	N
554	ymfJ	0.0381222	0.0381222	aa	N
555	kdpF	0.0381196	0.0381196	aa	N
556	yjeN	0.0381101	0.0381101	aa	N
557	ycgV	0.0381003	0.0381003	aa	N
558	yeaP	0.0380821	0.0380821	aa	N
559	truC	0.0380497	0.0380497	aa	N
560	rnpB	0.0380264	0.0380264	nt	N
561	ydcI	0.0380191	0.0380191	aa	N
562	yfeN	0.0380153	0.0380153	aa	N
563	yffN	0.0380076	0.0380076	aa	N
564	gcvR	0.0379988	0.0379988	aa	N
565	yhjR	0.037991	0.037991	aa	N
566	insL1	0.0379889	0.0379889	aa	N
567	insL3	0.0379889	0.0379889	aa	N
568	insL2	0.0379889	0.0379889	aa	N
569	yhfG	0.0379842	0.0379842	aa	N
570	yeeJ	0.0379785	0.0379785	aa	N
571	fliL	0.0379776	0.0379776	aa	N
572	emrK	0.0379753	0.0379753	aa	N
573	hdhA	0.0379535	0.0379535	aa	N
574	asnC	0.0379424	0.0379424	aa	N
575	yjeO	0.03794	0.03794	aa	N
576	yhdZ	0.0379333	0.0379333	aa	N
577	rem	0.0379208	0.0379208	aa	N
578	ycbV	0.0379202	0.0379202	aa	N
579	ydjZ	0.0379046	0.0379046	aa	N
580	caiF	0.037899	0.037899	aa	N
581	frlD	0.0378906	0.0378906	aa	N
582	crcB	0.0378903	0.0378903	aa	N
583	fucR	0.0378644	0.0378644	aa	N
584	hfq	0.0378595	0.0378595	aa	N
585	iraD	0.0378342	0.0378342	aa	N
586	ygaU	0.0378337	0.0378337	aa	N
587	ldrD	0.0378094	0.0378094	aa	N
588	yidQ	0.0377775	0.0377775	aa	N
589	yibG	0.0377737	0.0377737	aa	N
590	yiaW	0.0377488	0.0377488	aa	N
591	ydaQ	0.0377459	0.0377459	aa	N
592	nhoA	0.0377176	0.0377176	aa	N
593	rlmA	0.0377161	0.0377161	aa	N
594	hofQ	0.0377102	0.0377102	aa	N
595	ycdU	0.037677	0.037677	aa	N
596	trg	0.0376687	0.0376687	aa	N
597	cmtB	0.0376623	0.0376623	aa	N
598	yraK	0.0376547	0.0376547	aa	N
599	ugd	0.0376493	0.0376493	aa	N
600	ada	0.0376458	0.0376458	aa	N
601	yaeF	0.0376395	0.0376395	aa	N
602	yrhB	0.037599	0.037599	aa	N
603	hokC	0.0375715	0.0375715	aa	N
604	yqeK	0.0375656	0.0375656	aa	N
605	yhhY	0.037554	0.037554	aa	N
606	insB4	0.0375507	0.0375507	aa	N
607	intE	0.0375437	0.0375437	aa	N
608	yfdX	0.0375425	0.0375425	aa	N
609	ybdN	0.0375341	0.0375341	aa	N
610	yegJ	0.0375213	0.0375213	aa	N
611	pmrD	0.037496	0.037496	aa	N
612	ompT	0.0374841	0.0374841	aa	N
613	hinT	0.0374813	0.0374813	aa	N
614	yegS	0.0374622	0.0374622	aa	N
615	yhcO	0.0374501	0.0374501	aa	N
616	higA	0.0374279	0.0374279	aa	N
617	gluQ	0.0374037	0.0374037	aa	N
618	nsrR	0.0374035	0.0374035	aa	N
619	ybbL	0.0374012	0.0374012	aa	N
620	ydeJ	0.0374005	0.0374005	aa	N
621	yciT	0.0373932	0.0373932	aa	N
622	dgoK	0.0373818	0.0373818	aa	N
623	istR	0.0373732	0.0373732	nt	N
624	mokC	0.0373507	0.0373507	aa	N
625	ykgD	0.037333	0.037333	aa	N
626	psuK	0.0373303	0.0373303	aa	N
627	tolA	0.0373293	0.0373293	aa	N
628	mqsA	0.0373222	0.0373222	aa	N
629	yhcA	0.0373007	0.0373007	aa	N
630	zapA	0.0372993	0.0372993	aa	N
631	yedZ	0.0372982	0.0372982	aa	N
632	leuO	0.0372916	0.0372916	aa	N
633	ydiP	0.0372882	0.0372882	aa	N
634	yihG	0.0372854	0.0372854	aa	N
635	folK	0.0372686	0.0372686	aa	Y
636	hdfR	0.0372587	0.0372587	aa	N
637	cohE	0.0372562	0.0372562	aa	N
638	yeeD	0.0372527	0.0372527	aa	N
639	relB	0.0372513	0.0372513	aa	N
640	yebW	0.0372445	0.0372445	aa	N
641	yoaI	0.0372372	0.0372372	aa	N
642	yihM	0.0372355	0.0372355	aa	N
643	cobU	0.0372337	0.0372337	aa	N
644	yraH	0.0371972	0.0371972	aa	N
645	ycgZ	0.0371887	0.0371887	aa	N
646	ydiQ	0.0371809	0.0371809	aa	N
647	ybhA	0.037174	0.037174	aa	N
648	ydjK	0.0371711	0.0371711	aa	N
649	yjhF	0.0371649	0.0371649	aa	N
650	cysB	0.0371337	0.0371337	aa	N
651	ppx	0.0371324	0.0371324	aa	N
652	ypfN	0.0371162	0.0371162	aa	N
653	pliG	0.0371026	0.0371026	aa	N
654	nrfG	0.0370964	0.0370964	aa	N
655	yagU	0.037096	0.037096	aa	N
656	ubiX	0.0370844	0.0370844	aa	N
657	minC	0.0370803	0.0370803	aa	N
658	hiuH	0.0370727	0.0370727	aa	N
659	yggC	0.0370647	0.0370647	aa	N
660	panE	0.0370559	0.0370559	aa	N
661	ydaU	0.0370356	0.0370356	aa	N
662	mepA	0.0370351	0.0370351	aa	N
663	yafE	0.0370341	0.0370341	aa	N
664	ung	0.0370336	0.0370336	aa	N
665	yjjP	0.0370175	0.0370175	aa	N
666	ycjS	0.0370133	0.0370133	aa	N
667	yjeJ	0.0369865	0.0369865	aa	N
668	waaC	0.0369826	0.0369826	aa	N
669	dcp	0.0369819	0.0369819	aa	N
670	yacH	0.0369729	0.0369729	aa	N
671	yejF	0.0369723	0.0369723	aa	N
672	yfeD	0.0369617	0.0369617	aa	N
673	cydC	0.0369614	0.0369614	aa	N
674	hisP	0.0369565	0.0369565	aa	N
675	dnaQ	0.0369489	0.0369489	aa	N
676	borD	0.0369439	0.0369439	aa	N
677	pgaA	0.0369438	0.0369438	aa	N
678	uspC	0.0369306	0.0369306	aa	N
679	yeiQ	0.0369029	0.0369029	aa	N
680	syd	0.0368985	0.0368985	aa	N
681	xylG	0.0368969	0.0368969	aa	N
682	bioC	0.036864	0.036864	aa	N
683	yaiL	0.0368573	0.0368573	aa	N
684	xseA	0.0368364	0.0368364	aa	N
685	ydeS	0.0368324	0.0368324	aa	N
686	ybjG	0.0368308	0.0368308	aa	N
687	udk	0.0368242	0.0368242	aa	N
688	hipA	0.0368096	0.0368096	aa	N
689	ytcA	0.0368027	0.0368027	aa	N
690	tatA	0.0367911	0.0367911	aa	N
691	rrrQ	0.0367876	0.0367876	aa	N
692	fes	0.036771	0.036771	aa	N
693	puuD	0.036761	0.036761	aa	N
694	aaeA	0.0367578	0.0367578	aa	N
695	pgaC	0.0367564	0.0367564	aa	N
696	ydhI	0.0367562	0.0367562	aa	N
697	recF	0.0367448	0.0367448	aa	N
698	pspD	0.0367418	0.0367418	aa	N
699	ynfH	0.0367403	0.0367403	aa	N
700	xerC	0.0367386	0.0367386	aa	N
701	sroH	0.0367314	0.0367314	nt	N
702	yqeF	0.0367213	0.0367213	aa	N
703	yfcE	0.0367205	0.0367205	aa	N
704	yceQ	0.0367071	0.0367071	aa	N
705	elaA	0.0367028	0.0367028	aa	N
706	dnaG	0.0366991	0.0366991	aa	Y
707	ybfF	0.0366965	0.0366965	aa	N
708	ychJ	0.0366866	0.0366866	aa	N
709	hipB	0.0366853	0.0366853	aa	N
710	cusC	0.0366826	0.0366826	aa	N
711	xylF	0.0366806	0.0366806	aa	N
712	dacB	0.0366793	0.0366793	aa	N
713	ykfA	0.0366784	0.0366784	aa	N
714	rhaS	0.0366706	0.0366706	aa	N
715	yddG	0.0366444	0.0366444	aa	N
716	fliJ	0.0366385	0.0366385	aa	N
717	yncJ	0.0366286	0.0366286	aa	N
718	ybgF	0.0366234	0.0366234	aa	N
719	hpf	0.0366099	0.0366099	aa	N
720	yjfZ	0.0365981	0.0365981	aa	N
721	yobD	0.0365968	0.0365968	aa	N
722	pabA	0.0365939	0.0365939	aa	N
723	bdm	0.0365704	0.0365704	aa	N
724	yhjH	0.0365576	0.0365576	aa	N
725	hdeD	0.0365479	0.0365479	aa	N
726	yiiE	0.0365456	0.0365456	aa	N
727	nanK	0.0365413	0.0365413	aa	N
728	ccmA	0.0365393	0.0365393	aa	N
729	essD	0.0365173	0.0365173	aa	N
730	gatY	0.0365073	0.0365073	aa	N
731	sthA	0.0364998	0.0364998	aa	N
732	ybdM	0.0364849	0.0364849	aa	N
733	napF	0.036484	0.036484	aa	N
734	yiaQ	0.0364762	0.0364762	aa	N
735	cusF	0.0364684	0.0364684	aa	N
736	ybdG	0.0364642	0.0364642	aa	N
737	rhtA	0.0364604	0.0364604	aa	N
738	bssR	0.0364589	0.0364589	aa	N
739	yehM	0.0364522	0.0364522	aa	N
740	yjfI	0.0364436	0.0364436	aa	N
741	yhgA	0.0364394	0.0364394	aa	N
742	yjiK	0.0364377	0.0364377	aa	N
743	yhfU	0.0364359	0.0364359	aa	N
744	rbsD	0.0364325	0.0364325	aa	N
745	tatE	0.0364304	0.0364304	aa	N
746	hlyE	0.0364257	0.0364257	aa	N
747	yqcE	0.0364218	0.0364218	aa	N
748	ybgA	0.0364196	0.0364196	aa	N
749	raiA	0.0364162	0.0364162	aa	N
750	ybaE	0.036389	0.036389	aa	N
751	hflX	0.0363673	0.0363673	aa	N
752	paaH	0.0363632	0.0363632	aa	N
753	djlB	0.0363582	0.0363582	aa	N
754	ykgR	0.0363521	0.0363521	aa	N
755	nemR	0.0363452	0.0363452	aa	N
756	yfjL	0.0363443	0.0363443	aa	N
757	yfaD	0.0363436	0.0363436	aa	N
758	atoS	0.0363291	0.0363291	aa	N
759	yicN	0.0363268	0.0363268	aa	N
760	recN	0.0363259	0.0363259	aa	N
761	idnD	0.0363242	0.0363242	aa	N
762	rcbA	0.0363157	0.0363157	aa	N
763	napC	0.0363047	0.0363047	aa	N
764	yraJ	0.0363021	0.0363021	aa	N
765	ycaK	0.0362991	0.0362991	aa	N
766	leuE	0.0362856	0.0362856	aa	N
767	bglJ	0.0362795	0.0362795	aa	N
768	nanS	0.0362782	0.0362782	aa	N
769	malI	0.0362702	0.0362702	aa	N
770	yjcH	0.0362564	0.0362564	aa	N
771	ykfB	0.03625	0.03625	aa	N
772	ybhH	0.036245	0.036245	aa	N
773	rplV	0.0362354	0.0362354	aa	N
774	sgcB	0.03623	0.03623	aa	N
775	paoA	0.0362204	0.0362204	aa	N
776	gspE	0.0361974	0.0361974	aa	N
777	phr	0.0361891	0.0361891	aa	N
778	hyfR	0.0361879	0.0361879	aa	N
779	yjbQ	0.0361828	0.0361828	aa	N
780	insJ	0.0361813	0.0361813	aa	N
781	mlc	0.0361697	0.0361697	aa	N
782	insQ	0.0361678	0.0361678	aa	N
783	cmtA	0.0361666	0.0361666	aa	N
784	ydcF	0.036166	0.036166	aa	N
785	yqjC	0.0361609	0.0361609	aa	N
786	insD1	0.0361603	0.0361603	aa	N
787	insD4	0.0361603	0.0361603	aa	N
788	insD6	0.0361603	0.0361603	aa	N
789	insD9	0.0361603	0.0361603	aa	N
790	insD8	0.0361603	0.0361603	aa	N
791	insD11	0.0361603	0.0361603	aa	N
792	ybaP	0.0361555	0.0361555	aa	N
793	ninE	0.0361466	0.0361466	aa	N
794	ysaA	0.0361435	0.0361435	aa	N
795	stfQ	0.0361402	0.0361402	aa	N
796	dsdC	0.036139	0.036139	aa	N
797	surE	0.0361387	0.0361387	aa	N
798	yedL	0.0361113	0.0361113	aa	N
799	yggM	0.0361073	0.0361073	aa	N
800	yggU	0.0360995	0.0360995	aa	N
801	mdtI	0.036091	0.036091	aa	N
802	phoH	0.0360866	0.0360866	aa	N
803	rsd	0.0360823	0.0360823	aa	N
804	elfD	0.0360821	0.0360821	aa	N
805	yjfF	0.0360801	0.0360801	aa	N
806	elfC	0.0360795	0.0360795	aa	N
807	yqcC	0.036073	0.036073	aa	N
808	lsrR	0.0360708	0.0360708	aa	N
809	yieP	0.0360704	0.0360704	aa	N
810	ybdF	0.0360654	0.0360654	aa	N
811	yceJ	0.0360636	0.0360636	aa	N
812	yceK	0.0360483	0.0360483	aa	N
813	yjdF	0.0360447	0.0360447	aa	N
814	yfdR	0.0360421	0.0360421	aa	N
815	rspB	0.0360378	0.0360378	aa	N
816	ycgY	0.0360337	0.0360337	aa	N
817	clpS	0.0360279	0.0360279	aa	N
818	ihfB	0.0360269	0.0360269	aa	N
819	rzpD	0.0360265	0.0360265	aa	N
820	nikR	0.036019	0.036019	aa	N
821	proV	0.0360169	0.0360169	aa	N
822	ydeH	0.0360165	0.0360165	aa	N
823	yfaL	0.0360163	0.0360163	aa	N
824	eutR	0.0359957	0.0359957	aa	N
825	fxsA	0.0359939	0.0359939	aa	N
826	smtA	0.0359889	0.0359889	aa	N
827	hofB	0.0359864	0.0359864	aa	N
828	nudJ	0.0359855	0.0359855	aa	N
829	yfgM	0.0359826	0.0359826	aa	N
830	wecH	0.0359781	0.0359781	aa	N
831	cusS	0.035977	0.035977	aa	N
832	yeiL	0.035965	0.035965	aa	N
833	malS	0.0359617	0.0359617	aa	N
834	yfjT	0.0359612	0.0359612	aa	N
835	fliO	0.0359597	0.0359597	aa	N
836	otsA	0.035955	0.035955	aa	N
837	yicS	0.0359486	0.0359486	aa	N
838	ecnB	0.0359384	0.0359384	aa	N
839	ygbI	0.0359344	0.0359344	aa	N
840	flk	0.0359311	0.0359311	aa	N
841	yeaK	0.0359293	0.0359293	aa	N
842	yeaE	0.0359282	0.0359282	aa	N
843	quuD	0.0359273	0.0359273	aa	N
844	insH8	0.0359228	0.0359228	aa	N
845	yhfY	0.0359149	0.0359149	aa	N
846	yjdI	0.0359087	0.0359087	aa	N
847	fimA	0.0359017	0.0359017	aa	N
848	yfjK	0.0358912	0.0358912	aa	N
849	ispD	0.0358881	0.0358881	aa	N
850	modE	0.0358817	0.0358817	aa	N
851	ydjG	0.0358728	0.0358728	aa	N
852	yebK	0.0358681	0.0358681	aa	N
853	mobA	0.035857	0.035857	aa	N
854	yffQ	0.0358431	0.0358431	aa	N
855	tmcA	0.0358161	0.0358161	aa	N
856	yhjB	0.0358123	0.0358123	aa	N
857	cheA	0.0357946	0.0357946	aa	N
858	yibN	0.0357925	0.0357925	aa	N
859	insH25	0.0357848	0.0357848	aa	N
860	setA	0.0357711	0.0357711	aa	N
861	hemD	0.0357674	0.0357674	aa	N
862	nadE	0.0357647	0.0357647	aa	Y
863	insH1	0.035763	0.035763	aa	N
864	insH6	0.035763	0.035763	aa	N
865	insH18	0.035763	0.035763	aa	N
866	insH15	0.035763	0.035763	aa	N
867	insH20	0.035763	0.035763	aa	N
868	insH2	0.035763	0.035763	aa	N
869	insH4	0.035763	0.035763	aa	N
870	insH9	0.035763	0.035763	aa	N
871	insH11	0.035763	0.035763	aa	N
872	yehU	0.0357627	0.0357627	aa	N
873	clsC	0.0357591	0.0357591	aa	N
874	yjfP	0.035755	0.035755	aa	N
875	gspJ	0.0357477	0.0357477	aa	N
876	mcbR	0.035745	0.035745	aa	N
877	ylaB	0.0357406	0.0357406	aa	N
878	intF	0.035739	0.035739	aa	N
879	ybbM	0.0357384	0.0357384	aa	N
880	coaA	0.0357362	0.0357362	aa	N
881	rfbB	0.0357359	0.0357359	aa	N
882	yqjI	0.0357331	0.0357331	aa	N
883	ybiP	0.0357297	0.0357297	aa	N
884	btuR	0.0357202	0.0357202	aa	N
885	ynjE	0.0357102	0.0357102	aa	N
886	fau	0.0357101	0.0357101	aa	N
887	ygdQ	0.0357093	0.0357093	aa	N
888	ygaP	0.0357081	0.0357081	aa	N
889	yfaT	0.0356972	0.0356972	aa	N
890	yehB	0.035694	0.035694	aa	N
891	ybiH	0.0356935	0.0356935	aa	N
892	ydeM	0.0356589	0.0356589	aa	N
893	yfgI	0.0356555	0.0356555	aa	N
894	yecF	0.0356318	0.0356318	aa	N
895	yehC	0.0356317	0.0356317	aa	N
896	stfR	0.0356307	0.0356307	aa	N
897	yhjY	0.0356305	0.0356305	aa	N
898	mqsR	0.0356226	0.0356226	aa	N
899	sfmC	0.0356209	0.0356209	aa	N
900	gltF	0.0356118	0.0356118	aa	N
901	yffP	0.0356059	0.0356059	aa	N
902	ydhU	0.0355995	0.0355995	aa	N
903	zipA	0.0355936	0.0355936	aa	N
904	bluR	0.0355831	0.0355831	aa	N
905	ydhO	0.035575	0.035575	aa	N
906	agaI	0.0355694	0.0355694	aa	N
907	yeiR	0.0355586	0.0355586	aa	N
908	sufD	0.0355536	0.0355536	aa	N
909	tusD	0.0355481	0.0355481	aa	N
910	yeaI	0.0355441	0.0355441	aa	N
911	yejL	0.0355362	0.0355362	aa	N
912	cvpA	0.0355314	0.0355314	aa	N
913	aslB	0.0355284	0.0355284	aa	N
914	mngR	0.0355222	0.0355222	aa	N
915	nrdF	0.0355146	0.0355146	aa	N
916	yceG	0.0355138	0.0355138	aa	N
917	rpoE	0.0355126	0.0355126	aa	N
918	yehD	0.0355088	0.0355088	aa	N
919	ycjT	0.0354994	0.0354994	aa	N
920	ytfK	0.0354852	0.0354852	aa	N
921	yjaA	0.0354834	0.0354834	aa	N
922	djlC	0.0354818	0.0354818	aa	N
923	yeeO	0.035471	0.035471	aa	N
924	yagK	0.0354663	0.0354663	aa	N
925	ydiH	0.0354656	0.0354656	aa	N
926	cfa	0.0354572	0.0354572	aa	N
927	ypjJ	0.0354571	0.0354571	aa	N
928	yhaK	0.035457	0.035457	aa	N
929	btuD	0.0354484	0.0354484	aa	N
930	yliE	0.0354437	0.0354437	aa	N
931	yfaA	0.0354356	0.0354356	aa	N
932	ampC	0.0354314	0.0354314	aa	N
933	folP	0.0354303	0.0354303	aa	N
934	mglA	0.0354284	0.0354284	aa	N
935	ddpF	0.0354169	0.0354169	aa	N
936	ptsN	0.0354165	0.0354165	aa	N
937	idnR	0.0354162	0.0354162	aa	N
938	yghT	0.0354148	0.0354148	aa	N
939	sdiA	0.0354117	0.0354117	aa	N
940	hycA	0.0354073	0.0354073	aa	N
941	ypfJ	0.0353853	0.0353853	aa	N
942	acrE	0.0353844	0.0353844	aa	N
943	lsrE	0.0353826	0.0353826	aa	N
944	hisF	0.0353816	0.0353816	aa	N
945	ymfL	0.0353733	0.0353733	aa	N
946	cbtA	0.0353699	0.0353699	aa	N
947	yebZ	0.035369	0.035369	aa	N
948	hcaD	0.0353646	0.0353646	aa	N
949	pyrB	0.0353592	0.0353592	aa	N
950	ileX	0.0353537	0.0353537	nt	N
951	yecJ	0.0353433	0.0353433	aa	N
952	yciS	0.0353323	0.0353323	aa	N
953	pqqL	0.0353282	0.0353282	aa	N
954	ycbL	0.0353271	0.0353271	aa	N
955	yihF	0.0353108	0.0353108	aa	N
956	cdsA	0.03531	0.03531	aa	Y
957	ydjI	0.0353088	0.0353088	aa	N
958	ycjD	0.0352985	0.0352985	aa	N
959	fucA	0.0352977	0.0352977	aa	N
960	insG	0.0352929	0.0352929	aa	N
961	uspF	0.0352857	0.0352857	aa	N
962	araC	0.0352739	0.0352739	aa	N
963	flhE	0.0352716	0.0352716	aa	N
964	yfbT	0.0352709	0.0352709	aa	N
965	yihX	0.0352697	0.0352697	aa	N
966	ecpR	0.0352692	0.0352692	aa	N
967	fliC	0.0352673	0.0352673	aa	N
968	sgcQ	0.0352661	0.0352661	aa	N
969	ydcY	0.0352598	0.0352598	aa	N
970	ftnB	0.0352593	0.0352593	aa	N
971	chaB	0.0352466	0.0352466	aa	N
972	yobA	0.0352402	0.0352402	aa	N
973	ddpD	0.0352224	0.0352224	aa	N
974	glcA	0.0352183	0.0352183	aa	N
975	tomB	0.0352117	0.0352117	aa	N
976	ydjX	0.0352104	0.0352104	aa	N
977	argO	0.0352012	0.0352012	aa	N
978	uidR	0.0352001	0.0352001	aa	N
979	fecE	0.0351911	0.0351911	aa	N
980	yehI	0.0351854	0.0351854	aa	N
981	yjfL	0.0351801	0.0351801	aa	N
982	rnlA	0.0351749	0.0351749	aa	N
983	wcaD	0.0351674	0.0351674	aa	N
984	yfjZ	0.0351633	0.0351633	aa	N
985	yifB	0.0351632	0.0351632	aa	N
986	ribD	0.03516	0.03516	aa	Y
987	nac	0.0351515	0.0351515	aa	N
988	abgT	0.0351487	0.0351487	aa	N
989	gatD	0.0351375	0.0351375	aa	N
990	rsmB	0.0351364	0.0351364	aa	N
991	ysaB	0.0351169	0.0351169	aa	N
992	waaG	0.0351103	0.0351103	aa	N
993	bhsA	0.0350977	0.0350977	aa	N
994	ydfI	0.0350932	0.0350932	aa	N
995	yidF	0.035093	0.035093	aa	N
996	ftsL	0.0350928	0.0350928	aa	N
997	yehP	0.0350888	0.0350888	aa	N
998	yadL	0.0350851	0.0350851	aa	N
999	ycbZ	0.0350848	0.0350848	aa	N
1000	ycfP	0.0350818	0.0350818	aa	N
1001	fucP	0.0350783	0.0350783	aa	N
1002	yidX	0.0350745	0.0350745	aa	N
1003	cyaR	0.0350593	0.0350593	nt	N
1004	yfiE	0.0350514	0.0350514	aa	N
1005	ygfI	0.0350345	0.0350345	aa	N
1006	fepB	0.0350293	0.0350293	aa	N
1007	kduD	0.0350271	0.0350271	aa	N
1008	rlmD	0.0350198	0.0350198	aa	N
1009	ygeA	0.0350171	0.0350171	aa	N
1010	yfcR	0.0350046	0.0350046	aa	N
1011	mdtJ	0.0349889	0.0349889	aa	N
1012	narU	0.0349803	0.0349803	aa	N
1013	micF	0.0349777	0.0349777	nt	N
1014	yghS	0.0349695	0.0349695	aa	N
1015	evgA	0.0349675	0.0349675	aa	N
1016	trmD	0.0349522	0.0349522	aa	Y
1017	yneJ	0.0349421	0.0349421	aa	N
1018	yeaO	0.0349382	0.0349382	aa	N
1019	ykgF	0.0349353	0.0349353	aa	N
1020	lipB	0.0349301	0.0349301	aa	N
1021	yfbR	0.0349295	0.0349295	aa	N
1022	cedA	0.0349228	0.0349228	aa	N
1023	yneH	0.0349216	0.0349216	aa	N
1024	ypaA	0.0349204	0.0349204	aa	N
1025	rybB	0.0349195	0.0349195	nt	N
1026	glpQ	0.0349086	0.0349086	aa	N
1027	ypfH	0.0349	0.0349	aa	N
1028	yjjN	0.0348996	0.0348996	aa	N
1029	yajI	0.0348973	0.0348973	aa	N
1030	glgS	0.0348956	0.0348956	aa	N
1031	ydhQ	0.0348675	0.0348675	aa	N
1032	yfeA	0.0348604	0.0348604	aa	N
1033	ybgS	0.0348488	0.0348488	aa	N
1034	dpiA	0.0348439	0.0348439	aa	N
1035	tauD	0.0348413	0.0348413	aa	N
1036	nohD	0.0348166	0.0348166	aa	N
1037	yjdA	0.0348142	0.0348142	aa	N
1038	ydbC	0.0348121	0.0348121	aa	N
1039	rpsM	0.0348056	0.0348056	aa	Y
1040	ypdB	0.0348039	0.0348039	aa	N
1041	folM	0.0347859	0.0347859	aa	N
1042	exbD	0.0347858	0.0347858	aa	N
1043	yjjB	0.0347852	0.0347852	aa	N
1044	hybF	0.0347833	0.0347833	aa	N
1045	ybjK	0.0347831	0.0347831	aa	N
1046	pgpB	0.0347755	0.0347755	aa	N
1047	ydiM	0.0347739	0.0347739	aa	N
1048	yecE	0.0347579	0.0347579	aa	N
1049	ybgQ	0.0347565	0.0347565	aa	N
1050	melR	0.0347561	0.0347561	aa	N
1051	prmC	0.0347531	0.0347531	aa	N
1052	xapB	0.0347473	0.0347473	aa	N
1053	phnC	0.0347411	0.0347411	aa	N
1054	nadA	0.0347356	0.0347356	aa	N
1055	ymgG	0.0347332	0.0347332	aa	N
1056	yfjP	0.0347314	0.0347314	aa	N
1057	yhhM	0.0347273	0.0347273	aa	N
1058	ybdR	0.0347197	0.0347197	aa	N
1059	otsB	0.034718	0.034718	aa	N
1060	yeaQ	0.0347047	0.0347047	aa	N
1061	yaiA	0.0346987	0.0346987	aa	N
1062	yphF	0.0346912	0.0346912	aa	N
1063	yfgG	0.0346815	0.0346815	aa	N
1064	rseA	0.0346765	0.0346765	aa	N
1065	yedW	0.0346687	0.0346687	aa	N
1066	fur	0.0346649	0.0346649	aa	N
1067	rpoN	0.0346611	0.0346611	aa	N
1068	ygdG	0.0346593	0.0346593	aa	N
1069	yedI	0.0346547	0.0346547	aa	N
1070	bacA	0.0346541	0.0346541	aa	N
1071	mntP	0.0346468	0.0346468	aa	N
1072	miaA	0.0346467	0.0346467	aa	Y
1073	tdk	0.0346446	0.0346446	aa	N
1074	ydhS	0.034643	0.034643	aa	N
1075	ryeB	0.0346412	0.0346412	nt	N
1076	ymdA	0.0346404	0.0346404	aa	N
1077	torS	0.0346397	0.0346397	aa	N
1078	yedP	0.0346368	0.0346368	aa	N
1079	ygiS	0.0346299	0.0346299	aa	N
1080	ydfH	0.0346295	0.0346295	aa	N
1081	gpp	0.0346236	0.0346236	aa	N
1082	yecD	0.0346232	0.0346232	aa	N
1083	yiiM	0.0346228	0.0346228	aa	N
1084	ygcQ	0.034619	0.034619	aa	N
1085	xapR	0.0346172	0.0346172	aa	N
1086	bamE	0.0346141	0.0346141	aa	N
1087	yaeI	0.0346089	0.0346089	aa	N
1088	mlrA	0.034603	0.034603	aa	N
1089	yibH	0.034599	0.034599	aa	N
1090	paaD	0.0345962	0.0345962	aa	N
1091	dgoA	0.0345957	0.0345957	aa	N
1092	pcm	0.034587	0.034587	aa	N
1093	sulA	0.0345836	0.0345836	aa	N
1094	yeeE	0.0345793	0.0345793	aa	N
1095	fepC	0.0345738	0.0345738	aa	N
1096	ycaQ	0.0345735	0.0345735	aa	N
1097	yeaN	0.034573	0.034573	aa	N
1098	tadA	0.0345621	0.0345621	aa	N
1099	yihR	0.0345549	0.0345549	aa	N
1100	yrfG	0.0345543	0.0345543	aa	N
1101	yddW	0.0345463	0.0345463	aa	N
1102	rcnR	0.0345423	0.0345423	aa	N
1103	codA	0.0345416	0.0345416	aa	N
1104	flgK	0.0345397	0.0345397	aa	N
1105	lpxH	0.034531	0.034531	aa	N
1106	acpS	0.0345287	0.0345287	aa	N
1107	ygiD	0.0345279	0.0345279	aa	N
1108	rdoA	0.034526	0.034526	aa	N
1109	ybeR	0.0345211	0.0345211	aa	N
1110	dgoR	0.0345196	0.0345196	aa	N
1111	yfjX	0.0345183	0.0345183	aa	N
1112	yiaV	0.0345086	0.0345086	aa	N
1113	yhgE	0.0345063	0.0345063	aa	N
1114	yjdL	0.0345035	0.0345035	aa	N
1115	astE	0.0344955	0.0344955	aa	N
1116	tap	0.0344954	0.0344954	aa	N
1117	solA	0.034474	0.034474	aa	N
1118	yaiZ	0.0344721	0.0344721	aa	N
1119	aaeB	0.0344657	0.0344657	aa	N
1120	nadD	0.0344646	0.0344646	aa	N
1121	mprA	0.0344584	0.0344584	aa	N
1122	folB	0.0344572	0.0344572	aa	N
1123	yqjK	0.0344515	0.0344515	aa	N
1124	yeeN	0.0344506	0.0344506	aa	N
1125	phoP	0.0344351	0.0344351	aa	N
1126	cspC	0.0344327	0.0344327	aa	N
1127	yhjC	0.0344322	0.0344322	aa	N
1128	mntR	0.0344295	0.0344295	aa	N
1129	ybhB	0.0344283	0.0344283	aa	N
1130	qorB	0.0344227	0.0344227	aa	N
1131	fecR	0.0344161	0.0344161	aa	N
1132	glpR	0.0344128	0.0344128	aa	N
1133	abgB	0.0344127	0.0344127	aa	N
1134	yehR	0.0344066	0.0344066	aa	N
1135	yhdX	0.034398	0.034398	aa	N
1136	yraN	0.0343952	0.0343952	aa	N
1137	yahK	0.0343894	0.0343894	aa	N
1138	rhaR	0.0343872	0.0343872	aa	N
1139	uspD	0.0343859	0.0343859	aa	N
1140	dhaM	0.0343815	0.0343815	aa	N
1141	yeeS	0.0343806	0.0343806	aa	N
1142	yigZ	0.0343769	0.0343769	aa	N
1143	yciG	0.0343718	0.0343718	aa	N
1144	yneE	0.0343626	0.0343626	aa	N
1145	uspG	0.0343614	0.0343614	aa	N
1146	thiH	0.0343504	0.0343504	aa	N
1147	yciN	0.0343425	0.0343425	aa	N
1148	pldB	0.034332	0.034332	aa	N
1149	modF	0.0343216	0.0343216	aa	N
1150	ppdC	0.034319	0.034319	aa	N
1151	ribC	0.0343141	0.0343141	aa	N
1152	ycjW	0.0343064	0.0343064	aa	N
1153	yadV	0.034283	0.034283	aa	N
1154	nadB	0.0342789	0.0342789	aa	N
1155	pdxY	0.0342756	0.0342756	aa	N
1156	ascG	0.0342729	0.0342729	aa	N
1157	mhpD	0.0342567	0.0342567	aa	N
1158	ygbN	0.0342563	0.0342563	aa	N
1159	gmhB	0.034254	0.034254	aa	N
1160	ftsN	0.0342467	0.0342467	aa	N
1161	creD	0.0342458	0.0342458	aa	N
1162	chaA	0.0342414	0.0342414	aa	N
1163	ybiC	0.0342378	0.0342378	aa	N
1164	yrbG	0.0342376	0.0342376	aa	N
1165	btuF	0.0342346	0.0342346	aa	N
1166	yjaH	0.0342306	0.0342306	aa	N
1167	yhfX	0.0342259	0.0342259	aa	N
1168	nanR	0.0342196	0.0342196	aa	N
1169	insA4	0.0342186	0.0342186	aa	N
1170	yjfY	0.034211	0.034211	aa	N
1171	yjiN	0.0342091	0.0342091	aa	N
1172	bglB	0.0342013	0.0342013	aa	N
1173	emrA	0.034194	0.034194	aa	N
1174	nlpC	0.0341874	0.0341874	aa	N
1175	paaG	0.0341847	0.0341847	aa	N
1176	yegP	0.0341824	0.0341824	aa	N
1177	murG	0.0341743	0.0341743	aa	Y
1178	lsrK	0.0341734	0.0341734	aa	N
1179	yahD	0.0341725	0.0341725	aa	N
1180	fimD	0.0341715	0.0341715	aa	N
1181	ydhK	0.0341616	0.0341616	aa	N
1182	ydaM	0.0341463	0.0341463	aa	N
1183	macA	0.0341415	0.0341415	aa	N
1184	yfdK	0.0341402	0.0341402	aa	N
1185	zntR	0.0341362	0.0341362	aa	N
1186	dacD	0.0341249	0.0341249	aa	N
1187	yiaS	0.0341201	0.0341201	aa	N
1188	yidB	0.0341197	0.0341197	aa	N
1189	metN	0.0341117	0.0341117	aa	N
1190	abgA	0.0341083	0.0341083	aa	N
1191	atpH	0.0341054	0.0341054	aa	N
1192	ileY	0.0341016	0.0341016	nt	N
1193	yiiX	0.0340976	0.0340976	aa	N
1194	yahB	0.0340904	0.0340904	aa	N
1195	moaC	0.034084	0.034084	aa	N
1196	yciF	0.0340819	0.0340819	aa	N
1197	amiA	0.0340819	0.0340819	aa	N
1198	ybaO	0.0340812	0.0340812	aa	N
1199	rbn	0.0340801	0.0340801	aa	N
1200	cof	0.0340779	0.0340779	aa	N
1201	ydaN	0.0340777	0.0340777	aa	N
1202	smf	0.0340766	0.0340766	aa	N
1203	intA	0.0340737	0.0340737	aa	N
1204	yjhX	0.0340723	0.0340723	aa	N
1205	cpdA	0.0340673	0.0340673	aa	N
1206	tdcA	0.0340656	0.0340656	aa	N
1207	sfmD	0.0340642	0.0340642	aa	N
1208	ecpB	0.0340557	0.0340557	aa	N
1209	yaaJ	0.0340505	0.0340505	aa	N
1210	narX	0.0340493	0.0340493	aa	N
1211	bcsE	0.0340377	0.0340377	aa	N
1212	aat	0.0340278	0.0340278	aa	N
1213	queG	0.0340212	0.0340212	aa	N
1214	sgcR	0.0340198	0.0340198	aa	N
1215	yjeM	0.0340055	0.0340055	aa	N
1216	alsA	0.0339997	0.0339997	aa	N
1217	atpF	0.0339994	0.0339994	aa	N
1218	ghrB	0.033994	0.033994	aa	N
1219	ttdR	0.0339939	0.0339939	aa	N
1220	bcsG	0.0339832	0.0339832	aa	N
1221	yoaB	0.0339787	0.0339787	aa	Y
1222	can	0.0339581	0.0339581	aa	N
1223	ubiH	0.0339579	0.0339579	aa	N
1224	yniB	0.0339467	0.0339467	aa	N
1225	cspH	0.0339454	0.0339454	aa	N
1226	hdeA	0.0339374	0.0339374	aa	N
1227	arcZ	0.0339367	0.0339367	nt	N
1228	gmr	0.0339352	0.0339352	aa	N
1229	cysC	0.0339335	0.0339335	aa	N
1230	mltD	0.0339329	0.0339329	aa	N
1231	ais	0.0339238	0.0339238	aa	N
1232	nrfA	0.0339223	0.0339223	aa	N
1233	csgA	0.0339204	0.0339204	aa	N
1234	srlR	0.033914	0.033914	aa	N
1235	yqeB	0.0339115	0.0339115	aa	N
1236	yijF	0.0339107	0.0339107	aa	N
1237	yoaD	0.0339007	0.0339007	aa	N
1238	elfG	0.0338921	0.0338921	aa	N
1239	arnB	0.0338921	0.0338921	aa	N
1240	rpiA	0.0338844	0.0338844	aa	N
1241	smrB	0.0338799	0.0338799	aa	N
1242	yfbU	0.0338791	0.0338791	aa	N
1243	yciC	0.0338751	0.0338751	aa	N
1244	lysA	0.0338733	0.0338733	aa	N
1245	yebY	0.033868	0.033868	aa	N
1246	hemX	0.0338582	0.0338582	aa	N
1247	sugE	0.0338557	0.0338557	aa	N
1248	basS	0.0338544	0.0338544	aa	N
1249	yfeO	0.0338425	0.0338425	aa	N
1250	smrA	0.0338361	0.0338361	aa	N
1251	cbpM	0.0338314	0.0338314	aa	N
1252	yfgF	0.0338214	0.0338214	aa	N
1253	yhdP	0.033821	0.033821	aa	N
1254	pdhR	0.03382	0.03382	aa	N
1255	yidR	0.0338198	0.0338198	aa	N
1256	cbrA	0.0338132	0.0338132	aa	N
1257	thiD	0.0337977	0.0337977	aa	N
1258	glnK	0.0337969	0.0337969	aa	N
1259	glnD	0.0337953	0.0337953	aa	N
1260	sgcX	0.0337837	0.0337837	aa	N
1261	kduI	0.033781	0.033781	aa	N
1262	nudB	0.0337738	0.0337738	aa	N
1263	ispE	0.0337736	0.0337736	aa	Y
1264	tfaR	0.0337729	0.0337729	aa	N
1265	cutC	0.0337704	0.0337704	aa	N
1266	dkgB	0.0337695	0.0337695	aa	N
1267	rsxG	0.0337666	0.0337666	aa	N
1268	yjjA	0.033765	0.033765	aa	N
1269	chbA	0.0337639	0.0337639	aa	N
1270	kdsD	0.0337597	0.0337597	aa	N
1271	ydhT	0.0337596	0.0337596	aa	N
1272	ynaJ	0.0337566	0.0337566	aa	N
1273	insA2	0.0337485	0.0337485	aa	N
1274	insA3	0.0337485	0.0337485	aa	N
1275	sxy	0.0337337	0.0337337	aa	N
1276	maa	0.0337334	0.0337334	aa	N
1277	lrhA	0.0337275	0.0337275	aa	N
1278	ansA	0.0337252	0.0337252	aa	N
1279	tfaQ	0.0337134	0.0337134	aa	N
1280	hslV	0.0337076	0.0337076	aa	N
1281	ybbY	0.0337048	0.0337048	aa	N
1282	flgD	0.0336982	0.0336982	aa	N
1283	yfgH	0.0336973	0.0336973	aa	N
1284	yqiK	0.0336954	0.0336954	aa	N
1285	folE	0.0336946	0.0336946	aa	N
1286	ycfJ	0.0336877	0.0336877	aa	N
1287	ybdH	0.0336759	0.0336759	aa	N
1288	casB	0.03367	0.03367	aa	N
1289	argE	0.0336685	0.0336685	aa	N
1290	mnaT	0.0336644	0.0336644	aa	N
1291	yffL	0.0336616	0.0336616	aa	N
1292	rrsD	0.0336598	0.0336598	nt	N
1293	appA	0.033658	0.033658	aa	N
1294	rfaH	0.0336555	0.0336555	aa	N
1295	uidC	0.0336438	0.0336438	aa	N
1296	marR	0.0336416	0.0336416	aa	N
1297	yijO	0.0336369	0.0336369	aa	N
1298	dapB	0.0336365	0.0336365	aa	Y
1299	csgG	0.0336336	0.0336336	aa	N
1300	yfhH	0.0336321	0.0336321	aa	N
1301	ftsQ	0.0336234	0.0336234	aa	N
1302	ydgK	0.0336178	0.0336178	aa	N
1303	dsdX	0.0336158	0.0336158	aa	N
1304	exuR	0.033606	0.033606	aa	N
1305	narQ	0.0336009	0.0336009	aa	N
1306	yjcZ	0.0335969	0.0335969	aa	N
1307	pgpC	0.0335953	0.0335953	aa	N
1308	ydcR	0.0335932	0.0335932	aa	N
1309	hokB	0.0335879	0.0335879	aa	N
1310	alsK	0.0335845	0.0335845	aa	N
1311	fnr	0.0335809	0.0335809	aa	N
1312	yegW	0.0335786	0.0335786	aa	N
1313	wecA	0.0335707	0.0335707	aa	N
1314	yegE	0.033569	0.033569	aa	N
1315	yneG	0.0335675	0.0335675	aa	N
1316	dsbG	0.033566	0.033566	aa	N
1317	yicO	0.0335642	0.0335642	aa	N
1318	ycgM	0.0335529	0.0335529	aa	N
1319	ybhP	0.0335458	0.0335458	aa	N
1320	rbsK	0.0335422	0.0335422	aa	N
1321	apbE	0.033532	0.033532	aa	N
1322	yheV	0.0335286	0.0335286	aa	N
1323	bax	0.0335258	0.0335258	aa	N
1324	frmB	0.0335238	0.0335238	aa	N
1325	sapD	0.0335125	0.0335125	aa	N
1326	nei	0.0335123	0.0335123	aa	N
1327	yeaD	0.0335076	0.0335076	aa	N
1328	ecpA	0.0335056	0.0335056	aa	N
1329	bglF	0.0335054	0.0335054	aa	N
1330	glk	0.0335004	0.0335004	aa	N
1331	tdcF	0.0335	0.0335	aa	N
1332	zraP	0.0334986	0.0334986	aa	N
1333	yidD	0.0334973	0.0334973	aa	N
1334	paaY	0.0334909	0.0334909	aa	N
1335	yeeA	0.0334898	0.0334898	aa	N
1336	fecB	0.033487	0.033487	aa	N
1337	yicH	0.0334821	0.0334821	aa	N
1338	lldR	0.0334811	0.0334811	aa	N
1339	yeiS	0.0334753	0.0334753	aa	N
1340	bsmA	0.0334732	0.0334732	aa	N
1341	rrsG	0.033471	0.033471	nt	N
1342	rrsC	0.0334658	0.0334658	nt	N
1343	lptC	0.033447	0.033447	aa	N
1344	aer	0.0334441	0.0334441	aa	N
1345	rseP	0.0334435	0.0334435	aa	N
1346	gspD	0.0334377	0.0334377	aa	N
1347	yqhH	0.0334357	0.0334357	aa	N
1348	yfaQ	0.0334322	0.0334322	aa	N
1349	cheY	0.0334301	0.0334301	aa	N
1350	fimI	0.0334288	0.0334288	aa	N
1351	casD	0.0334265	0.0334265	aa	N
1352	mrdB	0.0334213	0.0334213	aa	N
1353	ddpA	0.0334164	0.0334164	aa	N
1354	ftnA	0.0334126	0.0334126	aa	N
1355	yjjU	0.0334122	0.0334122	aa	N
1356	sgrR	0.0334116	0.0334116	aa	N
1357	pheA	0.033407	0.033407	aa	N
1358	yeeY	0.0334045	0.0334045	aa	N
1359	dkgA	0.0334038	0.0334038	aa	N
1360	rrsA	0.0334027	0.0334027	nt	N
1361	arnE	0.0333986	0.0333986	aa	N
1362	rhmR	0.0333974	0.0333974	aa	N
1363	tdcB	0.0333964	0.0333964	aa	N
1364	rcsD	0.0333949	0.0333949	aa	N
1365	appC	0.0333916	0.0333916	aa	N
1366	iraP	0.0333894	0.0333894	aa	N
1367	yjjW	0.0333803	0.0333803	aa	N
1368	ynbC	0.0333747	0.0333747	aa	N
1369	lptA	0.0333721	0.0333721	aa	N
1370	nfsB	0.0333716	0.0333716	aa	N
1371	dcuD	0.0333684	0.0333684	aa	N
1372	ynaI	0.0333641	0.0333641	aa	N
1373	yjhQ	0.0333635	0.0333635	aa	N
1374	cydD	0.0333632	0.0333632	aa	N
1375	rrsB	0.0333606	0.0333606	nt	N
1376	rrsE	0.0333606	0.0333606	nt	N
1377	epmB	0.0333558	0.0333558	aa	N
1378	hcaF	0.0333555	0.0333555	aa	N
1379	ynfL	0.0333545	0.0333545	aa	N
1380	mdaB	0.0333534	0.0333534	aa	N
1381	tusC	0.0333503	0.0333503	aa	N
1382	araG	0.0333443	0.0333443	aa	N
1383	phoA	0.0333394	0.0333394	aa	N
1384	add	0.0333318	0.0333318	aa	N
1385	argC	0.0333295	0.0333295	aa	N
1386	helD	0.0333241	0.0333241	aa	N
1387	flgC	0.0333168	0.0333168	aa	N
1388	ryhB	0.0333135	0.0333135	nt	N
1389	ygjP	0.0333079	0.0333079	aa	N
1390	artJ	0.0333062	0.0333062	aa	N
1391	yfbP	0.0333032	0.0333032	aa	N
1392	metT	0.0332995	0.0332995	nt	N
1393	metU	0.0332995	0.0332995	nt	N
1394	fadM	0.0332958	0.0332958	aa	N
1395	tdcD	0.0332954	0.0332954	aa	N
1396	djlA	0.0332926	0.0332926	aa	N
1397	ybgP	0.0332924	0.0332924	aa	N
1398	rfbA	0.0332881	0.0332881	aa	N
1399	metC	0.0332869	0.0332869	aa	N
1400	ydiE	0.0332857	0.0332857	aa	N
1401	pabB	0.0332783	0.0332783	aa	N
1402	glcC	0.0332781	0.0332781	aa	N
1403	yfiR	0.0332744	0.0332744	aa	N
1404	yafD	0.0332708	0.0332708	aa	N
1405	nudL	0.0332701	0.0332701	aa	N
1406	csgF	0.0332678	0.0332678	aa	N
1407	tesA	0.033258	0.033258	aa	N
1408	ybjX	0.0332575	0.0332575	aa	N
1409	norV	0.0332508	0.0332508	aa	N
1410	rrsH	0.0332499	0.0332499	nt	N
1411	yeaJ	0.0332497	0.0332497	aa	N
1412	rhaB	0.0332496	0.0332496	aa	N
1413	ddpB	0.033244	0.033244	aa	N
1414	ydcX	0.0332429	0.0332429	aa	N
1415	ypdF	0.0332401	0.0332401	aa	N
1416	ptsH	0.0332381	0.0332381	aa	N
1417	yhcN	0.0332232	0.0332232	aa	N
1418	lpoB	0.0332221	0.0332221	aa	N
1419	fucK	0.0332196	0.0332196	aa	N
1420	mtgA	0.0332175	0.0332175	aa	N
1421	ycbK	0.0332153	0.0332153	aa	N
1422	yccX	0.0332139	0.0332139	aa	N
1423	csiR	0.0332134	0.0332134	aa	N
1424	lolA	0.0332089	0.0332089	aa	N
1425	ecpD	0.0332081	0.0332081	aa	N
1426	yaeP	0.0332077	0.0332077	aa	N
1427	holA	0.0332069	0.0332069	aa	N
1428	osmC	0.0332036	0.0332036	aa	N
1429	ydiT	0.0331943	0.0331943	aa	N
1430	pncB	0.0331943	0.0331943	aa	N
1431	cynR	0.033183	0.033183	aa	N
1432	ydiS	0.0331819	0.0331819	aa	N
1433	frvX	0.0331768	0.0331768	aa	N
1434	flgI	0.0331762	0.0331762	aa	N
1435	hscB	0.0331734	0.0331734	aa	N
1436	aroM	0.0331693	0.0331693	aa	N
1437	malT	0.0331691	0.0331691	aa	N
1438	paaA	0.0331656	0.0331656	aa	N
1439	yedR	0.0331597	0.0331597	aa	N
1440	arnF	0.0331563	0.0331563	aa	N
1441	yaiO	0.0331512	0.0331512	aa	N
1442	ybdL	0.0331462	0.0331462	aa	N
1443	pdxH	0.0331395	0.0331395	aa	N
1444	yohF	0.0331391	0.0331391	aa	N
1445	ybjI	0.0331347	0.0331347	aa	N
1446	yjgM	0.0331325	0.0331325	aa	N
1447	argB	0.0331268	0.0331268	aa	N
1448	flgL	0.0331267	0.0331267	aa	N
1449	yeaC	0.0331264	0.0331264	aa	N
1450	ynfO	0.0331182	0.0331182	aa	N
1451	yciM	0.0331167	0.0331167	aa	N
1452	yrbL	0.0331072	0.0331072	aa	N
1453	yggX	0.0331065	0.0331065	aa	N
1454	murB	0.0331011	0.0331011	aa	N
1455	hupA	0.0330985	0.0330985	aa	N
1456	ygfT	0.0330961	0.0330961	aa	N
1457	fadR	0.0330898	0.0330898	aa	N
1458	xylA	0.0330893	0.0330893	aa	N
1459	yjaZ	0.0330834	0.0330834	aa	N
1460	fliD	0.0330804	0.0330804	aa	N
1461	dctA	0.0330778	0.0330778	aa	N
1462	ybiX	0.0330758	0.0330758	aa	N
1463	ygbM	0.0330742	0.0330742	aa	N
1464	glpB	0.033072	0.033072	aa	N
1465	phoE	0.0330695	0.0330695	aa	N
1466	ves	0.0330687	0.0330687	aa	N
1467	yieL	0.0330671	0.0330671	aa	N
1468	lpxT	0.0330613	0.0330613	aa	N
1469	yegI	0.0330571	0.0330571	aa	N
1470	nlpI	0.0330542	0.0330542	aa	N
1471	ydeI	0.033053	0.033053	aa	N
1472	wecB	0.0330458	0.0330458	aa	N
1473	diaA	0.033043	0.033043	aa	N
1474	rarD	0.0330422	0.0330422	aa	N
1475	feoC	0.0330397	0.0330397	aa	N
1476	nfrA	0.0330391	0.0330391	aa	N
1477	gmk	0.0330306	0.0330306	aa	Y
1478	cynT	0.0330273	0.0330273	aa	N
1479	ygcE	0.0330251	0.0330251	aa	N
1480	yddH	0.0330236	0.0330236	aa	N
1481	ybaS	0.033023	0.033023	aa	N
1482	relE	0.0330223	0.0330223	aa	N
1483	queF	0.033021	0.033021	aa	N
1484	mdtA	0.0330199	0.0330199	aa	N
1485	ybiJ	0.0330188	0.0330188	aa	N
1486	garK	0.0330185	0.0330185	aa	N
1487	rstB	0.0330151	0.0330151	aa	N
1488	hyaF	0.0330122	0.0330122	aa	N
1489	acpP	0.0330118	0.0330118	aa	N
1490	rihC	0.033009	0.033009	aa	N
1491	tnaB	0.0330077	0.0330077	aa	N
1492	rnpA	0.0330035	0.0330035	aa	N
1493	murF	0.033003	0.033003	aa	N
1494	tfaE	0.0330014	0.0330014	aa	N
1495	xdhC	0.0329965	0.0329965	aa	N
1496	yghU	0.0329935	0.0329935	aa	N
1497	idnO	0.0329887	0.0329887	aa	N
1498	insA5	0.0329862	0.0329862	aa	N
1499	insA8	0.0329862	0.0329862	aa	N
1500	insA1	0.0329862	0.0329862	aa	N
1501	cytR	0.0329819	0.0329819	aa	N
1502	fixA	0.032977	0.032977	aa	N
1503	sgcA	0.0329735	0.0329735	aa	N
1504	yciU	0.032971	0.032971	aa	N
1505	ycaN	0.0329696	0.0329696	aa	N
1506	dicA	0.0329651	0.0329651	aa	N
1507	npr	0.0329612	0.0329612	aa	N
1508	zur	0.0329572	0.0329572	aa	N
1509	infC	0.032957	0.032957	aa	Y
1510	ydgD	0.0329565	0.0329565	aa	N
1511	ravA	0.0329543	0.0329543	aa	N
1512	xdhA	0.0329532	0.0329532	aa	N
1513	rsxC	0.0329506	0.0329506	aa	N
1514	nlpD	0.0329443	0.0329443	aa	N
1515	fimC	0.0329387	0.0329387	aa	N
1516	agaB	0.0329386	0.0329386	aa	N
1517	yiiG	0.032937	0.032937	aa	N
1518	ybjN	0.0329315	0.0329315	aa	N
1519	dcrB	0.0329306	0.0329306	aa	N
1520	rarA	0.0329291	0.0329291	aa	N
1521	purU	0.0329258	0.0329258	aa	N
1522	ygjV	0.0329187	0.0329187	aa	N
1523	ygbK	0.0329187	0.0329187	aa	N
1524	anmK	0.0329124	0.0329124	aa	N
1525	ybgL	0.0329031	0.0329031	aa	N
1526	ilvI	0.0329031	0.0329031	aa	N
1527	nudC	0.0328969	0.0328969	aa	N
1528	hyfB	0.0328966	0.0328966	aa	N
1529	ydcZ	0.0328948	0.0328948	aa	N
1530	ychE	0.0328919	0.0328919	aa	N
1531	ybgT	0.0328895	0.0328895	aa	N
1532	rluD	0.0328889	0.0328889	aa	Y
1533	yccT	0.032887	0.032887	aa	N
1534	wcaH	0.032884	0.032884	aa	N
1535	csrD	0.0328827	0.0328827	aa	N
1536	gatC	0.0328794	0.0328794	aa	N
1537	ygfF	0.0328599	0.0328599	aa	N
1538	smg	0.0328549	0.0328549	aa	N
1539	yhjV	0.0328538	0.0328538	aa	N
1540	yfjQ	0.0328291	0.0328291	aa	N
1541	lsrB	0.0328282	0.0328282	aa	N
1542	soxS	0.0328214	0.0328214	aa	N
1543	ydcP	0.0328212	0.0328212	aa	N
1544	mutH	0.0328199	0.0328199	aa	N
1545	dbpA	0.0328127	0.0328127	aa	N
1546	ldrB	0.0328112	0.0328112	aa	N
1547	cspE	0.0328097	0.0328097	aa	N
1548	uidA	0.032805	0.032805	aa	N
1549	rodZ	0.0328017	0.0328017	aa	N
1550	ylcI	0.0327985	0.0327985	aa	N
1551	xylB	0.0327961	0.0327961	aa	N
1552	yggR	0.032793	0.032793	aa	N
1553	thiK	0.0327899	0.0327899	aa	N
1554	ydhF	0.0327881	0.0327881	aa	N
1555	galR	0.0327878	0.0327878	aa	N
1556	ychO	0.0327877	0.0327877	aa	N
1557	allR	0.0327844	0.0327844	aa	N
1558	pssA	0.0327817	0.0327817	aa	N
1559	sufS	0.0327743	0.0327743	aa	N
1560	glnG	0.0327728	0.0327728	aa	N
1561	ygcP	0.0327508	0.0327508	aa	N
1562	rplR	0.0327492	0.0327492	aa	Y
1563	yliI	0.0327485	0.0327485	aa	N
1564	ydhB	0.0327479	0.0327479	aa	N
1565	ratA	0.0327414	0.0327414	aa	N
1566	ygbJ	0.0327411	0.0327411	aa	N
1567	yadE	0.0327406	0.0327406	aa	N
1568	hofP	0.0327404	0.0327404	aa	N
1569	cspD	0.0327392	0.0327392	aa	N
1570	sad	0.0327365	0.0327365	aa	N
1571	bioH	0.0327353	0.0327353	aa	N
1572	ycfS	0.0327338	0.0327338	aa	N
1573	flgH	0.0327224	0.0327224	aa	N
1574	lsrF	0.0327107	0.0327107	aa	N
1575	xapA	0.0327075	0.0327075	aa	N
1576	yadN	0.0327068	0.0327068	aa	N
1577	gntK	0.0327021	0.0327021	aa	N
1578	ytfB	0.0326984	0.0326984	aa	N
1579	fliK	0.0326926	0.0326926	aa	N
1580	yfiM	0.0326923	0.0326923	aa	N
1581	chbG	0.0326846	0.0326846	aa	N
1582	dgt	0.0326836	0.0326836	aa	N
1583	argI	0.0326815	0.0326815	aa	N
1584	ltaE	0.0326743	0.0326743	aa	N
1585	yfdY	0.0326735	0.0326735	aa	N
1586	lptF	0.0326699	0.0326699	aa	N
1587	ydfD	0.0326699	0.0326699	aa	N
1588	ygaH	0.0326696	0.0326696	aa	N
1589	wzzB	0.0326695	0.0326695	aa	N
1590	pitB	0.0326693	0.0326693	aa	N
1591	mlaD	0.0326681	0.0326681	aa	N
1592	rpmJ	0.0326627	0.0326627	aa	N
1593	cspG	0.0326627	0.0326627	aa	N
1594	yggW	0.0326618	0.0326618	aa	N
1595	atoC	0.0326616	0.0326616	aa	N
1596	paoD	0.0326598	0.0326598	aa	N
1597	cutA	0.032657	0.032657	aa	N
1598	fliT	0.0326518	0.0326518	aa	N
1599	yqfA	0.0326483	0.0326483	aa	N
1600	holB	0.032646	0.032646	aa	N
1601	insE5	0.0326385	0.0326385	aa	N
1602	insE2	0.0326385	0.0326385	aa	N
1603	insE3	0.0326385	0.0326385	aa	N
1604	insE1	0.0326385	0.0326385	aa	N
1605	insE4	0.0326385	0.0326385	aa	N
1606	torZ	0.0326377	0.0326377	aa	N
1607	truD	0.0326362	0.0326362	aa	N
1608	yihU	0.0326344	0.0326344	aa	N
1609	yddE	0.0326223	0.0326223	aa	N
1610	gdhA	0.0326166	0.0326166	aa	N
1611	glnB	0.0326165	0.0326165	aa	N
1612	tusB	0.0326133	0.0326133	aa	N
1613	mrp	0.0326112	0.0326112	aa	N
1614	rutB	0.032609	0.032609	aa	N
1615	slyD	0.0326027	0.0326027	aa	N
1616	yaeQ	0.0325984	0.0325984	aa	N
1617	allA	0.032597	0.032597	aa	N
1618	yedK	0.0325951	0.0325951	aa	N
1619	hflD	0.0325908	0.0325908	aa	N
1620	amiB	0.032585	0.032585	aa	N
1621	lacI	0.0325763	0.0325763	aa	N
1622	ydeP	0.0325716	0.0325716	aa	N
1623	mnmC	0.0325716	0.0325716	aa	N
1624	ccmD	0.0325711	0.0325711	aa	N
1625	hyfA	0.0325652	0.0325652	aa	N
1626	paaX	0.0325616	0.0325616	aa	N
1627	lolB	0.0325568	0.0325568	aa	N
1628	yjiE	0.0325546	0.0325546	aa	N
1629	bioA	0.032549	0.032549	aa	N
1630	mgsA	0.0325467	0.0325467	aa	N
1631	hyaE	0.0325464	0.0325464	aa	N
1632	cvrA	0.0325402	0.0325402	aa	N
1633	yiaU	0.0325386	0.0325386	aa	N
1634	yieH	0.0325359	0.0325359	aa	N
1635	yfcV	0.0325356	0.0325356	aa	N
1636	rcsB	0.0325316	0.0325316	aa	N
1637	rbsR	0.0325266	0.0325266	aa	N
1638	bisC	0.0325227	0.0325227	aa	N
1639	yjhU	0.0325225	0.0325225	aa	N
1640	ftsA	0.032518	0.032518	aa	Y
1641	araD	0.0325172	0.0325172	aa	N
1642	tyrR	0.0325167	0.0325167	aa	N
1643	ydiU	0.032512	0.032512	aa	N
1644	yjgB	0.0325108	0.0325108	aa	N
1645	paaZ	0.0325075	0.0325075	aa	N
1646	arnD	0.0324952	0.0324952	aa	N
1647	spy	0.0324936	0.0324936	aa	N
1648	ghrA	0.0324916	0.0324916	aa	N
1649	gfcC	0.0324908	0.0324908	aa	N
1650	nudK	0.0324867	0.0324867	aa	N
1651	ynfB	0.0324851	0.0324851	aa	N
1652	oxc	0.0324791	0.0324791	aa	N
1653	amtB	0.0324734	0.0324734	aa	N
1654	ccmC	0.0324661	0.0324661	aa	N
1655	mokB	0.0324582	0.0324582	aa	N
1656	asnA	0.0324571	0.0324571	aa	N
1657	ybgO	0.0324508	0.0324508	aa	N
1658	ampD	0.0324497	0.0324497	aa	N
1659	citX	0.0324369	0.0324369	aa	N
1660	yqiB	0.0324356	0.0324356	aa	N
1661	pnuC	0.0324338	0.0324338	aa	N
1662	flgE	0.0324328	0.0324328	aa	N
1663	yfiH	0.0324321	0.0324321	aa	N
1664	rpmG	0.0324268	0.0324268	aa	N
1665	msrB	0.0324262	0.0324262	aa	N
1666	udp	0.0324256	0.0324256	aa	N
1667	ydgA	0.0324141	0.0324141	aa	N
1668	yedQ	0.0324126	0.0324126	aa	N
1669	yiaK	0.0324099	0.0324099	aa	N
1670	yihL	0.0324073	0.0324073	aa	N
1671	coaD	0.0323994	0.0323994	aa	Y
1672	potH	0.0323975	0.0323975	aa	N
1673	yciQ	0.0323912	0.0323912	aa	N
1674	tar	0.032388	0.032388	aa	N
1675	ldcA	0.0323867	0.0323867	aa	N
1676	yffR	0.0323847	0.0323847	aa	N
1677	dhaK	0.0323847	0.0323847	aa	N
1678	yfhG	0.0323816	0.0323816	aa	N
1679	rplU	0.0323812	0.0323812	aa	N
1680	ybiO	0.0323812	0.0323812	aa	N
1681	yceI	0.0323733	0.0323733	aa	N
1682	yihV	0.0323622	0.0323622	aa	N
1683	nuoJ	0.0323584	0.0323584	aa	N
1684	ydcO	0.0323488	0.0323488	aa	N
1685	gsiC	0.0323465	0.0323465	aa	N
1686	fieF	0.0323453	0.0323453	aa	N
1687	recD	0.0323451	0.0323451	aa	N
1688	ycaC	0.0323412	0.0323412	aa	N
1689	garL	0.0323406	0.0323406	aa	N
1690	fhuF	0.0323349	0.0323349	aa	N
1691	sfmH	0.0323312	0.0323312	aa	N
1692	chbR	0.0323308	0.0323308	aa	N
1693	yhbU	0.0323273	0.0323273	aa	N
1694	arnA	0.0323233	0.0323233	aa	N
1695	pdxA	0.0323224	0.0323224	aa	N
1696	yaiP	0.0323202	0.0323202	aa	N
1697	yjhG	0.0323186	0.0323186	aa	N
1698	rof	0.0323182	0.0323182	aa	N
1699	astD	0.0323172	0.0323172	aa	N
1700	yehE	0.0323123	0.0323123	aa	N
1701	clcB	0.03231	0.03231	aa	N
1702	yafS	0.0322983	0.0322983	aa	N
1703	hyfE	0.0322979	0.0322979	aa	N
1704	nagC	0.0322976	0.0322976	aa	N
1705	fadK	0.0322973	0.0322973	aa	N
1706	hemA	0.0322963	0.0322963	aa	N
1707	rpmH	0.0322959	0.0322959	aa	N
1708	ycbF	0.0322952	0.0322952	aa	N
1709	yiiS	0.032294	0.032294	aa	N
1710	oxyS	0.0322939	0.0322939	nt	N
1711	ybjH	0.0322934	0.0322934	aa	N
1712	yrdA	0.0322915	0.0322915	aa	N
1713	ompL	0.0322893	0.0322893	aa	N
1714	menF	0.0322879	0.0322879	aa	N
1715	ymbA	0.0322832	0.0322832	aa	N
1716	yfcH	0.0322817	0.0322817	aa	N
1717	ydcS	0.0322813	0.0322813	aa	N
1718	ogrK	0.0322792	0.0322792	aa	N
1719	dfp	0.0322736	0.0322736	aa	Y
1720	rsuA	0.0322659	0.0322659	aa	N
1721	yigA	0.032265	0.032265	aa	N
1722	phnO	0.0322646	0.0322646	aa	N
1723	cheR	0.0322642	0.0322642	aa	N
1724	mdtG	0.0322642	0.0322642	aa	N
1725	yjfJ	0.0322627	0.0322627	aa	N
1726	yhcG	0.0322621	0.0322621	aa	N
1727	nadC	0.032262	0.0322578	aa	N
1728	cynX	0.0322609	0.0322609	aa	N
1729	yidZ	0.0322603	0.0322603	aa	N
1730	pqiA	0.0322594	0.0322594	aa	N
1731	yecC	0.0322544	0.0322544	aa	N
1732	yebQ	0.0322538	0.0322538	aa	N
1733	priC	0.0322521	0.0322521	aa	N
1734	priA	0.0322493	0.0322493	aa	Y
1735	amyA	0.0322427	0.0322427	aa	N
1736	pfkB	0.0322391	0.0322391	aa	N
1737	ydaT	0.0322377	0.0322377	aa	N
1738	hdeB	0.0322349	0.0322349	aa	N
1739	gsiA	0.0322327	0.0322327	aa	N
1740	allD	0.0322323	0.0322323	aa	N
1741	torC	0.0322268	0.0322268	aa	N
1742	emrB	0.0322191	0.0322191	aa	N
1743	pheM	0.0322169	0.0322169	aa	N
1744	yceB	0.0322136	0.0322136	aa	N
1745	seqA	0.0322086	0.0322086	aa	N
1746	yqjE	0.0322074	0.0322074	aa	N
1747	agaC	0.0322061	0.0322061	aa	N
1748	nudG	0.0322041	0.0322041	aa	N
1749	yifE	0.0321991	0.0321991	aa	N
1750	ytfL	0.0321985	0.0321985	aa	N
1751	ykgG	0.032198	0.032198	aa	N
1752	aes	0.0321949	0.0321949	aa	N
1753	dld	0.0321934	0.0321934	aa	N
1754	rihB	0.0321918	0.0321918	aa	N
1755	rhtB	0.0321886	0.0321886	aa	N
1756	alkA	0.0321861	0.0321861	aa	N
1757	speE	0.0321855	0.0321855	aa	N
1758	chiA	0.0321852	0.0321852	aa	N
1759	mrr	0.0321843	0.0321843	aa	N
1760	ynbD	0.0321842	0.0321842	aa	N
1761	truA	0.032182	0.032182	aa	N
1762	yggF	0.032179	0.032179	aa	N
1763	ybiU	0.0321762	0.0321762	aa	N
1764	ampE	0.0321746	0.0321746	aa	N
1765	ynjD	0.0321723	0.0321723	aa	N
1766	dpiB	0.0321697	0.0321697	aa	N
1767	fadJ	0.0321678	0.0321678	aa	N
1768	ydeA	0.0321593	0.0321593	aa	N
1769	yhbY	0.0321572	0.0321572	aa	N
1770	citC	0.0321526	0.0321526	aa	N
1771	nudF	0.0321496	0.0321496	aa	N
1772	ycjG	0.0321491	0.0321491	aa	N
1773	hisM	0.0321476	0.0321476	aa	N
1774	btuB	0.0321403	0.0321403	aa	N
1775	cdh	0.032133	0.032133	aa	N
1776	treR	0.0321325	0.0321325	aa	N
1777	agaV	0.0321277	0.0321277	aa	N
1778	pncC	0.0321226	0.0321226	aa	N
1779	yncE	0.0321203	0.0321203	aa	N
1780	mngA	0.0321194	0.0321194	aa	N
1781	sapF	0.0321193	0.0321193	aa	N
1782	phoR	0.032117	0.032117	aa	N
1783	yiaF	0.0321156	0.0321156	aa	N
1784	ybeL	0.032115	0.032115	aa	N
1785	ydhY	0.0321113	0.0321113	aa	N
1786	ybhK	0.0321055	0.0321055	aa	N
1787	yggE	0.0321052	0.0321052	aa	N
1788	plsX	0.032104	0.032104	aa	N
1789	cyoD	0.0321033	0.0321033	aa	N
1790	osmY	0.0321031	0.0321031	aa	N
1791	yaaW	0.0321026	0.0321026	aa	N
1792	ydjY	0.0320985	0.0320985	aa	N
1793	wcaC	0.0320941	0.0320941	aa	N
1794	atoA	0.0320903	0.0320903	aa	N
1795	gspF	0.0320895	0.0320895	aa	N
1796	tehA	0.0320866	0.0320866	aa	N
1797	yhcC	0.0320857	0.0320857	aa	N
1798	pyrF	0.0320843	0.0320843	aa	N
1799	xylR	0.0320797	0.0320797	aa	N
1800	nrfB	0.0320764	0.0320764	aa	N
1801	dinQ	0.0320725	0.0320725	aa	N
1802	melA	0.0320712	0.0320712	aa	N
1803	fruB	0.032071	0.032071	aa	N
1804	dsbC	0.03207	0.03207	aa	N
1805	iclR	0.0320658	0.0320658	aa	N
1806	panD	0.0320619	0.0320619	aa	N
1807	ynjB	0.0320612	0.0320612	aa	N
1808	yhdE	0.0320569	0.0320569	aa	N
1809	yncH	0.0320565	0.0320565	aa	N
1810	sseB	0.0320495	0.0320495	aa	N
1811	lsrD	0.0320471	0.0320471	aa	N
1812	rhaD	0.032047	0.032047	aa	N
1813	php	0.0320361	0.0320361	aa	N
1814	yohC	0.0320315	0.0320315	aa	N
1815	agaR	0.0320228	0.0320228	aa	N
1816	yecM	0.0320184	0.0320184	aa	N
1817	idnT	0.0320125	0.0320125	aa	N
1818	tsaB	0.032012	0.032012	aa	N
1819	ybbA	0.0320105	0.0320105	aa	N
1820	shiA	0.0320004	0.0320004	aa	N
1821	ylcH	0.0319952	0.0319952	aa	N
1822	araA	0.0319947	0.0319947	aa	N
1823	fic	0.0319938	0.0319938	aa	N
1824	hupB	0.0319931	0.0319931	aa	N
1825	ygiN	0.0319922	0.0319922	aa	N
1826	chiX	0.0319907	0.0319907	nt	N
1827	fiu	0.031982	0.031982	aa	N
1828	flu	0.0319815	0.0319815	aa	N
1829	rbsB	0.0319792	0.0319792	aa	N
1830	sohB	0.0319773	0.0319773	aa	N
1831	dmlR	0.0319762	0.0319762	aa	N
1832	ybgE	0.0319706	0.0319706	aa	N
1833	elbB	0.0319694	0.0319694	aa	N
1834	wecD	0.0319623	0.0319623	aa	N
1835	ypjF	0.0319597	0.0319597	aa	N
1836	rplX	0.0319596	0.0319596	aa	Y
1837	yhcM	0.031959	0.031959	aa	N
1838	yciB	0.031958	0.031958	aa	N
1839	insF4	0.0319553	0.0319553	aa	N
1840	insF3	0.0319553	0.0319553	aa	N
1841	insF2	0.0319553	0.0319553	aa	N
1842	insF1	0.0319553	0.0319553	aa	N
1843	insF5	0.0319553	0.0319553	aa	N
1844	lpxD	0.0319497	0.0319497	aa	N
1845	entH	0.0319474	0.0319474	aa	N
1846	aroG	0.0319459	0.0319459	aa	N
1847	ygiL	0.0319453	0.0319453	aa	N
1848	hyuA	0.0319399	0.0319399	aa	N
1849	lplT	0.0319395	0.0319395	aa	N
1850	yjbF	0.0319372	0.0319372	aa	N
1851	yhbE	0.0319259	0.0319259	aa	N
1852	yeiI	0.0319238	0.0319238	aa	N
1853	flgB	0.031919	0.031919	aa	N
1854	selU	0.0319189	0.0319189	aa	N
1855	moaA	0.0319187	0.0319187	aa	N
1856	tolQ	0.031916	0.031916	aa	N
1857	hyfC	0.0319146	0.0319146	aa	N
1858	yheT	0.0319107	0.0319107	aa	N
1859	ppiA	0.0319106	0.0319106	aa	N
1860	argA	0.0319092	0.0319092	aa	N
1861	glgX	0.031894	0.031894	aa	N
1862	yphA	0.0318939	0.0318939	aa	N
1863	ompW	0.0318898	0.0318898	aa	N
1864	yphG	0.0318889	0.0318889	aa	N
1865	ydjJ	0.0318846	0.0318846	aa	N
1866	pinE	0.0318811	0.0318811	aa	N
1867	bdcA	0.0318795	0.0318795	aa	N
1868	yebG	0.0318786	0.0318786	aa	N
1869	hemY	0.0318763	0.0318763	aa	N
1870	ynfE	0.0318738	0.0318738	aa	N
1871	ybdK	0.0318713	0.0318713	aa	N
1872	yafC	0.031867	0.031867	aa	N
1873	tabA	0.0318666	0.0318666	aa	N
1874	ydiN	0.0318645	0.0318645	aa	N
1875	tktB	0.0318602	0.0318602	aa	N
1876	holC	0.0318556	0.0318556	aa	N
1877	yfdQ	0.0318532	0.0318532	aa	N
1878	malZ	0.0318498	0.0318498	aa	N
1879	yiiD	0.0318442	0.0318442	aa	N
1880	rpmD	0.0318442	0.0318442	aa	N
1881	yccS	0.0318439	0.0318439	aa	N
1882	dcuR	0.0318276	0.0318276	aa	N
1883	glxK	0.0318258	0.0318258	aa	N
1884	fliM	0.0318244	0.0318244	aa	N
1885	tsaA	0.0318222	0.0318222	aa	N
1886	ykfH	0.0318214	0.0318214	aa	N
1887	hypC	0.0318196	0.0318196	aa	N
1888	arfB	0.0318195	0.0318195	aa	N
1889	ynfF	0.0318184	0.0318184	aa	N
1890	wcaL	0.031817	0.031817	aa	N
1891	nrdE	0.0318107	0.0318107	aa	N
1892	mppA	0.0318096	0.0318096	aa	N
1893	rpmF	0.0318085	0.0318085	aa	N
1894	qseB	0.0318029	0.0318029	aa	N
1895	ptsI	0.0318017	0.0318017	aa	N
1896	eutP	0.0318004	0.0318004	aa	N
1897	fdnI	0.0318004	0.0318004	aa	N
1898	waaF	0.0317976	0.0317976	aa	N
1899	ygcR	0.0317974	0.0317974	aa	N
1900	tauB	0.0317932	0.0317932	aa	N
1901	ypeC	0.0317892	0.0317892	aa	N
1902	livF	0.0317878	0.0317878	aa	N
1903	bglH	0.0317866	0.0317866	aa	N
1904	lhr	0.0317843	0.0317843	aa	N
1905	ymdB	0.0317817	0.0317817	aa	N
1906	yfaP	0.0317812	0.0317812	aa	N
1907	carA	0.0317797	0.0317797	aa	N
1908	yoaJ	0.0317792	0.0317792	aa	N
1909	phnF	0.0317731	0.0317731	aa	N
1910	ygeX	0.0317704	0.0317704	aa	N
1911	alkB	0.0317674	0.0317674	aa	N
1912	gspH	0.0317616	0.0317616	aa	N
1913	yohD	0.031754	0.031754	aa	N
1914	rtn	0.0317488	0.0317488	aa	N
1915	ppsR	0.0317476	0.0317476	aa	N
1916	tatD	0.031747	0.031747	aa	N
1917	gudX	0.0317411	0.0317411	aa	N
1918	ybiV	0.0317399	0.0317399	aa	N
1919	eutN	0.0317393	0.0317393	aa	N
1920	potG	0.0317373	0.0317373	aa	N
1921	rraA	0.0317353	0.0317353	aa	N
1922	atoE	0.0317327	0.0317327	aa	N
1923	ydhV	0.0317322	0.0317322	aa	N
1924	mtn	0.0317303	0.0317303	aa	N
1925	nhaR	0.03173	0.03173	aa	N
1926	mscK	0.0317233	0.0317233	aa	N
1927	yoaC	0.0317225	0.0317225	aa	N
1928	rzoR	0.0317224	0.0317224	aa	N
1929	cho	0.0317127	0.0317127	aa	N
1930	dcm	0.0317108	0.0317108	aa	N
1931	selB	0.0317107	0.0317107	aa	N
1932	yjfK	0.0317106	0.0317106	aa	N
1933	yebA	0.0317057	0.0317057	aa	N
1934	gpsA	0.031701	0.031701	aa	N
1935	ycgR	0.031699	0.031699	aa	N
1936	yeeR	0.031697	0.031697	aa	N
1937	rfbD	0.0316953	0.0316953	aa	N
1938	gcvT	0.0316942	0.0316942	aa	N
1939	hchA	0.031694	0.031694	aa	N
1940	rtcA	0.0316931	0.0316931	aa	N
1941	bioF	0.0316873	0.0316873	aa	N
1942	oppB	0.0316848	0.0316848	aa	N
1943	csiD	0.0316831	0.0316831	aa	N
1944	yaeR	0.0316789	0.0316789	aa	N
1945	dapA	0.0316774	0.0316774	aa	Y
1946	fecD	0.0316769	0.0316769	aa	N
1947	fsr	0.0316723	0.0316723	aa	N
1948	acrA	0.0316689	0.0316689	aa	N
1949	murE	0.0316653	0.0316653	aa	Y
1950	yieK	0.0316637	0.0316637	aa	N
1951	mazG	0.0316587	0.0316587	aa	N
1952	sgrT	0.0316584	0.0316584	aa	N
1953	cheB	0.031652	0.031652	aa	N
1954	ygiB	0.0316461	0.0316461	aa	N
1955	hybE	0.0316425	0.0316425	aa	N
1956	yeaX	0.0316391	0.0316391	aa	N
1957	sfmF	0.0316388	0.0316388	aa	N
1958	yifK	0.0316343	0.0316343	aa	N
1959	yibQ	0.0316342	0.0316342	aa	N
1960	fabH	0.0316327	0.0316327	aa	Y
1961	fixB	0.0316297	0.0316297	aa	N
1962	rzoD	0.0316254	0.0316254	aa	N
1963	ligT	0.0316214	0.0316214	aa	N
1964	acpT	0.0316211	0.0316211	aa	N
1965	yqiC	0.0316196	0.0316196	aa	N
1966	rlmH	0.0316148	0.0316148	aa	N
1967	malY	0.0316123	0.0316123	aa	N
1968	leuA	0.0316095	0.0316095	aa	N
1969	hypF	0.0316059	0.0316059	aa	N
1970	ytfJ	0.0316057	0.0316057	aa	N
1971	yhjJ	0.0315998	0.0315998	aa	N
1972	srlA	0.0315987	0.0315987	aa	N
1973	kbaY	0.031597	0.031597	aa	N
1974	yjjY	0.031597	0.031597	aa	N
1975	mtlD	0.0315907	0.0315907	aa	N
1976	sbcB	0.0315886	0.0315886	aa	N
1977	yceM	0.0315833	0.0315833	aa	N
1978	mngB	0.0315817	0.0315817	aa	N
1979	pepN	0.0315712	0.0315712	aa	N
1980	ydfB	0.0315705	0.0315705	aa	N
1981	essQ	0.0315578	0.0315578	aa	N
1982	dcuB	0.0315552	0.0315552	aa	N
1983	yjiJ	0.0315526	0.0315526	aa	N
1984	csdA	0.0315498	0.0315498	aa	N
1985	wcaK	0.0315451	0.0315451	aa	N
1986	yhcH	0.031543	0.031543	aa	N
1987	abgR	0.0315411	0.0315411	aa	N
1988	rhmD	0.0315373	0.0315373	aa	N
1989	tsr	0.0315371	0.0315371	aa	N
1990	fdhD	0.0315353	0.0315353	aa	N
1991	astC	0.0315283	0.0315283	aa	N
1992	ecpC	0.0315255	0.0315255	aa	N
1993	yqfB	0.031525	0.031525	aa	N
1994	etp	0.0315151	0.0315151	aa	N
1995	yfcP	0.0314991	0.0314991	aa	N
1996	secG	0.0314978	0.0314978	aa	N
1997	talA	0.0314955	0.0314955	aa	N
1998	yqaB	0.0314942	0.0314942	aa	N
1999	gudD	0.0314921	0.0314921	aa	N
[truncated: 2,318 more rows]

## Sheet: Growth_1.07
rank	gene	sensitivity	avg speed diff to ref	type	essentiality
1	sokB	0.348575	0.348575	nt	N
2	ibsA	0.296498	0.296498	aa	N
3	ynbG	0.279229	0.279229	aa	N
4	ibsC	0.269881	0.269881	aa	N
5	ybfB	0.245673	0.245673	aa	N
6	iraM	0.238802	0.238802	aa	N
7	ykfM	0.233716	0.233716	aa	N
8	yobI	0.232299	0.232299	aa	N
9	ymgA	0.222258	0.222258	aa	N
10	waaS	0.217638	0.217638	aa	N
11	argW	0.214811	0.214811	nt	N
12	waaL	0.213352	0.213352	aa	N
13	glmY	0.209522	0.209522	nt	N
14	mgtL	0.204964	0.204964	aa	N
15	sokE	0.204338	0.204338	nt	N
16	yjbL	0.203492	0.203492	aa	N
17	tff	0.202005	0.202005	nt	N
18	rydB	0.201221	0.201221	nt	N
19	gtrS	0.200788	0.200788	aa	N
20	yfjW	0.199592	0.199592	aa	N
21	symR	0.197375	0.197375	nt	N
22	yehK	0.196579	0.196579	aa	N
23	eyeA	0.195962	0.195962	nt	N
24	yhhH	0.195871	0.195871	aa	N
25	yohP	0.194998	0.194998	aa	N
26	waaU	0.194068	0.194068	aa	N
27	ygiZ	0.192459	0.192459	aa	N
28	ibsB	0.192018	0.192018	aa	N
29	yegR	0.191779	0.191779	aa	N
30	ybcM	0.191513	0.191513	aa	N
31	yjdO	0.19098	0.19098	aa	N
32	appY	0.189888	0.189888	aa	N
33	hisL	0.188308	0.188308	aa	N
34	sokC	0.188225	0.188225	nt	N
35	ythA	0.187014	0.187014	aa	N
36	aspT	0.186675	0.186675	nt	N
37	aspU	0.186675	0.186675	nt	N
38	aspV	0.186675	0.186675	nt	N
39	gspC	0.186673	0.186673	aa	N
40	tnaC	0.18667	0.18667	aa	N
41	serW	0.186637	0.186637	nt	N
42	serX	0.186637	0.186637	nt	N
43	valV	0.186424	0.186424	nt	N
44	ygeI	0.184782	0.184782	aa	N
45	yhhZ	0.184191	0.184191	aa	N
46	ydjO	0.18296	0.18296	aa	N
47	ykgH	0.182476	0.182476	aa	N
48	glyU	0.182355	0.182355	nt	N
49	gadY	0.181159	0.181159	nt	N
50	ydcD	0.179975	0.179975	aa	N
51	yodB	0.179614	0.179614	aa	N
52	yigG	0.178758	0.178758	aa	N
53	glyV	0.177664	0.177664	nt	N
54	glyW	0.177664	0.177664	nt	N
55	glyX	0.177664	0.177664	nt	N
56	glyY	0.177664	0.177664	nt	N
57	ybfK	0.176938	0.176938	aa	N
58	ybcK	0.176883	0.176883	aa	N
59	ibsD	0.176744	0.176744	aa	N
60	yhiJ	0.17642	0.17642	aa	N
61	yojO	0.176397	0.176397	aa	N
62	wzxB	0.176087	0.176087	aa	N
63	yqgB	0.176035	0.176035	aa	N
64	ymfE	0.175814	0.175814	aa	N
65	thrT	0.175059	0.175059	nt	N
66	yncL	0.17494	0.17494	aa	N
67	thrW	0.174876	0.174876	nt	N
68	arfA	0.174232	0.174232	aa	N
69	pheL	0.17412	0.17412	aa	N
70	ybbC	0.173482	0.173482	aa	N
71	ybfC	0.172843	0.172843	aa	N
72	ryeA	0.1727	0.1727	nt	N
73	ygeH	0.17268	0.17268	aa	N
74	ybhM	0.172485	0.172485	aa	N
75	racR	0.171714	0.171714	aa	N
76	wbbH	0.170939	0.170939	aa	N
77	yrhD	0.170908	0.170908	aa	N
78	yagM	0.170339	0.170339	aa	N
79	rprA	0.169783	0.169783	nt	N
80	pheV	0.169727	0.169727	nt	N
81	pheU	0.169727	0.169727	nt	N
82	wbbI	0.169489	0.169489	aa	N
83	ssrS	0.169183	0.169183	nt	N
84	trkG	0.168811	0.168811	aa	N
85	priB	0.168603	0.168603	aa	N
86	ycjZ	0.168581	0.168581	aa	N
87	yqeL	0.168405	0.168405	aa	N
88	alaT	0.16778	0.16778	nt	N
89	alaU	0.16778	0.16778	nt	N
90	alaV	0.16778	0.16778	nt	N
91	insI3	0.16696	0.16696	aa	N
92	insI4	0.16696	0.16696	aa	N
93	insI1	0.166895	0.166895	aa	N
94	cbrB	0.166681	0.166681	aa	N
95	yqeI	0.166145	0.166145	aa	N
96	yadM	0.166068	0.166068	aa	N
97	sibD	0.164467	0.164467	nt	N
98	lit	0.164286	0.164286	aa	N
99	psrD	0.163495	0.163495	nt	N
100	fnrS	0.163387	0.163387	nt	N
101	rzpQ	0.16271	0.16271	aa	N
102	yjiC	0.162608	0.162608	aa	N
103	uof	0.162589	0.162589	aa	N
104	intD	0.1621	0.1621	aa	N
105	mcrC	0.161851	0.161851	aa	N
106	mcrA	0.161191	0.161191	aa	N
107	csgC	0.161171	0.161171	aa	N
108	ybcL	0.16098	0.16098	aa	N
109	yjcF	0.16074	0.16074	aa	N
110	alaW	0.160363	0.160363	nt	N
111	alaX	0.160363	0.160363	nt	N
112	oriC	0.159552	0.159552	nt	N
113	yagL	0.159534	0.159534	aa	N
114	atpI	0.159356	0.159356	aa	N
115	yjgL	0.158757	0.158757	aa	N
116	tdcR	0.158578	0.158578	aa	N
117	bluF	0.158211	0.158211	aa	N
118	intR	0.157782	0.157782	aa	N
119	ymgJ	0.15757	0.15757	aa	N
120	yfdF	0.157249	0.157249	aa	N
121	sibC	0.157135	0.157135	nt	N
122	ymgF	0.157033	0.157033	aa	N
123	ymgI	0.15684	0.15684	aa	N
124	yfjJ	0.156831	0.156831	aa	N
125	gtrB	0.156549	0.156549	aa	N
126	hokA	0.156544	0.156544	aa	N
127	ibsE	0.156428	0.156428	aa	N
128	pphB	0.155623	0.155623	aa	N
129	ybcV	0.155571	0.155571	aa	N
130	elaD	0.155384	0.155384	aa	N
131	yjhB	0.155297	0.155297	aa	N
132	yhaB	0.154879	0.154879	aa	N
133	entD	0.154505	0.154505	aa	N
134	yfbN	0.15429	0.15429	aa	N
135	cobT	0.154164	0.154164	aa	N
136	ytfI	0.154071	0.154071	aa	N
137	ycdT	0.153629	0.153629	aa	N
138	yahL	0.153416	0.153416	aa	N
139	yfcO	0.153399	0.153399	aa	N
140	fimZ	0.153398	0.153398	aa	N
141	ykgL	0.153314	0.153314	aa	N
142	hofN	0.152831	0.152831	aa	N
143	yjbT	0.152657	0.152657	aa	N
144	yfiL	0.152392	0.152392	aa	N
145	pinR	0.152359	0.152359	aa	N
146	yqeJ	0.152169	0.152169	aa	N
147	ymgE	0.152105	0.152105	aa	N
148	ykgJ	0.152011	0.152011	aa	N
149	ykfI	0.152	0.152	aa	N
150	yneK	0.151924	0.151924	aa	N
151	ynfD	0.151851	0.151851	aa	N
152	yffO	0.151626	0.151626	aa	N
153	ariR	0.151483	0.151483	aa	N
154	ynaE	0.151389	0.151389	aa	N
155	yjbS	0.151258	0.151258	aa	N
156	alpA	0.150996	0.150996	aa	N
157	yaiS	0.150757	0.150757	aa	N
158	sibB	0.150254	0.150254	nt	N
159	pptA	0.150221	0.150221	aa	N
160	waaR	0.15003	0.15003	aa	N
161	yhcF	0.149817	0.149817	aa	N
162	yccE	0.149355	0.149355	aa	N
163	ydfK	0.149266	0.149266	aa	N
164	valW	0.149178	0.149178	nt	N
165	yobH	0.149032	0.149032	aa	N
166	ybdO	0.148999	0.148999	aa	N
167	pinQ	0.148945	0.148945	aa	N
168	yagN	0.148838	0.148838	aa	N
169	ykgI	0.148717	0.148717	aa	N
170	yfjI	0.14851	0.14851	aa	N
171	ymfD	0.148453	0.148453	aa	N
172	ynjI	0.148212	0.148212	aa	N
173	yjgH	0.14812	0.14812	aa	N
174	ryjA	0.148085	0.148085	nt	N
175	rybB	0.147958	0.147958	nt	N
176	yqfG	0.147752	0.147752	aa	N
177	yhaC	0.14773	0.14773	aa	N
178	yibA	0.147669	0.147669	aa	N
179	fimE	0.147647	0.147647	aa	N
180	leuX	0.147572	0.147572	nt	N
181	ygbT	0.147152	0.147152	aa	N
182	intZ	0.146971	0.146971	aa	N
183	sibA	0.146747	0.146747	nt	N
184	yneM	0.14668	0.14668	aa	N
185	ybcW	0.146634	0.146634	aa	N
186	fimF	0.146528	0.146528	aa	N
187	hokE	0.146461	0.146461	aa	N
188	mcrB	0.146267	0.146267	aa	N
189	ybhD	0.146257	0.146257	aa	N
190	yqgC	0.145997	0.145997	aa	N
191	sibE	0.145969	0.145969	nt	N
192	hokD	0.145961	0.145961	aa	N
193	yfbL	0.145901	0.145901	aa	N
194	yedV	0.145841	0.145841	aa	N
195	wbbJ	0.145659	0.145659	aa	N
196	dctR	0.14565	0.14565	aa	N
197	ydaG	0.145641	0.145641	aa	N
198	yebB	0.145426	0.145426	aa	N
199	yqiJ	0.145365	0.145365	aa	N
200	yfdE	0.145358	0.145358	aa	N
201	yaaY	0.145315	0.145315	aa	N
202	yshB	0.144897	0.144897	aa	N
203	yafP	0.144877	0.144877	aa	N
204	ymcE	0.144856	0.144856	aa	N
205	yghG	0.144657	0.144657	aa	N
206	yqiH	0.144604	0.144604	aa	N
207	cohE	0.144484	0.144484	aa	N
208	kilR	0.144091	0.144091	aa	N
209	yicR	0.144062	0.144062	aa	N
210	yjgN	0.144033	0.144033	aa	N
211	glf	0.144017	0.144017	aa	N
212	yadC	0.143873	0.143873	aa	N
213	ydeQ	0.143801	0.143801	aa	N
214	rpiB	0.143516	0.143516	aa	N
215	ycfZ	0.143163	0.143163	aa	N
216	yaiA	0.143115	0.143115	aa	N
217	bolA	0.143048	0.143048	aa	N
218	yqcG	0.14297	0.14297	aa	N
219	marB	0.142957	0.142957	aa	N
220	aaeX	0.142911	0.142911	aa	N
221	ryfA	0.142767	0.142767	nt	N
222	ymfA	0.142495	0.142495	aa	N
223	yfbO	0.142188	0.142188	aa	N
224	ydiL	0.142163	0.142163	aa	N
225	micC	0.141997	0.141997	nt	N
226	ydiV	0.141931	0.141931	aa	N
227	ykfG	0.141915	0.141915	aa	N
228	asr	0.141848	0.141848	aa	N
229	ycgG	0.141473	0.141473	aa	N
230	wcaF	0.141433	0.141433	aa	N
231	waaZ	0.141423	0.141423	aa	N
232	gatB	0.141409	0.141409	aa	N
233	waaJ	0.141387	0.141387	aa	N
234	yidD	0.141363	0.141363	aa	N
235	lacA	0.141272	0.141272	aa	N
236	glnX	0.141251	0.141251	nt	N
237	glnV	0.141251	0.141251	nt	N
238	rrrD	0.141152	0.141152	aa	N
239	cspB	0.14113	0.14113	aa	N
240	yghD	0.141115	0.141115	aa	N
241	yjbM	0.141095	0.141095	aa	N
242	sra	0.141036	0.141036	aa	N
243	ydfO	0.140995	0.140995	aa	N
244	yraI	0.140992	0.140992	aa	N
245	ymiB	0.14099	0.14099	aa	N
246	ygcB	0.140932	0.140932	aa	N
247	mocA	0.140814	0.140814	aa	N
248	insK	0.140777	0.140777	aa	N
249	rzoQ	0.140702	0.140702	aa	N
250	emrE	0.14069	0.14069	aa	N
251	yadK	0.140681	0.140681	aa	N
252	ybgC	0.140596	0.140596	aa	N
253	perR	0.140426	0.140426	aa	N
254	arcZ	0.140329	0.140329	nt	N
255	gspI	0.139975	0.139975	aa	N
256	yecT	0.139844	0.139844	aa	N
257	gspB	0.139818	0.139818	aa	N
258	emrY	0.139704	0.139704	aa	N
259	zinT	0.139694	0.139694	aa	N
260	casA	0.139627	0.139627	aa	N
261	waaQ	0.139407	0.139407	aa	N
262	insL1	0.139405	0.139405	aa	N
263	insL3	0.139405	0.139405	aa	N
264	insL2	0.139405	0.139405	aa	N
265	ydgC	0.139354	0.139354	aa	N
266	yjjQ	0.139306	0.139306	aa	N
267	yciW	0.139298	0.139298	aa	N
268	gtrA	0.139217	0.139217	aa	N
269	ynfN	0.139147	0.139147	aa	N
270	yaiV	0.139043	0.139043	aa	N
271	ypjJ	0.139002	0.139002	aa	N
272	ileT	0.138935	0.138935	nt	N
273	ileV	0.138935	0.138935	nt	N
274	ileU	0.138935	0.138935	nt	N
275	yfjM	0.138921	0.138921	aa	N
276	yhiD	0.13891	0.13891	aa	N
277	frmR	0.138674	0.138674	aa	N
278	rssA	0.138616	0.138616	aa	N
279	arpA	0.138585	0.138585	aa	N
280	fimB	0.13841	0.13841	aa	N
281	yeaM	0.138388	0.138388	aa	N
282	yqeH	0.138264	0.138264	aa	N
283	ydcC	0.13825	0.13825	aa	N
284	ybfP	0.138248	0.138248	aa	N
285	ydcK	0.138245	0.138245	aa	N
286	prfB	0.138121	0.138121	aa	N
287	rzoD	0.138116	0.138116	aa	N
288	arrS	0.138115	0.138115	nt	N
289	ninE	0.13762	0.13762	aa	N
290	yhhI	0.137467	0.137467	aa	N
291	isrC	0.13737	0.13737	nt	N
292	yfjH	0.137173	0.137173	aa	N
293	ynbA	0.137162	0.137162	aa	N
294	yqiI	0.137033	0.137033	aa	N
295	wbbK	0.137003	0.137003	aa	N
296	birA	0.136962	0.136962	aa	Y
297	proK	0.136933	0.136933	nt	N
298	glnW	0.136906	0.136906	nt	N
299	glnU	0.136906	0.136906	nt	N
300	yehA	0.136891	0.136891	aa	N
301	ymgC	0.13689	0.13689	aa	N
302	ylcG	0.136813	0.136813	aa	N
303	elfA	0.136689	0.136689	aa	N
304	ykgC	0.13644	0.13644	aa	N
305	higB	0.136387	0.136387	aa	N
306	yoaG	0.13636	0.13636	aa	N
307	cadC	0.136359	0.136359	aa	N
308	yeaR	0.136315	0.136315	aa	N
309	yfiB	0.136235	0.136235	aa	N
310	yfgJ	0.136228	0.136228	aa	N
311	kdpF	0.136123	0.136123	aa	N
312	yhiM	0.136019	0.136019	aa	N
313	yebV	0.135971	0.135971	aa	N
314	casE	0.135855	0.135855	aa	N
315	vsr	0.13585	0.13585	aa	N
316	yagK	0.135812	0.135812	aa	N
317	yhhY	0.135768	0.135768	aa	N
318	ydjE	0.135753	0.135753	aa	N
319	ybfD	0.135648	0.135648	aa	N
320	idnK	0.135641	0.135641	aa	N
321	yiaL	0.135487	0.135487	aa	N
322	pgaD	0.135425	0.135425	aa	N
323	hypA	0.1354	0.1354	aa	N
324	cyaR	0.135377	0.135377	nt	N
325	yjfN	0.135371	0.135371	aa	N
326	ydbD	0.135292	0.135292	aa	N
327	cbtA	0.135184	0.135184	aa	N
328	ilvL	0.135151	0.135151	aa	N
329	yciZ	0.135015	0.135015	aa	N
330	spf	0.134985	0.134985	nt	N
331	rpoE	0.134951	0.134951	aa	N
332	ryfD	0.134918	0.134918	nt	N
333	iap	0.134895	0.134895	aa	N
334	glyT	0.13485	0.13485	nt	N
335	yiaA	0.13483	0.13483	aa	N
336	gspA	0.134796	0.134796	aa	N
337	pgaB	0.134715	0.134715	aa	N
338	insD1	0.134667	0.134667	aa	N
339	insD4	0.134667	0.134667	aa	N
340	insD6	0.134667	0.134667	aa	N
341	insD9	0.134667	0.134667	aa	N
342	insD8	0.134667	0.134667	aa	N
343	insD11	0.134667	0.134667	aa	N
344	zitB	0.134518	0.134518	aa	N
345	pppA	0.134509	0.134509	aa	N
346	ycaI	0.134484	0.134484	aa	N
347	insB1	0.134481	0.134481	aa	N
348	insB5	0.134481	0.134481	aa	N
349	insB8	0.134481	0.134481	aa	N
350	yqhG	0.134479	0.134479	aa	N
351	flgA	0.134361	0.134361	aa	N
352	setC	0.13436	0.13436	aa	N
353	ychJ	0.134268	0.134268	aa	N
354	yiaM	0.134261	0.134261	aa	N
355	gspM	0.134213	0.134213	aa	N
356	rem	0.134107	0.134107	aa	N
357	yqeC	0.134012	0.134012	aa	N
358	rayT	0.133805	0.133805	aa	N
359	yedR	0.133757	0.133757	aa	N
360	hsdS	0.133669	0.133669	aa	N
361	yjeN	0.133622	0.133622	aa	N
362	insB2	0.133522	0.133522	aa	N
363	insB3	0.133522	0.133522	aa	N
364	ydfV	0.133486	0.133486	aa	N
365	yjhC	0.133455	0.133455	aa	N
366	rnpB	0.133416	0.133416	nt	N
367	csgB	0.133395	0.133395	aa	N
368	ydfU	0.133341	0.133341	aa	N
369	yjhI	0.133338	0.133338	aa	N
370	csgD	0.133173	0.133173	aa	N
371	ompT	0.133113	0.133113	aa	N
372	yciE	0.133051	0.133051	aa	N
373	ydaU	0.133025	0.133025	aa	N
374	ybeF	0.132955	0.132955	aa	N
375	mzrA	0.132921	0.132921	aa	N
376	ypjA	0.132882	0.132882	aa	N
377	tyrU	0.132704	0.132704	nt	N
378	dinI	0.13262	0.13262	aa	N
379	rrsC	0.132506	0.132506	nt	N
380	caiF	0.132298	0.132298	aa	N
381	yciX	0.132284	0.132284	aa	N
382	yafL	0.132279	0.132279	aa	N
383	yjdK	0.132273	0.132273	aa	N
384	sieB	0.132164	0.132164	aa	N
385	rrsB	0.132047	0.132047	nt	N
386	rrsE	0.132047	0.132047	nt	N
387	rrsA	0.13198	0.13198	nt	N
388	ygeG	0.131979	0.131979	aa	N
389	rrsH	0.131962	0.131962	nt	N
390	rrsD	0.131918	0.131918	nt	N
391	stfP	0.131889	0.131889	aa	N
392	aroE	0.131886	0.131886	aa	N
393	sfmA	0.131821	0.131821	aa	N
394	fliO	0.131762	0.131762	aa	N
395	relB	0.131749	0.131749	aa	N
396	ydeO	0.131746	0.131746	aa	N
397	insJ	0.131742	0.131742	aa	N
398	elfG	0.131741	0.131741	aa	N
399	istR	0.131621	0.131621	nt	N
400	ykfA	0.1316	0.1316	aa	N
401	insB4	0.131583	0.131583	aa	N
402	ygcG	0.131535	0.131535	aa	N
403	ybeU	0.131488	0.131488	aa	N
404	torY	0.131481	0.131481	aa	N
405	rrsG	0.131393	0.131393	nt	N
406	csrC	0.131387	0.131387	nt	N
407	mokB	0.131382	0.131382	aa	N
408	rpiR	0.13133	0.13133	aa	N
409	rzoR	0.131261	0.131261	aa	N
410	dinD	0.131216	0.131216	aa	N
411	flhE	0.131171	0.131171	aa	N
412	slyA	0.130955	0.130955	aa	N
413	yhhA	0.13092	0.13092	aa	N
414	ybgD	0.130895	0.130895	aa	N
415	evgS	0.130795	0.130795	aa	N
416	ycdZ	0.130788	0.130788	aa	N
417	yhdZ	0.130774	0.130774	aa	N
418	gatA	0.13077	0.13077	aa	N
419	yecR	0.130761	0.130761	aa	N
420	gadW	0.130603	0.130603	aa	N
421	gadX	0.1306	0.1306	aa	N
422	yfbM	0.130584	0.130584	aa	N
423	gloB	0.130575	0.130575	aa	N
424	ada	0.130391	0.130391	aa	N
425	tfaP	0.130385	0.130385	aa	N
426	waaP	0.130378	0.130378	aa	N
427	pmrD	0.13037	0.13037	aa	N
428	mobB	0.130344	0.130344	aa	N
429	rrfH	0.130338	0.130338	nt	N
430	rrfC	0.130338	0.130338	nt	N
431	rrfG	0.130338	0.130338	nt	N
432	rrfD	0.130338	0.130338	nt	N
433	yqeG	0.130299	0.130299	aa	N
434	chpS	0.130283	0.130283	aa	N
435	ydaE	0.130279	0.130279	aa	N
436	ysaA	0.130247	0.130247	aa	N
437	yaaX	0.130164	0.130164	aa	N
438	hokB	0.130161	0.130161	aa	N
439	gspO	0.130093	0.130093	aa	N
440	nanM	0.13006	0.13006	aa	N
441	ymfJ	0.130045	0.130045	aa	N
442	rimK	0.129976	0.129976	aa	N
443	rrlG	0.129955	0.129955	nt	N
444	rrlB	0.129955	0.129955	nt	N
445	yfcI	0.129912	0.129912	aa	N
446	ydcH	0.129829	0.129829	aa	N
447	higA	0.129744	0.129744	aa	N
448	rrlE	0.129726	0.129726	nt	N
449	ybiA	0.129654	0.129654	aa	N
450	rrlD	0.129627	0.129627	nt	N
451	rrlA	0.129611	0.129611	nt	N
452	yibI	0.1296	0.1296	aa	N
453	rrlC	0.129549	0.129549	nt	N
454	epd	0.129544	0.129544	aa	N
455	ycgV	0.129516	0.129516	aa	N
456	ytjA	0.129487	0.129487	aa	N
457	mtfA	0.129443	0.129443	aa	N
458	dosC	0.129387	0.129387	aa	N
459	yibB	0.129376	0.129376	aa	N
460	rrlH	0.129347	0.129347	nt	N
461	pliG	0.12928	0.12928	aa	N
462	yraK	0.129276	0.129276	aa	N
463	bdcR	0.129253	0.129253	aa	N
464	yaeP	0.129223	0.129223	aa	N
465	yhbX	0.129189	0.129189	aa	N
466	gfcA	0.129179	0.129179	aa	N
467	sgcX	0.129171	0.129171	aa	N
468	ecpR	0.129146	0.129146	aa	N
469	ileY	0.12893	0.12893	nt	N
470	yebW	0.128877	0.128877	aa	N
471	yhcA	0.128867	0.128867	aa	N
472	ydjK	0.128803	0.128803	aa	N
473	ycaK	0.128775	0.128775	aa	N
474	yafN	0.128771	0.128771	aa	N
475	rrrQ	0.128642	0.128642	aa	N
476	secM	0.128625	0.128625	aa	N
477	cspF	0.128577	0.128577	aa	N
478	safA	0.128455	0.128455	aa	N
479	cpxP	0.128407	0.128407	aa	N
480	ryhB	0.128374	0.128374	nt	N
481	yjfZ	0.128322	0.128322	aa	N
482	yjbE	0.128307	0.128307	aa	N
483	yraH	0.128203	0.128203	aa	N
484	adiY	0.128164	0.128164	aa	N
485	yfeK	0.128106	0.128106	aa	N
486	yidL	0.128053	0.128053	aa	N
487	mqsA	0.128014	0.128014	aa	N
488	ydcI	0.127981	0.127981	aa	N
489	smf	0.127959	0.127959	aa	N
490	rcsA	0.127923	0.127923	aa	N
491	ynbB	0.12791	0.12791	aa	N
492	yqeK	0.127894	0.127894	aa	N
493	selC	0.127811	0.127811	nt	N
494	yoaC	0.127731	0.127731	aa	N
495	yjcC	0.127681	0.127681	aa	N
496	yagU	0.127677	0.127677	aa	N
497	nohD	0.12765	0.12765	aa	N
498	ytcA	0.127646	0.127646	aa	N
499	asnV	0.127623	0.127623	nt	N
500	asnT	0.127623	0.127623	nt	N
501	asnU	0.127623	0.127623	nt	N
502	asnW	0.127623	0.127623	nt	N
503	puuD	0.12757	0.12757	aa	N
504	sdhC	0.127565	0.127565	aa	N
505	yhjR	0.127533	0.127533	aa	N
506	mokC	0.127526	0.127526	aa	N
507	yfjP	0.127404	0.127404	aa	N
508	rfbC	0.127348	0.127348	aa	N
509	yihW	0.127301	0.127301	aa	N
510	mobA	0.127299	0.127299	aa	N
511	yjhQ	0.127285	0.127285	aa	N
512	cbl	0.127224	0.127224	aa	N
513	ycgX	0.127119	0.127119	aa	N
514	waaY	0.127097	0.127097	aa	N
515	yrbN	0.127027	0.127027	aa	N
516	wcaE	0.127017	0.127017	aa	N
517	ybbJ	0.126997	0.126997	aa	N
518	rrfF	0.126957	0.126957	nt	N
519	yafT	0.12694	0.12694	aa	N
520	ycdU	0.126893	0.126893	aa	N
521	yfbP	0.126869	0.126869	aa	N
522	ycdX	0.126834	0.126834	aa	N
523	fecE	0.126792	0.126792	aa	N
524	yeeO	0.126792	0.126792	aa	N
525	ydeR	0.126746	0.126746	aa	N
526	paoA	0.126727	0.126727	aa	N
527	serV	0.126713	0.126713	nt	N
528	chiX	0.126704	0.126704	nt	N
529	ycjD	0.126692	0.126692	aa	N
530	csgE	0.126685	0.126685	aa	N
531	ydaQ	0.126652	0.126652	aa	N
532	cobU	0.126623	0.126623	aa	N
533	tyrV	0.126619	0.126619	nt	N
534	tyrT	0.126619	0.126619	nt	N
535	ypdI	0.126584	0.126584	aa	N
536	casD	0.126584	0.126584	aa	N
537	waaC	0.126552	0.126552	aa	N
538	nsrR	0.126469	0.126469	aa	N
539	rrfB	0.126349	0.126349	nt	N
540	rrfE	0.126349	0.126349	nt	N
541	insC1	0.126333	0.126333	aa	N
542	insC4	0.126333	0.126333	aa	N
543	insC6	0.126333	0.126333	aa	N
544	insC9	0.126333	0.126333	aa	N
545	insC11	0.126333	0.126333	aa	N
546	insC8	0.126333	0.126333	aa	N
547	casC	0.126309	0.126309	aa	N
548	yahO	0.126278	0.126278	aa	N
549	feaR	0.126261	0.126261	aa	N
550	kgtP	0.126259	0.126259	aa	N
551	yfjR	0.126214	0.126214	aa	N
552	coaE	0.126099	0.126099	aa	Y
553	leuZ	0.126079	0.126079	nt	N
554	ydeN	0.126059	0.126059	aa	N
555	yffN	0.126016	0.126016	aa	N
556	yidQ	0.125922	0.125922	aa	N
557	yidF	0.125761	0.125761	aa	N
558	yafD	0.125689	0.125689	aa	N
559	rimL	0.125668	0.125668	aa	N
560	gnsB	0.125665	0.125665	aa	N
561	chiQ	0.125664	0.125664	aa	N
562	ecpB	0.125662	0.125662	aa	N
563	dacB	0.125613	0.125613	aa	N
564	dinJ	0.12561	0.12561	aa	N
565	gfcB	0.125575	0.125575	aa	N
566	ycbV	0.125561	0.125561	aa	N
567	yhcD	0.125559	0.125559	aa	N
568	yahE	0.125543	0.125543	aa	N
569	relE	0.125509	0.125509	aa	N
570	proM	0.125481	0.125481	nt	N
571	yjfP	0.125437	0.125437	aa	N
572	sroH	0.125429	0.125429	nt	N
573	ygeV	0.125384	0.125384	aa	N
574	dpiA	0.125374	0.125374	aa	N
575	rzpD	0.125308	0.125308	aa	N
576	ivy	0.125307	0.125307	aa	N
577	thiM	0.125294	0.125294	aa	N
578	yfbK	0.125287	0.125287	aa	N
579	ydjM	0.125278	0.125278	aa	N
580	ligB	0.12525	0.12525	aa	N
581	htrE	0.125203	0.125203	aa	N
582	paaH	0.125186	0.125186	aa	N
583	dhaR	0.12514	0.12514	aa	N
584	nlpA	0.125092	0.125092	aa	N
585	yidG	0.125082	0.125082	aa	N
586	ykfH	0.125077	0.125077	aa	N
587	sokX	0.125054	0.125054	nt	N
588	ypeB	0.125039	0.125039	aa	N
589	ycbU	0.125029	0.125029	aa	N
590	uvrY	0.124939	0.124939	aa	N
591	ybdN	0.124932	0.124932	aa	N
592	folX	0.124908	0.124908	aa	N
593	yfjZ	0.124881	0.124881	aa	N
594	ilvM	0.124738	0.124738	aa	N
595	uacT	0.124705	0.124705	aa	N
596	ddpX	0.124524	0.124524	aa	N
597	yfjY	0.124521	0.124521	aa	N
598	gspL	0.124512	0.124512	aa	N
599	yhjH	0.124508	0.124508	aa	N
600	ybeR	0.124484	0.124484	aa	N
601	fimG	0.124458	0.124458	aa	N
602	ydjZ	0.124408	0.124408	aa	N
603	gatZ	0.124343	0.124343	aa	N
604	bioD	0.124323	0.124323	aa	N
605	rfbB	0.124309	0.124309	aa	N
606	yjcB	0.124266	0.124266	aa	N
607	yrhB	0.124211	0.124211	aa	N
608	rhaS	0.124174	0.124174	aa	N
609	phr	0.124147	0.124147	aa	N
610	yeeJ	0.124114	0.124114	aa	N
611	stfR	0.124013	0.124013	aa	N
612	apaG	0.124005	0.124005	aa	N
613	yaaI	0.123963	0.123963	aa	N
614	prlF	0.123834	0.123834	aa	N
615	citD	0.123831	0.123831	aa	N
616	wcaM	0.123807	0.123807	aa	N
617	tpr	0.123769	0.123769	aa	N
618	psrO	0.123751	0.123751	nt	N
619	yfcR	0.123739	0.123739	aa	N
620	intE	0.123717	0.123717	aa	N
621	yjeO	0.123712	0.123712	aa	N
622	yceQ	0.123711	0.123711	aa	N
623	ispU	0.123711	0.123711	aa	N
624	nanC	0.123678	0.123678	aa	N
625	yiiF	0.123656	0.123656	aa	N
626	yafO	0.123636	0.123636	aa	N
627	fes	0.123598	0.123598	aa	N
628	yidI	0.12358	0.12358	aa	N
629	ylcH	0.123566	0.123566	aa	N
630	yciV	0.123485	0.123485	aa	N
631	bglG	0.123455	0.123455	aa	N
632	ybeT	0.123447	0.123447	aa	N
633	insQ	0.123404	0.123404	aa	N
634	ycjM	0.123391	0.123391	aa	N
635	yfdS	0.12336	0.12336	aa	N
636	hokC	0.123359	0.123359	aa	N
637	yjtD	0.123332	0.123332	aa	N
638	psuK	0.123277	0.123277	aa	N
639	opgC	0.12326	0.12326	aa	N
640	pspD	0.123244	0.123244	aa	N
641	yfjL	0.123233	0.123233	aa	N
642	insA4	0.123214	0.123214	aa	N
643	yacH	0.123202	0.123202	aa	N
644	ygcQ	0.1232	0.1232	aa	N
645	yqeF	0.123148	0.123148	aa	N
646	yehE	0.123145	0.123145	aa	N
647	ydeS	0.12313	0.12313	aa	N
648	ydjF	0.123093	0.123093	aa	N
649	ftsB	0.123068	0.123068	aa	N
650	ydbL	0.123038	0.123038	aa	N
651	ydeH	0.122976	0.122976	aa	N
652	nanS	0.122968	0.122968	aa	N
653	ispD	0.122924	0.122924	aa	N
654	msyB	0.122906	0.122906	aa	N
655	gcvA	0.1229	0.1229	aa	N
656	napF	0.122854	0.122854	aa	N
657	yafE	0.122829	0.122829	aa	N
658	ydjH	0.122815	0.122815	aa	N
659	yadI	0.122774	0.122774	aa	N
660	pgaC	0.122769	0.122769	aa	N
661	rhtA	0.12276	0.12276	aa	N
662	yffQ	0.122736	0.122736	aa	N
663	rlmA	0.122713	0.122713	aa	N
664	yiaC	0.122678	0.122678	aa	N
665	ybeQ	0.122678	0.122678	aa	N
666	acrR	0.122652	0.122652	aa	N
667	rnlA	0.122648	0.122648	aa	N
668	yghT	0.122639	0.122639	aa	N
669	yfbT	0.122625	0.122625	aa	N
670	flxA	0.122613	0.122613	aa	N
671	hdfR	0.122556	0.122556	aa	N
672	trg	0.122548	0.122548	aa	N
673	rrfA	0.122535	0.122535	nt	N
674	yfdR	0.122448	0.122448	aa	N
675	yfjT	0.12243	0.12243	aa	N
676	setA	0.122423	0.122423	aa	N
677	sxy	0.12242	0.12242	aa	N
678	rdlA	0.122403	0.122403	nt	N
679	yddA	0.122385	0.122385	aa	N
680	yeeS	0.122356	0.122356	aa	N
681	dgoK	0.12234	0.12234	aa	N
682	clsC	0.122315	0.122315	aa	N
683	cbrC	0.122288	0.122288	aa	N
684	elaA	0.122271	0.122271	aa	N
685	maa	0.12226	0.12226	aa	N
686	ygbI	0.122238	0.122238	aa	N
687	ymfI	0.122181	0.122181	aa	N
688	ygdR	0.122177	0.122177	aa	N
689	ygeA	0.122132	0.122132	aa	N
690	rdlD	0.122105	0.122105	nt	N
691	stfQ	0.122099	0.122099	aa	N
692	yiiM	0.122092	0.122092	aa	N
693	fliL	0.122088	0.122088	aa	N
694	yebY	0.122066	0.122066	aa	N
695	yehC	0.122051	0.122051	aa	N
696	cspH	0.122049	0.122049	aa	N
697	tsaC	0.122045	0.122045	aa	N
698	ydhT	0.122031	0.122031	aa	N
699	ydiZ	0.122015	0.122015	aa	N
700	fimI	0.121955	0.121955	aa	N
701	yehB	0.121936	0.121936	aa	N
702	ybhH	0.121884	0.121884	aa	N
703	cynT	0.121879	0.121879	aa	N
704	uspF	0.121847	0.121847	aa	N
705	rssB	0.121838	0.121838	aa	N
706	gatD	0.121836	0.121836	aa	N
707	pphA	0.121817	0.121817	aa	N
708	yifB	0.121795	0.121795	aa	N
709	insA2	0.121787	0.121787	aa	N
710	insA3	0.121787	0.121787	aa	N
711	rcbA	0.121782	0.121782	aa	N
712	arfB	0.121776	0.121776	aa	N
713	yibD	0.121696	0.121696	aa	N
714	murR	0.121673	0.121673	aa	N
715	hipA	0.121623	0.121623	aa	N
716	cvpA	0.121589	0.121589	aa	N
717	waaB	0.121566	0.121566	aa	N
718	leuE	0.121556	0.121556	aa	N
719	elfD	0.121545	0.121545	aa	N
720	yqiB	0.121505	0.121505	aa	N
721	yjjB	0.121501	0.121501	aa	N
722	cmtB	0.121496	0.121496	aa	N
723	ileX	0.121463	0.121463	nt	N
724	ydcN	0.121446	0.121446	aa	N
725	yccJ	0.121383	0.121383	aa	N
726	bdm	0.121382	0.121382	aa	N
727	yigF	0.121381	0.121381	aa	N
728	fsaB	0.12134	0.12134	aa	N
729	ugd	0.121324	0.121324	aa	N
730	yadD	0.121323	0.121323	aa	N
731	ykgF	0.121214	0.121214	aa	N
732	yfjX	0.121191	0.121191	aa	N
733	yfdK	0.121182	0.121182	aa	N
734	ydjG	0.121121	0.121121	aa	N
735	hsrA	0.121117	0.121117	aa	N
736	yebK	0.121115	0.121115	aa	N
737	yibT	0.121098	0.121098	aa	N
738	malI	0.12104	0.12104	aa	N
739	yggC	0.121	0.121	aa	N
740	idnD	0.120923	0.120923	aa	N
741	yfiE	0.12091	0.12091	aa	N
742	yqeB	0.12089	0.12089	aa	N
743	chpB	0.120851	0.120851	aa	N
744	atoD	0.120832	0.120832	aa	N
745	ydiP	0.120827	0.120827	aa	N
746	yjcH	0.120781	0.120781	aa	N
747	yicN	0.120707	0.120707	aa	N
748	gltU	0.12065	0.12065	nt	N
749	gltT	0.12065	0.12065	nt	N
750	gltW	0.12065	0.12065	nt	N
751	gltV	0.12065	0.12065	nt	N
752	tolA	0.120633	0.120633	aa	N
753	yebS	0.120627	0.120627	aa	N
754	znuA	0.120597	0.120597	aa	N
755	insF4	0.120562	0.120562	aa	N
756	insF3	0.120562	0.120562	aa	N
757	insF2	0.120562	0.120562	aa	N
758	insF1	0.120562	0.120562	aa	N
759	insF5	0.120562	0.120562	aa	N
760	ygbM	0.120527	0.120527	aa	N
761	rpsT	0.120494	0.120494	aa	N
762	nadK	0.120438	0.120438	aa	N
763	truC	0.12036	0.12036	aa	N
764	yegJ	0.120146	0.120146	aa	N
765	ydiE	0.120114	0.120114	aa	N
766	gluQ	0.120063	0.120063	aa	N
767	fieF	0.120049	0.120049	aa	N
768	yfeN	0.120045	0.120045	aa	N
769	yjaZ	0.120007	0.120007	aa	N
770	dicB	0.119996	0.119996	aa	N
771	fimD	0.119985	0.119985	aa	N
772	yhdX	0.119981	0.119981	aa	N
773	aat	0.119979	0.119979	aa	N
774	rdoA	0.119935	0.119935	aa	N
775	yaeI	0.119915	0.119915	aa	N
776	plsX	0.119867	0.119867	aa	N
777	kptA	0.119866	0.119866	aa	N
778	lysY	0.119862	0.119862	nt	N
779	lysZ	0.119862	0.119862	nt	N
780	lysT	0.119862	0.119862	nt	N
781	lysV	0.119862	0.119862	nt	N
782	lysW	0.119862	0.119862	nt	N
783	lysQ	0.119862	0.119862	nt	N
784	dnaG	0.119853	0.119853	aa	Y
785	sfmF	0.119841	0.119841	aa	N
786	xdhB	0.119836	0.119836	aa	N
787	yibG	0.119823	0.119823	aa	N
788	sgcE	0.119818	0.119818	aa	N
789	bglJ	0.119772	0.119772	aa	N
790	msrC	0.119733	0.119733	aa	N
791	nudI	0.119717	0.119717	aa	N
792	cobC	0.119714	0.119714	aa	N
793	xapR	0.119707	0.119707	aa	N
794	ydhR	0.119707	0.119707	aa	N
795	insA5	0.119679	0.119679	aa	N
796	insA8	0.119679	0.119679	aa	N
797	insA1	0.119679	0.119679	aa	N
798	yiaV	0.119662	0.119662	aa	N
799	ilvH	0.119651	0.119651	aa	N
800	gatY	0.119643	0.119643	aa	N
801	fucA	0.119639	0.119639	aa	N
802	rdlC	0.119619	0.119619	nt	N
803	ymfL	0.119554	0.119554	aa	N
804	pinE	0.119552	0.119552	aa	N
805	folK	0.119492	0.119492	aa	Y
806	bfr	0.119486	0.119486	aa	N
807	ygiD	0.119477	0.119477	aa	N
808	yhjB	0.119401	0.119401	aa	N
809	micA	0.119394	0.119394	nt	N
810	coaA	0.119373	0.119373	aa	N
811	bax	0.119369	0.119369	aa	N
812	kch	0.119354	0.119354	aa	N
813	bioC	0.119344	0.119344	aa	N
814	yfdC	0.119317	0.119317	aa	N
815	ubiX	0.119296	0.119296	aa	N
816	ydiM	0.119255	0.119255	aa	N
817	phoH	0.119245	0.119245	aa	N
818	trpT	0.119243	0.119243	nt	N
819	ycgZ	0.119163	0.119163	aa	N
820	ykgO	0.119136	0.119136	aa	N
821	sdiA	0.119133	0.119133	aa	N
822	djlB	0.119128	0.119128	aa	N
823	yecH	0.119109	0.119109	aa	N
824	minC	0.119094	0.119094	aa	N
825	pgpB	0.119065	0.119065	aa	N
826	fliZ	0.119035	0.119035	aa	N
827	nudL	0.119028	0.119028	aa	N
828	frvR	0.119025	0.119025	aa	N
829	blr	0.118991	0.118991	aa	N
830	ydhS	0.118932	0.118932	aa	N
831	puuR	0.11892	0.11892	aa	N
832	ihfB	0.118913	0.118913	aa	N
833	yfjK	0.1189	0.1189	aa	N
834	yciT	0.118897	0.118897	aa	N
835	yjjM	0.118895	0.118895	aa	N
836	bssS	0.118888	0.118888	aa	N
837	yedW	0.118873	0.118873	aa	N
838	yehU	0.11887	0.11887	aa	N
839	hiuH	0.118846	0.118846	aa	N
840	yciS	0.11883	0.11883	aa	N
841	sfmC	0.118804	0.118804	aa	N
842	yraJ	0.118756	0.118756	aa	N
843	ryeB	0.118753	0.118753	nt	N
844	rcnA	0.118745	0.118745	aa	N
845	mpaA	0.118712	0.118712	aa	N
846	ybjC	0.118701	0.118701	aa	N
847	yohO	0.118692	0.118692	aa	N
848	yggR	0.118686	0.118686	aa	N
849	wecH	0.118677	0.118677	aa	N
850	yeaP	0.118667	0.118667	aa	N
851	ybgP	0.118655	0.118655	aa	N
852	fimC	0.118646	0.118646	aa	N
853	ydhW	0.118601	0.118601	aa	N
854	iraD	0.118589	0.118589	aa	N
855	elfC	0.118556	0.118556	aa	N
856	gltF	0.11853	0.11853	aa	N
857	yehD	0.118525	0.118525	aa	N
858	mepA	0.118524	0.118524	aa	N
859	yddG	0.118502	0.118502	aa	N
860	gnsA	0.118501	0.118501	aa	N
861	ykgD	0.118467	0.118467	aa	N
862	yajI	0.118431	0.118431	aa	N
863	yiaS	0.118429	0.118429	aa	N
864	sfmH	0.118418	0.118418	aa	N
865	envR	0.118411	0.118411	aa	N
866	ralR	0.118385	0.118385	aa	N
867	ampC	0.11828	0.11828	aa	N
868	evgA	0.118279	0.118279	aa	N
869	yffL	0.118237	0.118237	aa	N
870	kefF	0.118223	0.118223	aa	N
871	ydiQ	0.11815	0.11815	aa	N
872	yfaT	0.118149	0.118149	aa	N
873	yhdN	0.118147	0.118147	aa	N
874	hofQ	0.118139	0.118139	aa	N
875	ybbL	0.118133	0.118133	aa	N
876	matP	0.118105	0.118105	aa	N
877	pabA	0.118099	0.118099	aa	N
878	yecD	0.118093	0.118093	aa	N
879	ampD	0.118083	0.118083	aa	N
880	trmD	0.11804	0.11804	aa	Y
881	insA6	0.118007	0.118007	aa	N
882	emrK	0.117986	0.117986	aa	N
883	yfiH	0.11793	0.11793	aa	N
884	ribF	0.117914	0.117914	aa	Y
885	cfa	0.117877	0.117877	aa	N
886	lipB	0.117865	0.117865	aa	N
887	bcsF	0.117862	0.117862	aa	N
888	yfaL	0.117862	0.117862	aa	N
889	yjfF	0.117817	0.117817	aa	N
890	yfiN	0.117806	0.117806	aa	N
891	fau	0.117748	0.117748	aa	N
892	ynfH	0.117746	0.117746	aa	N
893	yhdV	0.117745	0.117745	aa	N
894	idnR	0.117732	0.117732	aa	N
895	ybaP	0.117674	0.117674	aa	N
896	ycbF	0.117667	0.117667	aa	N
897	yiaW	0.117653	0.117653	aa	N
898	rdlB	0.117644	0.117644	nt	N
899	tusC	0.117608	0.117608	aa	N
900	yaeF	0.117568	0.117568	aa	N
901	cusC	0.117567	0.117567	aa	N
902	sgcQ	0.117548	0.117548	aa	N
903	tfaE	0.117535	0.117535	aa	N
904	intF	0.117531	0.117531	aa	N
905	gcvR	0.117499	0.117499	aa	N
906	ilvN	0.117495	0.117495	aa	N
907	yehP	0.117478	0.117478	aa	N
908	cusS	0.117472	0.117472	aa	N
909	yjhF	0.117459	0.117459	aa	N
910	intA	0.117449	0.117449	aa	N
911	ydhU	0.117397	0.117397	aa	N
912	yjjP	0.117391	0.117391	aa	N
913	yjaG	0.117361	0.117361	aa	N
914	yjjU	0.117317	0.117317	aa	N
915	ycjS	0.117296	0.117296	aa	N
916	lsrK	0.117291	0.117291	aa	N
917	sfmD	0.117269	0.117269	aa	N
918	dicA	0.117255	0.117255	aa	N
919	yobD	0.117236	0.117236	aa	N
920	panE	0.11723	0.11723	aa	N
921	leuP	0.11722	0.11722	nt	N
922	sgcR	0.117219	0.117219	aa	N
923	yqcE	0.117192	0.117192	aa	N
924	rspB	0.117192	0.117192	aa	N
925	rutD	0.11719	0.11719	aa	N
926	gspK	0.117167	0.117167	aa	N
927	yoeI	0.117157	0.117157	aa	N
928	yfcQ	0.117123	0.117123	aa	N
929	psiF	0.117123	0.117123	aa	N
930	yiaU	0.117121	0.117121	aa	N
931	ynbD	0.117043	0.117043	aa	N
932	bssR	0.117028	0.117028	aa	N
933	mntR	0.117015	0.117015	aa	N
934	gfcC	0.117003	0.117003	aa	N
935	ygaH	0.116993	0.116993	aa	N
936	rhmR	0.116987	0.116987	aa	N
937	yegS	0.116984	0.116984	aa	N
938	yahA	0.116977	0.116977	aa	N
939	yjaH	0.116974	0.116974	aa	N
940	ppx	0.116974	0.116974	aa	N
941	ybbM	0.11694	0.11694	aa	N
942	xisE	0.116939	0.116939	aa	N
943	yfeD	0.116915	0.116915	aa	N
944	yceJ	0.116868	0.116868	aa	N
945	ygfI	0.11686	0.11686	aa	N
946	sgcA	0.116852	0.116852	aa	N
947	waaG	0.116804	0.116804	aa	N
948	yaiZ	0.116796	0.116796	aa	N
949	paaD	0.116762	0.116762	aa	N
950	yjhU	0.116756	0.116756	aa	N
951	asmA	0.116715	0.116715	aa	N
952	ydhJ	0.116711	0.116711	aa	N
953	yraN	0.116707	0.116707	aa	N
954	ynhG	0.116692	0.116692	aa	N
955	speG	0.116667	0.116667	aa	N
956	tus	0.116646	0.116646	aa	N
957	glcC	0.116643	0.116643	aa	N
958	yafS	0.116624	0.116624	aa	N
959	lsrE	0.116617	0.116617	aa	N
960	ykfB	0.116589	0.116589	aa	N
961	insG	0.116585	0.116585	aa	N
962	feoC	0.116562	0.116562	aa	N
963	yhfG	0.116552	0.116552	aa	N
964	ygfS	0.116547	0.116547	aa	N
965	ddpF	0.116543	0.116543	aa	N
966	yejF	0.116538	0.116538	aa	N
967	ratA	0.11648	0.11648	aa	N
968	pgaA	0.116471	0.116471	aa	N
969	djlC	0.116468	0.116468	aa	N
970	zntR	0.116408	0.116408	aa	N
971	syd	0.116396	0.116396	aa	N
972	nadB	0.116396	0.116396	aa	N
973	yadV	0.116395	0.116395	aa	N
974	gmr	0.116374	0.116374	aa	N
975	cysB	0.116348	0.116348	aa	N
976	ymdA	0.116345	0.116345	aa	N
977	rhsB	0.116326	0.116326	aa	N
978	ygiS	0.116325	0.116325	aa	N
979	yicO	0.116305	0.116305	aa	N
980	argX	0.116269	0.116269	nt	N
981	ydiI	0.116265	0.116265	aa	N
982	yffR	0.116193	0.116193	aa	N
983	ddpD	0.116191	0.116191	aa	N
984	folP	0.116142	0.116142	aa	N
985	gcvB	0.116141	0.116141	nt	N
986	napC	0.116112	0.116112	aa	N
987	ecpE	0.116099	0.116099	aa	N
988	yihM	0.116075	0.116075	aa	N
989	uidC	0.116075	0.116075	aa	N
990	yjiK	0.116069	0.116069	aa	N
991	ydhO	0.116061	0.116061	aa	N
992	mngR	0.116056	0.116056	aa	N
993	yedZ	0.116051	0.116051	aa	N
994	yjjN	0.116033	0.116033	aa	N
995	yjdI	0.116004	0.116004	aa	N
996	yceK	0.116003	0.116003	aa	N
997	nhoA	0.115996	0.115996	aa	N
998	aaeA	0.115989	0.115989	aa	N
999	yccX	0.115986	0.115986	aa	N
1000	dfp	0.11595	0.11595	aa	Y
1001	gadE	0.115935	0.115935	aa	N
1002	zipA	0.115925	0.115925	aa	N
1003	ybdR	0.115886	0.115886	aa	N
1004	wecB	0.115871	0.115871	aa	N
1005	lrhA	0.115849	0.115849	aa	N
1006	yliE	0.115784	0.115784	aa	N
1007	rplV	0.115781	0.115781	aa	N
1008	cutC	0.115779	0.115779	aa	N
1009	mdtJ	0.11576	0.11576	aa	N
1010	yniB	0.115708	0.115708	aa	N
1011	yadL	0.11569	0.11569	aa	N
1012	ssrA	0.115663	0.115663	nt	N
1013	casB	0.115655	0.115655	aa	N
1014	malS	0.115625	0.115625	aa	N
1015	hdhA	0.11562	0.11562	aa	N
1016	glpQ	0.115616	0.115616	aa	N
1017	truA	0.115591	0.115591	aa	N
1018	cdh	0.115566	0.115566	aa	N
1019	nrdF	0.115554	0.115554	aa	N
1020	yjfL	0.115543	0.115543	aa	N
1021	murB	0.115471	0.115471	aa	N
1022	dcp	0.115466	0.115466	aa	N
1023	yfjQ	0.115464	0.115464	aa	N
1024	yddH	0.115455	0.115455	aa	N
1025	ylaB	0.115449	0.115449	aa	N
1026	bluR	0.115442	0.115442	aa	N
1027	mdtI	0.115419	0.115419	aa	N
1028	esrE	0.115414	0.115414	nt	N
1029	acpS	0.115381	0.115381	aa	N
1030	wcaD	0.11535	0.11535	aa	N
1031	ldrD	0.11533	0.11533	aa	N
1032	ydhI	0.115328	0.115328	aa	N
1033	oxyS	0.11532	0.11532	nt	N
1034	lsrR	0.115316	0.115316	aa	N
1035	ybiH	0.115301	0.115301	aa	N
1036	recF	0.115285	0.115285	aa	N
1037	otsA	0.115273	0.115273	aa	N
1038	yibH	0.115269	0.115269	aa	N
1039	yjdJ	0.115262	0.115262	aa	N
1040	yjdF	0.115259	0.115259	aa	N
1041	xylG	0.115238	0.115238	aa	N
1042	cmtA	0.115232	0.115232	aa	N
1043	fucR	0.11523	0.11523	aa	N
1044	gspE	0.115217	0.115217	aa	N
1045	narU	0.115216	0.115216	aa	N
1046	leuV	0.11518	0.11518	nt	N
1047	leuT	0.11518	0.11518	nt	N
1048	leuQ	0.11518	0.11518	nt	N
1049	fepC	0.115177	0.115177	aa	N
1050	yeiS	0.115147	0.115147	aa	N
1051	essD	0.115142	0.115142	aa	N
1052	asnC	0.115137	0.115137	aa	N
1053	ygfF	0.115134	0.115134	aa	N
1054	nanK	0.115134	0.115134	aa	N
1055	ydcF	0.115126	0.115126	aa	N
1056	yfdY	0.115104	0.115104	aa	N
1057	yrdD	0.115094	0.115094	aa	N
1058	sthA	0.115089	0.115089	aa	N
1059	ydeP	0.115088	0.115088	aa	N
1060	paoD	0.115079	0.115079	aa	N
1061	nac	0.115079	0.115079	aa	N
1062	yiiG	0.115079	0.115079	aa	N
1063	thiE	0.115067	0.115067	aa	N
1064	fimA	0.115057	0.115057	aa	N
1065	yibN	0.11505	0.11505	aa	N
1066	rttR	0.115034	0.115034	nt	N
1067	ygiV	0.115034	0.115034	aa	N
1068	ydhB	0.115008	0.115008	aa	N
1069	glmZ	0.114998	0.114998	nt	N
1070	yieL	0.114989	0.114989	aa	N
1071	yijF	0.114985	0.114985	aa	N
1072	nadA	0.114945	0.114945	aa	N
1073	ynaK	0.114925	0.114925	aa	N
1074	dusB	0.11492	0.11492	aa	N
1075	cynR	0.11489	0.11489	aa	N
1076	yfaD	0.114873	0.114873	aa	N
1077	ascG	0.114859	0.114859	aa	N
1078	ydhX	0.114786	0.114786	aa	N
1079	rlmD	0.114761	0.114761	aa	N
1080	yfgF	0.11473	0.11473	aa	N
1081	yfaQ	0.114721	0.114721	aa	N
1082	sufA	0.114716	0.114716	aa	N
1083	csrB	0.114696	0.114696	nt	N
1084	lsrF	0.114691	0.114691	aa	N
1085	pheM	0.114665	0.114665	aa	N
1086	ais	0.114661	0.114661	aa	N
1087	nudB	0.114598	0.114598	aa	N
1088	fimH	0.114579	0.114579	aa	N
1089	yfeS	0.114523	0.114523	aa	N
1090	btuR	0.114507	0.114507	aa	N
1091	yaiP	0.114503	0.114503	aa	N
1092	ykgM	0.114494	0.114494	aa	N
1093	cspI	0.114491	0.114491	aa	N
1094	yghS	0.114475	0.114475	aa	N
1095	nrfG	0.114473	0.114473	aa	N
1096	rtcA	0.114443	0.114443	aa	N
1097	ygfT	0.114439	0.114439	aa	N
1098	yhgA	0.114421	0.114421	aa	N
1099	flhD	0.114394	0.114394	aa	N
1100	cydC	0.114394	0.114394	aa	N
1101	hcaD	0.114393	0.114393	aa	N
1102	yeaK	0.114372	0.114372	aa	N
1103	ynfB	0.114348	0.114348	aa	N
1104	yhaV	0.114344	0.114344	aa	N
1105	yncG	0.11433	0.11433	aa	N
1106	yahK	0.114329	0.114329	aa	N
1107	hofB	0.114313	0.114313	aa	N
1108	creD	0.114258	0.114258	aa	N
1109	citX	0.114224	0.114224	aa	N
1110	yneE	0.11421	0.11421	aa	N
1111	ygaU	0.114182	0.114182	aa	N
1112	ymdB	0.11417	0.11417	aa	N
1113	yhaK	0.114152	0.114152	aa	N
1114	yeeD	0.11414	0.11414	aa	N
1115	ddpB	0.114133	0.114133	aa	N
1116	yhjY	0.114113	0.114113	aa	N
1117	hyfB	0.114096	0.114096	aa	N
1118	acrE	0.114091	0.114091	aa	N
1119	yedJ	0.114078	0.114078	aa	N
1120	ynbC	0.114074	0.114074	aa	N
1121	yaiL	0.114044	0.114044	aa	N
1122	tomB	0.114031	0.114031	aa	N
1123	rhsA	0.11403	0.11403	aa	N
1124	flgC	0.114024	0.114024	aa	N
1125	yjeM	0.11402	0.11402	aa	N
1126	uidR	0.114012	0.114012	aa	N
1127	hisP	0.114009	0.114009	aa	N
1128	fliE	0.114009	0.114009	aa	N
1129	yihR	0.114005	0.114005	aa	N
1130	yobA	0.113978	0.113978	aa	N
1131	ydgD	0.11396	0.11396	aa	N
1132	ghrA	0.113887	0.113887	aa	N
1133	ydjX	0.113885	0.113885	aa	N
1134	rihC	0.11388	0.11388	aa	N
1135	murI	0.11387	0.11387	aa	Y
1136	ybiP	0.113861	0.113861	aa	N
1137	ybgO	0.113858	0.113858	aa	N
1138	yddW	0.113836	0.113836	aa	N
1139	atoS	0.113817	0.113817	aa	N
1140	tauD	0.11381	0.11381	aa	N
1141	proL	0.113798	0.113798	nt	N
1142	ccmA	0.113794	0.113794	aa	N
1143	rseP	0.113761	0.113761	aa	N
1144	fecR	0.11376	0.11376	aa	N
1145	mutH	0.113748	0.113748	aa	N
1146	astE	0.113747	0.113747	aa	N
1147	ydcZ	0.113727	0.113727	aa	N
1148	miaA	0.113718	0.113718	aa	Y
1149	yneJ	0.113708	0.113708	aa	N
1150	yiaT	0.113707	0.113707	aa	N
1151	ydfI	0.113692	0.113692	aa	N
1152	yeaX	0.113654	0.113654	aa	N
1153	yehI	0.113647	0.113647	aa	N
1154	diaA	0.113642	0.113642	aa	N
1155	ydeI	0.113638	0.113638	aa	N
1156	tusD	0.113602	0.113602	aa	N
1157	frlD	0.113574	0.113574	aa	N
1158	ybjH	0.113526	0.113526	aa	N
1159	ysaB	0.113521	0.113521	aa	N
1160	ymbA	0.113514	0.113514	aa	N
1161	hyfI	0.113507	0.113507	aa	N
1162	ydhQ	0.113504	0.113504	aa	N
1163	cheA	0.113484	0.113484	aa	N
1164	ung	0.113483	0.113483	aa	N
1165	dsdC	0.113472	0.113472	aa	N
1166	yphF	0.113461	0.113461	aa	N
1167	fliC	0.113409	0.113409	aa	N
1168	yqhH	0.113403	0.113403	aa	N
1169	ybaO	0.113399	0.113399	aa	N
1170	ylcI	0.113353	0.113353	aa	N
1171	surE	0.113344	0.113344	aa	N
1172	yjgM	0.113332	0.113332	aa	N
1173	yjdA	0.113327	0.113327	aa	N
1174	yihG	0.11331	0.11331	aa	N
1175	yggF	0.113299	0.113299	aa	N
1176	hicB	0.113282	0.113282	aa	N
1177	smtA	0.113275	0.113275	aa	N
1178	yeeN	0.113275	0.113275	aa	N
1179	ydcO	0.113258	0.113258	aa	N
1180	cho	0.113225	0.113225	aa	N
1181	pldB	0.113224	0.113224	aa	N
1182	mlaF	0.11321	0.11321	aa	N
1183	sufS	0.113207	0.113207	aa	N
1184	holE	0.113192	0.113192	aa	N
1185	thiK	0.113168	0.113168	aa	N
1186	yafC	0.113163	0.113163	aa	N
1187	crcB	0.113151	0.113151	aa	N
1188	quuD	0.11315	0.11315	aa	N
1189	gspJ	0.113145	0.113145	aa	N
1190	ydbC	0.11314	0.11314	aa	N
1191	gspD	0.113124	0.113124	aa	N
1192	otsB	0.113122	0.113122	aa	N
1193	dacD	0.11311	0.11311	aa	N
1194	bamE	0.1131	0.1131	aa	N
1195	mutT	0.113099	0.113099	aa	N
1196	umuC	0.113086	0.113086	aa	N
1197	ttdR	0.113029	0.113029	aa	N
1198	citC	0.113026	0.113026	aa	N
1199	yjiS	0.113014	0.113014	aa	N
1200	yceG	0.113012	0.113012	aa	N
1201	lpxT	0.113006	0.113006	aa	N
1202	ybgQ	0.113001	0.113001	aa	N
1203	dsdX	0.112938	0.112938	aa	N
1204	yqfA	0.112926	0.112926	aa	N
1205	ydiN	0.112925	0.112925	aa	N
1206	yihX	0.112918	0.112918	aa	N
1207	ycaN	0.112868	0.112868	aa	N
1208	tdcA	0.112864	0.112864	aa	N
1209	yciQ	0.112862	0.112862	aa	N
1210	ftsL	0.112854	0.112854	aa	N
1211	ygdQ	0.112848	0.112848	aa	N
1212	yehM	0.112845	0.112845	aa	N
1213	ybbY	0.112841	0.112841	aa	N
1214	thiH	0.112821	0.112821	aa	N
1215	flu	0.112806	0.112806	aa	N
1216	yfbR	0.112797	0.112797	aa	N
1217	yggD	0.112781	0.112781	aa	N
1218	yhaL	0.112776	0.112776	aa	N
1219	alsA	0.112767	0.112767	aa	N
1220	ratB	0.112745	0.112745	aa	N
1221	nuoJ	0.112705	0.112705	aa	N
1222	yneH	0.112704	0.112704	aa	N
1223	ybjX	0.112702	0.112702	aa	N
1224	pdxA	0.1127	0.1127	aa	N
1225	hybF	0.11268	0.11268	aa	N
1226	omrB	0.112677	0.112677	nt	N
1227	ogrK	0.112666	0.112666	aa	N
1228	eutR	0.112653	0.112653	aa	N
1229	yhfX	0.112619	0.112619	aa	N
1230	ycfP	0.11259	0.11259	aa	N
1231	micF	0.112578	0.112578	nt	N
1232	araC	0.112575	0.112575	aa	N
1233	nfo	0.112557	0.112557	aa	N
1234	folM	0.112556	0.112556	aa	N
1235	dnaQ	0.112514	0.112514	aa	N
1236	yahB	0.112501	0.112501	aa	N
1237	abgT	0.112492	0.112492	aa	N
1238	yjeV	0.112487	0.112487	aa	N
1239	yhcG	0.112485	0.112485	aa	N
1240	pabC	0.112481	0.112481	aa	N
1241	yecE	0.112479	0.112479	aa	N
1242	yhhM	0.112479	0.112479	aa	N
1243	yciA	0.112471	0.112471	aa	N
1244	ydgK	0.11247	0.11247	aa	N
1245	pqiA	0.11247	0.11247	aa	N
1246	cdsA	0.112436	0.112436	aa	Y
1247	hlyE	0.112433	0.112433	aa	N
1248	yeaI	0.112396	0.112396	aa	N
1249	recE	0.112382	0.112382	aa	N
1250	yrbG	0.112381	0.112381	aa	N
1251	alsK	0.112362	0.112362	aa	N
1252	bglB	0.112352	0.112352	aa	N
1253	yahD	0.112342	0.112342	aa	N
1254	ybhA	0.112317	0.112317	aa	N
1255	xdhC	0.112311	0.112311	aa	N
1256	fliJ	0.112303	0.112303	aa	N
1257	chaB	0.112267	0.112267	aa	N
1258	rsd	0.112252	0.112252	aa	N
1259	ynfF	0.112248	0.112248	aa	N
1260	ydaM	0.112234	0.112234	aa	N
1261	mcaS	0.112223	0.112223	nt	N
1262	ispE	0.112207	0.112207	aa	Y
1263	sufD	0.112198	0.112198	aa	N
1264	rhmA	0.112174	0.112174	aa	N
1265	ydjJ	0.112154	0.112154	aa	N
1266	mlc	0.112153	0.112153	aa	N
1267	tfaR	0.112147	0.112147	aa	N
1268	rfbA	0.112143	0.112143	aa	N
1269	rluE	0.11213	0.11213	aa	N
1270	hisF	0.112116	0.112116	aa	N
1271	dgt	0.112091	0.112091	aa	N
1272	clpS	0.112087	0.112087	aa	N
1273	nudF	0.112049	0.112049	aa	N
1274	argE	0.112045	0.112045	aa	N
1275	hisM	0.112034	0.112034	aa	N
1276	mltD	0.112022	0.112022	aa	N
1277	ybjK	0.111996	0.111996	aa	N
1278	mdtG	0.11199	0.11199	aa	N
1279	cbrA	0.111939	0.111939	aa	N
1280	hofP	0.111939	0.111939	aa	N
1281	cspD	0.111937	0.111937	aa	N
1282	ygbJ	0.111923	0.111923	aa	N
1283	yidR	0.111922	0.111922	aa	N
1284	ybhP	0.111894	0.111894	aa	N
1285	tfaQ	0.111876	0.111876	aa	N
1286	pncC	0.111859	0.111859	aa	N
1287	paaI	0.111835	0.111835	aa	N
1288	yhfU	0.11181	0.11181	aa	N
1289	abgB	0.111759	0.111759	aa	N
1290	tmcA	0.111758	0.111758	aa	N
1291	amtB	0.111757	0.111757	aa	N
1292	xseA	0.111745	0.111745	aa	N
1293	qseB	0.111725	0.111725	aa	N
1294	msrB	0.111717	0.111717	aa	N
1295	yjhG	0.111697	0.111697	aa	N
1296	dadX	0.111688	0.111688	aa	N
1297	rhaR	0.111676	0.111676	aa	N
1298	ompL	0.111648	0.111648	aa	N
1299	ycaQ	0.11164	0.11164	aa	N
1300	bsmA	0.111636	0.111636	aa	N
1301	wecD	0.111636	0.111636	aa	N
1302	dicC	0.111635	0.111635	aa	N
1303	ybdF	0.111625	0.111625	aa	N
1304	alkA	0.111581	0.111581	aa	N
1305	chbR	0.111578	0.111578	aa	N
1306	ydeJ	0.111548	0.111548	aa	N
1307	yeaN	0.11154	0.11154	aa	N
1308	yhgE	0.111529	0.111529	aa	N
1309	yfeO	0.111522	0.111522	aa	N
1310	yeiR	0.111501	0.111501	aa	N
1311	ygbN	0.111489	0.111489	aa	N
1312	bdcA	0.111479	0.111479	aa	N
1313	uspG	0.111466	0.111466	aa	N
1314	ygjP	0.111461	0.111461	aa	N
1315	yeiL	0.111453	0.111453	aa	N
1316	ynjD	0.111449	0.111449	aa	N
1317	yedL	0.11144	0.11144	aa	N
1318	tadA	0.111421	0.111421	aa	N
1319	rutC	0.11141	0.11141	aa	N
1320	ecpD	0.111404	0.111404	aa	N
1321	yeaE	0.111401	0.111401	aa	N
1322	ydeM	0.111389	0.111389	aa	N
1323	yeeE	0.111385	0.111385	aa	N
1324	aslB	0.111361	0.111361	aa	N
1325	ygfB	0.111354	0.111354	aa	N
1326	ybdG	0.111346	0.111346	aa	N
1327	tsaE	0.111346	0.111346	aa	N
1328	yfiR	0.111343	0.111343	aa	N
1329	rlmH	0.111341	0.111341	aa	N
1330	rsxC	0.111334	0.111334	aa	N
1331	dcuD	0.11133	0.11133	aa	N
1332	ydiU	0.111295	0.111295	aa	N
1333	ysgA	0.111287	0.111287	aa	N
1334	ynfE	0.111275	0.111275	aa	N
1335	malY	0.111271	0.111271	aa	N
1336	mtgA	0.111243	0.111243	aa	N
1337	galR	0.111235	0.111235	aa	N
1338	ydiY	0.11123	0.11123	aa	N
1339	yidX	0.111221	0.111221	aa	N
1340	yfhH	0.111215	0.111215	aa	N
1341	paaZ	0.111207	0.111207	aa	N
1342	paoB	0.111206	0.111206	aa	N
1343	paaY	0.111192	0.111192	aa	N
1344	yegX	0.111178	0.111178	aa	N
1345	mhpB	0.11116	0.11116	aa	N
1346	yfgH	0.111151	0.111151	aa	N
1347	yihV	0.111147	0.111147	aa	N
1348	ygjV	0.11113	0.11113	aa	N
1349	yieE	0.111128	0.111128	aa	N
1350	ydeA	0.111115	0.111115	aa	N
1351	proV	0.111099	0.111099	aa	N
1352	yaiC	0.111093	0.111093	aa	N
1353	rsxB	0.111093	0.111093	aa	N
1354	hofC	0.111075	0.111075	aa	N
1355	ybiU	0.11106	0.11106	aa	N
1356	arnE	0.111022	0.111022	aa	N
1357	flgH	0.111017	0.111017	aa	N
1358	xapB	0.111005	0.111005	aa	N
1359	fliH	0.110987	0.110987	aa	N
1360	ydiT	0.110966	0.110966	aa	N
1361	glcA	0.110962	0.110962	aa	N
1362	tnaB	0.110942	0.110942	aa	N
1363	amiB	0.110941	0.110941	aa	N
1364	rmf	0.110939	0.110939	aa	N
1365	rfbD	0.110913	0.110913	aa	N
1366	yegE	0.110899	0.110899	aa	N
1367	rsuA	0.110888	0.110888	aa	N
1368	hyfA	0.110834	0.110834	aa	N
1369	mutM	0.110826	0.110826	aa	N
1370	ybaA	0.110822	0.110822	aa	N
1371	pyrL	0.110816	0.110816	aa	N
1372	ycfJ	0.110802	0.110802	aa	N
1373	ynjH	0.110794	0.110794	aa	N
1374	uspC	0.110758	0.110758	aa	N
1375	metY	0.110743	0.110743	nt	N
1376	tatB	0.110737	0.110737	aa	N
1377	ecnA	0.110736	0.110736	aa	N
1378	rbn	0.110723	0.110723	aa	N
1379	phoA	0.110718	0.110718	aa	N
1380	marA	0.110703	0.110703	aa	N
1381	rarA	0.110674	0.110674	aa	N
1382	rhaB	0.110672	0.110672	aa	N
1383	fadK	0.110671	0.110671	aa	N
1384	leuL	0.110668	0.110668	aa	N
1385	ygcE	0.110668	0.110668	aa	N
1386	ycaC	0.110665	0.110665	aa	N
1387	ydaS	0.110664	0.110664	aa	N
1388	aes	0.110662	0.110662	aa	N
1389	yjjX	0.110658	0.110658	aa	N
1390	lhr	0.110657	0.110657	aa	N
1391	yehL	0.110654	0.110654	aa	N
1392	dgoR	0.110652	0.110652	aa	N
1393	mngB	0.110651	0.110651	aa	N
1394	thrV	0.110649	0.110649	nt	N
1395	dpiB	0.110645	0.110645	aa	N
1396	ybiJ	0.110639	0.110639	aa	N
1397	xdhA	0.110632	0.110632	aa	N
1398	cedA	0.110622	0.110622	aa	N
1399	ycgY	0.110615	0.110615	aa	N
1400	csiR	0.110609	0.110609	aa	N
1401	ypjF	0.110608	0.110608	aa	N
1402	hdeD	0.110607	0.110607	aa	N
1403	yfgM	0.110599	0.110599	aa	N
1404	kduD	0.110594	0.110594	aa	N
1405	ybgF	0.110589	0.110589	aa	N
1406	metT	0.110541	0.110541	nt	N
1407	metU	0.110541	0.110541	nt	N
1408	ycjT	0.110539	0.110539	aa	N
1409	yoaI	0.110521	0.110521	aa	N
1410	erfK	0.11049	0.11049	aa	N
1411	xylF	0.110489	0.110489	aa	N
1412	mnaT	0.110488	0.110488	aa	N
1413	ynfG	0.110487	0.110487	aa	N
1414	queG	0.110445	0.110445	aa	N
1415	hyfR	0.110444	0.110444	aa	N
1416	ribD	0.110442	0.110442	aa	Y
1417	dsrA	0.110431	0.110431	nt	N
1418	ygaV	0.11043	0.11043	aa	N
1419	yfcE	0.110415	0.110415	aa	N
1420	flk	0.1104	0.1104	aa	N
1421	yiiR	0.110392	0.110392	aa	N
1422	yjbQ	0.110377	0.110377	aa	N
1423	epmB	0.110373	0.110373	aa	N
1424	ydhY	0.110322	0.110322	aa	N
1425	nudG	0.110318	0.110318	aa	N
1426	btuF	0.110315	0.110315	aa	N
1427	rnpA	0.110309	0.110309	aa	N
1428	hflX	0.110305	0.110305	aa	N
1429	yieP	0.110281	0.110281	aa	N
1430	yadE	0.110276	0.110276	aa	N
1431	aaeB	0.110272	0.110272	aa	N
1432	thiD	0.110262	0.110262	aa	N
1433	yeaJ	0.110255	0.110255	aa	N
1434	chbG	0.110243	0.110243	aa	N
1435	fadR	0.110231	0.110231	aa	N
1436	omrA	0.11023	0.11023	nt	N
1437	yjjY	0.110229	0.110229	aa	N
1438	insH8	0.110215	0.110215	aa	N
1439	yciC	0.110213	0.110213	aa	N
1440	gsiC	0.110213	0.110213	aa	N
1441	rlpA	0.110206	0.110206	aa	N
1442	basS	0.110203	0.110203	aa	N
1443	rbsD	0.110199	0.110199	aa	N
1444	yoaD	0.110193	0.110193	aa	N
1445	aer	0.110179	0.110179	aa	N
1446	ybjP	0.110171	0.110171	aa	N
1447	yhfZ	0.110163	0.110163	aa	N
1448	lptC	0.110162	0.110162	aa	N
1449	insH1	0.110132	0.110132	aa	N
1450	insH6	0.110132	0.110132	aa	N
1451	insH18	0.110132	0.110132	aa	N
1452	insH15	0.110132	0.110132	aa	N
1453	insH20	0.110132	0.110132	aa	N
1454	insH2	0.110132	0.110132	aa	N
1455	insH4	0.110132	0.110132	aa	N
1456	insH9	0.110132	0.110132	aa	N
1457	insH11	0.110132	0.110132	aa	N
1458	dhaM	0.110129	0.110129	aa	N
1459	ltaE	0.110114	0.110114	aa	N
1460	ydfC	0.110104	0.110104	aa	N
1461	ydjI	0.110101	0.110101	aa	N
1462	cof	0.110099	0.110099	aa	N
1463	ydfR	0.11009	0.11009	aa	N
1464	dgkA	0.110085	0.110085	aa	N
1465	gsiA	0.110081	0.110081	aa	N
1466	tehA	0.110073	0.110073	aa	N
1467	nhaR	0.110059	0.110059	aa	N
1468	fucP	0.110058	0.110058	aa	N
1469	rnlB	0.110055	0.110055	aa	N
1470	ptsN	0.110038	0.110038	aa	N
1471	agaR	0.110023	0.110023	aa	N
1472	ymiA	0.109999	0.109999	aa	N
1473	yhjC	0.109994	0.109994	aa	N
1474	bioH	0.109992	0.109992	aa	N
1475	flgK	0.109981	0.109981	aa	N
1476	mcbR	0.10998	0.10998	aa	N
1477	nikR	0.109955	0.109955	aa	N
1478	ybjJ	0.109945	0.109945	aa	N
1479	blc	0.109942	0.109942	aa	N
1480	rstB	0.109935	0.109935	aa	N
1481	cheY	0.109932	0.109932	aa	N
1482	fsr	0.109932	0.109932	aa	N
1483	xerC	0.109909	0.109909	aa	N
1484	anmK	0.109904	0.109904	aa	N
1485	yfhR	0.109903	0.109903	aa	N
1486	ybdL	0.10989	0.10989	aa	N
1487	yeeR	0.109883	0.109883	aa	N
1488	yaaJ	0.109879	0.109879	aa	N
1489	cbpM	0.109861	0.109861	aa	N
1490	ubiH	0.109823	0.109823	aa	N
1491	nadE	0.109822	0.109822	aa	Y
1492	ecpC	0.109816	0.109816	aa	N
1493	bcsE	0.109807	0.109807	aa	N
1494	insH25	0.109775	0.109775	aa	N
1495	yafW	0.109754	0.109754	aa	N
1496	yedQ	0.109702	0.109702	aa	N
1497	ymfM	0.109702	0.109702	aa	N
1498	ycfT	0.109693	0.109693	aa	N
1499	yjdL	0.109688	0.109688	aa	N
1500	idnO	0.109659	0.109659	aa	N
1501	rhsD	0.109636	0.109636	aa	N
1502	ybgA	0.109621	0.109621	aa	N
1503	yegW	0.109618	0.109618	aa	N
1504	yoeB	0.109616	0.109616	aa	N
1505	ybgS	0.109614	0.109614	aa	N
1506	ydaN	0.109581	0.109581	aa	N
1507	abgA	0.109576	0.109576	aa	N
1508	ynfL	0.109572	0.109572	aa	N
1509	folB	0.109559	0.109559	aa	N
1510	tesA	0.109558	0.109558	aa	N
1511	dam	0.109551	0.109551	aa	N
1512	bglF	0.1095	0.1095	aa	N
1513	yicS	0.109499	0.109499	aa	N
1514	ybaE	0.109494	0.109494	aa	N
1515	yigZ	0.109486	0.109486	aa	N
1516	mrr	0.109443	0.109443	aa	N
1517	valY	0.109441	0.109441	nt	N
1518	valX	0.109441	0.109441	nt	N
1519	valU	0.109441	0.109441	nt	N
1520	valT	0.109441	0.109441	nt	N
1521	valZ	0.109441	0.109441	nt	N
1522	ffs	0.109431	0.109431	nt	N
1523	oppB	0.109428	0.109428	aa	N
1524	ydiH	0.10939	0.10939	aa	N
1525	yfeA	0.109379	0.109379	aa	N
1526	sad	0.109362	0.109362	aa	N
1527	phoP	0.10935	0.10935	aa	N
1528	ydhK	0.109349	0.109349	aa	N
1529	zur	0.109339	0.109339	aa	N
1530	yjgZ	0.109313	0.109313	aa	N
1531	macB	0.109312	0.109312	aa	N
1532	holC	0.109297	0.109297	aa	N
1533	yjjW	0.10929	0.10929	aa	N
1534	ycjY	0.109284	0.109284	aa	N
1535	mntS	0.109281	0.109281	aa	N
1536	ybjG	0.109272	0.109272	aa	N
1537	npr	0.109237	0.109237	aa	N
1538	potI	0.109231	0.109231	aa	N
1539	ftsN	0.109225	0.109225	aa	N
1540	eutK	0.109214	0.109214	aa	N
1541	ynfO	0.109204	0.109204	aa	N
1542	paaA	0.1092	0.1092	aa	N
1543	arnB	0.109177	0.109177	aa	N
1544	dbpA	0.109173	0.109173	aa	N
1545	uspB	0.109164	0.109164	aa	N
1546	ssuE	0.109148	0.109148	aa	N
1547	ygbF	0.109136	0.109136	aa	N
1548	yeiQ	0.109127	0.109127	aa	N
1549	metC	0.109126	0.109126	aa	N
1550	ykgG	0.109101	0.109101	aa	N
1551	cbeA	0.109095	0.109095	aa	N
1552	chaA	0.109093	0.109093	aa	N
1553	ybhK	0.109076	0.109076	aa	N
1554	leuO	0.10907	0.10907	aa	N
1555	rbsK	0.109042	0.109042	aa	N
1556	holB	0.109041	0.109041	aa	N
1557	fecD	0.10904	0.10904	aa	N
1558	dgoA	0.109038	0.109038	aa	N
1559	nnr	0.109034	0.109034	aa	N
1560	tyrR	0.109033	0.109033	aa	N
1561	wecA	0.109022	0.109022	aa	N
1562	motB	0.109018	0.109018	aa	N
1563	yebQ	0.109005	0.109005	aa	N
1564	fadJ	0.108997	0.108997	aa	N
1565	yqjC	0.108994	0.108994	aa	N
1566	gmhB	0.108994	0.108994	aa	N
1567	dsbG	0.108978	0.108978	aa	N
1568	mqsR	0.108962	0.108962	aa	N
1569	ydcR	0.108961	0.108961	aa	N
1570	creA	0.108943	0.108943	aa	N
1571	ygaP	0.108936	0.108936	aa	N
1572	pyrF	0.108926	0.108926	aa	N
1573	ykgE	0.108911	0.108911	aa	N
1574	ecpA	0.108873	0.108873	aa	N
1575	yohF	0.108871	0.108871	aa	N
1576	csgG	0.108867	0.108867	aa	N
1577	pcm	0.108845	0.108845	aa	N
1578	ybaM	0.108843	0.108843	aa	N
1579	ccmC	0.108825	0.108825	aa	N
1580	glgX	0.108822	0.108822	aa	N
1581	iraP	0.108819	0.108819	aa	N
1582	sugE	0.108818	0.108818	aa	N
1583	rplL	0.108816	0.108816	aa	Y
1584	lpoB	0.108785	0.108785	aa	N
1585	rarD	0.108764	0.108764	aa	N
1586	cutA	0.108761	0.108761	aa	N
1587	ychE	0.108757	0.108757	aa	N
1588	pssA	0.108731	0.108731	aa	N
1589	nadD	0.10872	0.10872	aa	N
1590	hemD	0.108701	0.108701	aa	N
1591	nemR	0.108696	0.108696	aa	N
1592	yfaA	0.108682	0.108682	aa	N
1593	rfaH	0.10868	0.10868	aa	N
1594	cybB	0.10867	0.10867	aa	N
1595	ynjE	0.10866	0.10866	aa	N
1596	yecJ	0.108644	0.108644	aa	N
1597	curA	0.108636	0.108636	aa	N
1598	fucK	0.108634	0.108634	aa	N
1599	yedK	0.108628	0.108628	aa	N
1600	cycA	0.108615	0.108615	aa	N
1601	xylB	0.108607	0.108607	aa	N
1602	fic	0.108602	0.108602	aa	N
1603	ytfK	0.108597	0.108597	aa	N
1604	hinT	0.108593	0.108593	aa	N
1605	rhsC	0.108589	0.108589	aa	N
1606	yciY	0.108587	0.108587	aa	N
1607	yhjG	0.108575	0.108575	aa	N
1608	yadN	0.108549	0.108549	aa	N
1609	ibaG	0.10854	0.10854	aa	N
1610	kdpD	0.108519	0.108519	aa	N
1611	ppdA	0.108484	0.108484	aa	N
1612	pqqL	0.108475	0.108475	aa	N
1613	macA	0.108468	0.108468	aa	N
1614	lpp	0.108467	0.108467	aa	N
1615	ychO	0.10845	0.10845	aa	N
1616	ybiI	0.108392	0.108392	aa	N
1617	yecC	0.108383	0.108383	aa	N
1618	tdk	0.108353	0.108353	aa	N
1619	cspE	0.108353	0.108353	aa	N
1620	dkgB	0.108349	0.108349	aa	N
1621	bacA	0.108325	0.108325	aa	N
1622	yedI	0.108317	0.108317	aa	N
1623	yhjV	0.108306	0.108306	aa	N
1624	mdtE	0.108282	0.108282	aa	N
1625	ycbX	0.108274	0.108274	aa	N
1626	yrdA	0.108273	0.108273	aa	N
1627	paoC	0.108241	0.108241	aa	N
1628	ycfL	0.108238	0.108238	aa	N
1629	nudJ	0.108238	0.108238	aa	N
1630	yibQ	0.108211	0.108211	aa	N
1631	yebZ	0.108201	0.108201	aa	N
1632	murG	0.108197	0.108197	aa	Y
1633	hyaC	0.108194	0.108194	aa	N
1634	yjiN	0.108163	0.108163	aa	N
1635	glnK	0.108141	0.108141	aa	N
1636	yfcG	0.10814	0.10814	aa	N
1637	yhcC	0.108137	0.108137	aa	N
1638	mglA	0.10813	0.10813	aa	N
1639	yhiI	0.108128	0.108128	aa	N
1640	glpF	0.108093	0.108093	aa	N
1641	ybdZ	0.108078	0.108078	aa	N
1642	yfiM	0.108068	0.108068	aa	N
1643	aphA	0.108053	0.108053	aa	N
1644	yafV	0.108046	0.108046	aa	N
1645	cheR	0.108033	0.108033	aa	N
1646	yqiK	0.108026	0.108026	aa	N
1647	menH	0.108022	0.108022	aa	N
1648	yjfY	0.10802	0.10802	aa	N
1649	smg	0.108011	0.108011	aa	N
1650	tolR	0.107989	0.107989	aa	N
1651	yhcO	0.107979	0.107979	aa	N
1652	dinG	0.107953	0.107953	aa	N
1653	rpe	0.10792	0.10792	aa	N
1654	yfgG	0.107906	0.107906	aa	N
1655	amn	0.107905	0.107905	aa	N
1656	yiiE	0.107902	0.107902	aa	N
1657	nei	0.107901	0.107901	aa	N
1658	fbaB	0.107845	0.107845	aa	N
1659	etp	0.107823	0.107823	aa	N
1660	chiA	0.107819	0.107819	aa	N
1661	ybjN	0.107815	0.107815	aa	N
1662	gudX	0.107811	0.107811	aa	N
1663	agaI	0.107802	0.107802	aa	N
1664	mlrA	0.107769	0.107769	aa	N
1665	ybfF	0.107769	0.107769	aa	N
1666	rsmF	0.107769	0.107769	aa	N
1667	ycbZ	0.107767	0.107767	aa	N
1668	garK	0.107765	0.107765	aa	N
1669	lsrB	0.107762	0.107762	aa	N
1670	yccS	0.107738	0.107738	aa	N
1671	yliI	0.107688	0.107688	aa	N
1672	yjfI	0.107687	0.107687	aa	N
1673	yafZ	0.107679	0.107679	aa	N
1674	tdcB	0.107671	0.107671	aa	N
1675	agaC	0.107669	0.107669	aa	N
1676	lysA	0.107636	0.107636	aa	N
1677	trxC	0.1076	0.1076	aa	N
1678	udk	0.107591	0.107591	aa	N
1679	qorB	0.107591	0.107591	aa	N
1680	yjeJ	0.10759	0.10759	aa	N
1681	nfrA	0.107583	0.107583	aa	N
1682	yeaQ	0.107572	0.107572	aa	N
1683	dmlR	0.10756	0.10756	aa	N
1684	mrdB	0.10754	0.10754	aa	N
1685	ybcO	0.107539	0.107539	aa	N
1686	srlR	0.107535	0.107535	aa	N
1687	ynbE	0.107532	0.107532	aa	N
1688	kdsC	0.107531	0.107531	aa	N
1689	fxsA	0.107517	0.107517	aa	N
1690	gpp	0.107514	0.107514	aa	N
1691	ogt	0.10751	0.10751	aa	N
1692	ydgJ	0.107505	0.107505	aa	N
1693	yihL	0.107495	0.107495	aa	N
1694	rpiA	0.107488	0.107488	aa	N
1695	shiA	0.107484	0.107484	aa	N
1696	paaG	0.107481	0.107481	aa	N
1697	wcaH	0.107474	0.107474	aa	N
1698	ftsA	0.107458	0.107458	aa	Y
1699	yfeZ	0.107455	0.107455	aa	N
1700	csiE	0.107453	0.107453	aa	N
1701	wecF	0.107447	0.107447	aa	N
1702	yrbL	0.107447	0.107447	aa	N
1703	yjeH	0.107446	0.107446	aa	N
1704	yjgB	0.107443	0.107443	aa	N
1705	yfdX	0.107425	0.107425	aa	N
1706	potH	0.107414	0.107414	aa	N
1707	helD	0.107392	0.107392	aa	N
1708	hupB	0.107389	0.107389	aa	N
1709	nudC	0.107372	0.107372	aa	N
1710	rplF	0.107364	0.107364	aa	Y
1711	melA	0.107343	0.107343	aa	N
1712	kdsB	0.107342	0.107342	aa	N
1713	nrdE	0.107323	0.107323	aa	N
1714	ddpA	0.107317	0.107317	aa	N
1715	yjjZ	0.107284	0.107284	aa	N
1716	sbcB	0.107266	0.107266	aa	N
1717	yfaP	0.107265	0.107265	aa	N
1718	cysM	0.107257	0.107257	aa	N
1719	ynjB	0.107247	0.107247	aa	N
1720	mug	0.107234	0.107234	aa	N
1721	btuB	0.107228	0.107228	aa	N
1722	rodZ	0.107208	0.107208	aa	N
1723	arnF	0.107169	0.107169	aa	N
1724	nlpD	0.107169	0.107169	aa	N
1725	eutP	0.107167	0.107167	aa	N
1726	ypaA	0.107154	0.107154	aa	N
1727	mgsA	0.107149	0.107149	aa	N
1728	pyrC	0.107146	0.107146	aa	N
1729	ydcS	0.107136	0.107136	aa	N
1730	sohB	0.10713	0.10713	aa	N
1731	yiaQ	0.107126	0.107126	aa	N
1732	tdcF	0.107121	0.107121	aa	N
1733	yliF	0.107109	0.107109	aa	N
1734	flgI	0.107099	0.107099	aa	N
1735	ycbB	0.107094	0.107094	aa	N
1736	uxuR	0.107092	0.107092	aa	N
1737	ypeA	0.107092	0.107092	aa	N
1738	cydD	0.107076	0.107076	aa	N
1739	paaJ	0.107074	0.107074	aa	N
1740	ycbL	0.107065	0.107065	aa	N
1741	ynfC	0.107064	0.107064	aa	N
1742	yceA	0.107033	0.107033	aa	N
1743	metV	0.107031	0.107031	nt	N
1744	metW	0.107031	0.107031	nt	N
1745	metZ	0.107031	0.107031	nt	N
1746	yggE	0.10703	0.10703	aa	N
1747	yphA	0.107025	0.107025	aa	N
1748	inaA	0.10702	0.10702	aa	N
1749	yegI	0.107018	0.107018	aa	N
1750	ygaC	0.107009	0.107009	aa	N
1751	pabB	0.106985	0.106985	aa	N
1752	mdtL	0.106976	0.106976	aa	N
1753	ppdC	0.106972	0.106972	aa	N
1754	msrA	0.106942	0.106942	aa	N
1755	yfgD	0.106917	0.106917	aa	N
1756	ycfS	0.106906	0.106906	aa	N
1757	cdaR	0.106905	0.106905	aa	N
1758	narX	0.106891	0.106891	aa	N
1759	ptsP	0.106886	0.106886	aa	N
1760	astB	0.106885	0.106885	aa	N
1761	allR	0.106874	0.106874	aa	N
1762	ynaI	0.10687	0.10687	aa	N
1763	narQ	0.106853	0.106853	aa	N
1764	yafQ	0.106852	0.106852	aa	N
1765	yncD	0.10685	0.10685	aa	N
1766	ypfH	0.106843	0.106843	aa	N
1767	ydaV	0.106842	0.106842	aa	N
1768	lacI	0.106823	0.106823	aa	N
1769	sulA	0.106808	0.106808	aa	N
1770	kbaY	0.106802	0.106802	aa	N
1771	yegP	0.106785	0.106785	aa	N
1772	yigE	0.10678	0.10678	aa	N
1773	lpxH	0.106764	0.106764	aa	N
1774	yccT	0.106741	0.106741	aa	N
1775	xanQ	0.106738	0.106738	aa	N
1776	ilvI	0.106698	0.106698	aa	N
1777	infC	0.106675	0.106675	aa	Y
1778	yfeR	0.106661	0.106661	aa	N
1779	astD	0.10666	0.10666	aa	N
1780	modF	0.106641	0.106641	aa	N
1781	prmC	0.106634	0.106634	aa	N
1782	yaiI	0.106633	0.106633	aa	N
1783	purU	0.106623	0.106623	aa	N
1784	clcB	0.106602	0.106602	aa	N
1785	aroH	0.106578	0.106578	aa	N
1786	csdA	0.106564	0.106564	aa	N
1787	xylR	0.106558	0.106558	aa	N
1788	tatD	0.106548	0.106548	aa	N
1789	ppsR	0.106547	0.106547	aa	N
1790	yaiW	0.106542	0.106542	aa	N
1791	cynX	0.106541	0.106541	aa	N
1792	yffP	0.106526	0.106526	aa	N
1793	rutF	0.106518	0.106518	aa	N
1794	ybeL	0.106506	0.106506	aa	N
1795	torS	0.106501	0.106501	aa	N
1796	hyfE	0.106492	0.106492	aa	N
1797	ycjG	0.106466	0.106466	aa	N
1798	hyaD	0.106447	0.106447	aa	N
1799	bisC	0.106446	0.106446	aa	N
1800	ccmD	0.106418	0.106418	aa	N
1801	aroL	0.106415	0.106415	aa	N
1802	gspH	0.106396	0.106396	aa	N
1803	borD	0.106387	0.106387	aa	N
1804	mazF	0.106375	0.106375	aa	N
1805	rihB	0.106364	0.106364	aa	N
1806	yfdN	0.106359	0.106359	aa	N
1807	priA	0.106356	0.106356	aa	Y
1808	allD	0.106334	0.106334	aa	N
1809	cytR	0.106331	0.106331	aa	N
1810	sgcB	0.106315	0.106315	aa	N
1811	pka	0.106299	0.106299	aa	N
1812	yafY	0.106294	0.106294	aa	N
1813	ftsQ	0.106291	0.106291	aa	N
1814	yfjS	0.106279	0.106279	aa	N
1815	appA	0.106273	0.106273	aa	N
1816	frvX	0.106272	0.106272	aa	N
1817	rplR	0.106268	0.106268	aa	Y
1818	tag	0.106262	0.106262	aa	N
1819	torI	0.106242	0.106242	aa	N
1820	rcsC	0.10623	0.10623	aa	N
1821	dinQ	0.106215	0.106215	aa	N
1822	rpsS	0.106185	0.106185	aa	Y
1823	hycA	0.106173	0.106173	aa	N
1824	artJ	0.106165	0.106165	aa	N
1825	malZ	0.106139	0.106139	aa	N
1826	yiaK	0.106126	0.106126	aa	N
1827	fixA	0.106118	0.106118	aa	N
1828	yiiS	0.106116	0.106116	aa	N
1829	ybhC	0.106112	0.106112	aa	N
1830	nlpE	0.106107	0.106107	aa	N
1831	yrfG	0.106093	0.106093	aa	N
1832	ybjD	0.106081	0.106081	aa	N
1833	fiu	0.106071	0.106071	aa	N
1834	astC	0.106058	0.106058	aa	N
1835	dld	0.106046	0.106046	aa	N
1836	panD	0.10604	0.10604	aa	N
1837	yicL	0.106033	0.106033	aa	N
1838	yggM	0.106033	0.106033	aa	N
1839	ycjW	0.10601	0.10601	aa	N
1840	yihO	0.106007	0.106007	aa	N
1841	cra	0.105993	0.105993	aa	N
1842	trmH	0.105986	0.105986	aa	N
1843	mgrB	0.105984	0.105984	aa	N
1844	ygdG	0.105983	0.105983	aa	N
1845	recD	0.105965	0.105965	aa	N
1846	nrdH	0.105951	0.105951	aa	N
1847	trkA	0.105933	0.105933	aa	N
1848	araH	0.105929	0.105929	aa	N
1849	creB	0.105911	0.105911	aa	N
1850	cvrA	0.105885	0.105885	aa	N
1851	sspB	0.105875	0.105875	aa	N
1852	lldR	0.105872	0.105872	aa	N
1853	rusA	0.105864	0.105864	aa	N
1854	yfcP	0.105841	0.105841	aa	N
1855	pagP	0.105837	0.105837	aa	N
1856	ihfA	0.105837	0.105837	aa	N
1857	nrdI	0.105832	0.105832	aa	N
1858	ssuC	0.105825	0.105825	aa	N
1859	yafX	0.105817	0.105817	aa	N
1860	dcuR	0.105815	0.105815	aa	N
1861	solA	0.105807	0.105807	aa	N
1862	gspG	0.105782	0.105782	aa	N
1863	yefM	0.105754	0.105754	aa	N
1864	caiC	0.105746	0.105746	aa	N
1865	aroM	0.10573	0.10573	aa	N
1866	aroG	0.10573	0.10573	aa	N
1867	pncB	0.105719	0.105719	aa	N
1868	idnT	0.10571	0.10571	aa	N
1869	mhpD	0.105708	0.105708	aa	N
1870	tyrB	0.105702	0.105702	aa	N
1871	rtn	0.105699	0.105699	aa	N
1872	ycgR	0.105696	0.105696	aa	N
1873	ydaF	0.105684	0.105684	aa	N
1874	raiA	0.10567	0.10567	aa	N
1875	hpf	0.105663	0.105663	aa	N
1876	edd	0.105659	0.105659	aa	N
1877	hfq	0.105659	0.105659	aa	N
1878	insE5	0.105647	0.105647	aa	N
1879	insE2	0.105647	0.105647	aa	N
1880	insE3	0.105647	0.105647	aa	N
1881	insE1	0.105647	0.105647	aa	N
1882	insE4	0.105647	0.105647	aa	N
1883	yaeQ	0.105636	0.105636	aa	N
1884	ynaJ	0.105636	0.105636	aa	N
1885	rsmB	0.105627	0.105627	aa	N
1886	yjbG	0.105619	0.105619	aa	N
1887	alkB	0.105615	0.105615	aa	N
1888	rpsM	0.105614	0.105614	aa	Y
1889	ybdK	0.105611	0.105611	aa	N
1890	caiE	0.1056	0.1056	aa	N
1891	nrfA	0.105598	0.105598	aa	N
1892	glpB	0.105598	0.105598	aa	N
1893	yijO	0.105585	0.105585	aa	N
1894	aidB	0.105552	0.105552	aa	N
1895	focB	0.10555	0.10555	aa	N
1896	mhpF	0.105545	0.105545	aa	N
1897	tdcD	0.105545	0.105545	aa	N
1898	gsiD	0.105543	0.105543	aa	N
1899	bcsG	0.105538	0.105538	aa	N
1900	yifK	0.105533	0.105533	aa	N
1901	yhbU	0.105509	0.105509	aa	N
1902	ydcJ	0.105502	0.105502	aa	N
1903	rcsD	0.105499	0.105499	aa	N
1904	lplT	0.105485	0.105485	aa	N
1905	araG	0.10548	0.10548	aa	N
1906	yacG	0.105442	0.105442	aa	N
1907	yeiW	0.105427	0.105427	aa	N
1908	ybdM	0.105422	0.105422	aa	N
1909	tusA	0.105386	0.105386	aa	N
1910	ygcR	0.105379	0.105379	aa	N
1911	exbD	0.105373	0.105373	aa	N
1912	yqaB	0.105368	0.105368	aa	N
1913	ttdA	0.105356	0.105356	aa	N
1914	torC	0.105345	0.105345	aa	N
1915	yjaB	0.105341	0.105341	aa	N
1916	yeeY	0.105326	0.105326	aa	N
1917	atoC	0.105317	0.105317	aa	N
1918	ybaT	0.105279	0.105279	aa	N
1919	yihF	0.105276	0.105276	aa	N
1920	pdxY	0.105267	0.105267	aa	N
1921	flgF	0.105259	0.105259	aa	N
1922	tsaB	0.105232	0.105232	aa	N
1923	yaiO	0.105226	0.105226	aa	N
1924	amiA	0.105225	0.105225	aa	N
1925	yddB	0.105222	0.105222	aa	N
1926	glk	0.105208	0.105208	aa	N
1927	fepD	0.105205	0.105205	aa	N
1928	rutB	0.105203	0.105203	aa	N
1929	fecB	0.105198	0.105198	aa	N
1930	potG	0.10519	0.10519	aa	N
1931	hyfF	0.105186	0.105186	aa	N
1932	paaK	0.105171	0.105171	aa	N
1933	ygdI	0.10516	0.10516	aa	N
1934	yjhX	0.105149	0.105149	aa	N
1935	hslV	0.105133	0.105133	aa	N
1936	eptA	0.105126	0.105126	aa	N
1937	sapF	0.105113	0.105113	aa	N
1938	ygaM	0.10511	0.10511	aa	N
1939	speC	0.105108	0.105108	aa	N
1940	pdhR	0.105101	0.105101	aa	N
1941	intS	0.105099	0.105099	aa	N
1942	rsmG	0.105095	0.105095	aa	N
1943	ybeD	0.10509	0.10509	aa	N
1944	argA	0.10509	0.10509	aa	N
1945	ybcI	0.105057	0.105057	aa	N
1946	waaF	0.105056	0.105056	aa	N
1947	ylbF	0.105041	0.105041	aa	N
1948	atpH	0.105041	0.105041	aa	N
1949	sfsA	0.105022	0.105022	aa	N
1950	yfdV	0.105016	0.105016	aa	N
1951	tdcG	0.105	0.105	aa	N
1952	folE	0.104986	0.104986	aa	N
1953	nanR	0.104979	0.104979	aa	N
1954	priC	0.104961	0.104961	aa	N
1955	ydcP	0.104959	0.104959	aa	N
1956	yceM	0.104954	0.104954	aa	N
1957	flgL	0.104945	0.104945	aa	N
1958	nadC	0.104937	0.104937	aa	N
1959	topB	0.104929	0.104929	aa	N
1960	yieK	0.104919	0.104919	aa	N
1961	rsxG	0.104919	0.104919	aa	N
1962	btuC	0.104918	0.104918	aa	N
1963	ribC	0.104915	0.104915	aa	N
1964	fliM	0.104909	0.104909	aa	N
1965	yeeZ	0.104904	0.104904	aa	N
1966	yqjK	0.104897	0.104897	aa	N
1967	argT	0.104891	0.104891	aa	N
1968	treR	0.104885	0.104885	aa	N
1969	ypdB	0.104884	0.104884	aa	N
1970	ydhC	0.104875	0.104875	aa	N
1971	trkH	0.104864	0.104864	aa	N
1972	hyaE	0.104863	0.104863	aa	N
1973	ycbK	0.104821	0.104821	aa	N
1974	add	0.104809	0.104809	aa	N
1975	yfiC	0.104803	0.104803	aa	N
1976	ygiL	0.104802	0.104802	aa	N
1977	frvA	0.104785	0.104785	aa	N
1978	umuD	0.104781	0.104781	aa	N
1979	araD	0.104753	0.104753	aa	N
1980	cobB	0.104749	0.104749	aa	N
1981	pgsA	0.104733	0.104733	aa	Y
1982	ampG	0.104727	0.104727	aa	N
1983	arnA	0.104727	0.104727	aa	N
1984	yebA	0.104716	0.104716	aa	N
1985	envY	0.104709	0.104709	aa	N
1986	yhdP	0.104698	0.104698	aa	N
1987	ybaZ	0.104692	0.104692	aa	N
1988	slt	0.104671	0.104671	aa	N
1989	sapD	0.104661	0.104661	aa	N
1990	ybaS	0.10465	0.10465	aa	N
1991	xapA	0.104644	0.104644	aa	N
1992	frwD	0.10464	0.10464	aa	N
1993	norV	0.104624	0.104624	aa	N
1994	pth	0.104623	0.104623	aa	Y
1995	yggI	0.104615	0.104615	aa	N
1996	quuQ	0.104609	0.104609	aa	N
1997	norR	0.104604	0.104604	aa	N
1998	yheT	0.104602	0.104602	aa	N
1999	atpF	0.104601	0.104601	aa	N
[truncated: 2,318 more rows]

## Sheet: Growth_0.7
rank	gene	sensitivity	avg speed diff to ref	type	essentiality
1	sokB	0.39818	0.39818	nt	N
2	ibsA	0.376914	0.376914	aa	N
3	ynbG	0.365679	0.365679	aa	N
4	ibsC	0.347835	0.347835	aa	N
5	ybfB	0.323019	0.323019	aa	N
6	yobI	0.309264	0.309264	aa	N
7	iraM	0.304619	0.304619	aa	N
8	ykfM	0.302844	0.302844	aa	N
9	ymgA	0.286293	0.286293	aa	N
10	waaS	0.28541	0.28541	aa	N
11	waaL	0.278457	0.278457	aa	N
12	hisL	0.271698	0.271698	aa	N
13	sokE	0.265945	0.265945	nt	N
14	gtrS	0.265841	0.265841	aa	N
15	pheL	0.263524	0.263524	aa	N
16	argW	0.262965	0.262965	nt	N
17	yfjW	0.261865	0.261865	aa	N
18	yjbL	0.260741	0.260741	aa	N
19	rydB	0.258246	0.258246	nt	N
20	valV	0.256995	0.256995	nt	N
21	waaU	0.256141	0.256141	aa	N
22	yhhH	0.25594	0.25594	aa	N
23	tff	0.253895	0.253895	nt	N
24	yjdO	0.253012	0.253012	aa	N
25	yegR	0.252117	0.252117	aa	N
26	ythA	0.251954	0.251954	aa	N
27	glmY	0.251488	0.251488	nt	N
28	glyU	0.251477	0.251477	nt	N
29	sokC	0.250435	0.250435	nt	N
30	symR	0.250311	0.250311	nt	N
31	ygiZ	0.249544	0.249544	aa	N
32	yohP	0.248663	0.248663	aa	N
33	ybcM	0.246962	0.246962	aa	N
34	appY	0.245694	0.245694	aa	N
35	yehK	0.243711	0.243711	aa	N
36	yncL	0.24272	0.24272	aa	N
37	yhhZ	0.242476	0.242476	aa	N
38	yqgB	0.2423	0.2423	aa	N
39	aspT	0.241145	0.241145	nt	N
40	aspU	0.241145	0.241145	nt	N
41	aspV	0.241145	0.241145	nt	N
42	tnaC	0.241064	0.241064	aa	N
43	gspC	0.240899	0.240899	aa	N
44	ydjO	0.238858	0.238858	aa	N
45	ibsB	0.238004	0.238004	aa	N
46	ykgH	0.237204	0.237204	aa	N
47	yigG	0.237031	0.237031	aa	N
48	eyeA	0.236992	0.236992	nt	N
49	ygeI	0.234943	0.234943	aa	N
50	rprA	0.234755	0.234755	nt	N
51	yodB	0.234671	0.234671	aa	N
52	glyV	0.23447	0.23447	nt	N
53	glyW	0.23447	0.23447	nt	N
54	glyX	0.23447	0.23447	nt	N
55	glyY	0.23447	0.23447	nt	N
56	ydcD	0.234311	0.234311	aa	N
57	fnrS	0.232476	0.232476	nt	N
58	ybfK	0.23181	0.23181	aa	N
59	wzxB	0.231295	0.231295	aa	N
60	yrhD	0.22985	0.22985	aa	N
61	yqeL	0.229506	0.229506	aa	N
62	wbbH	0.228722	0.228722	aa	N
63	psrD	0.228234	0.228234	nt	N
64	ybfC	0.228097	0.228097	aa	N
65	ymfE	0.227967	0.227967	aa	N
66	ibsD	0.227764	0.227764	aa	N
67	yhiJ	0.227671	0.227671	aa	N
68	ybcK	0.226743	0.226743	aa	N
69	ybhM	0.226593	0.226593	aa	N
70	ygeH	0.225955	0.225955	aa	N
71	ybbC	0.223798	0.223798	aa	N
72	racR	0.223705	0.223705	aa	N
73	alaT	0.22322	0.22322	nt	N
74	alaU	0.22322	0.22322	nt	N
75	alaV	0.22322	0.22322	nt	N
76	ryeA	0.222973	0.222973	nt	N
77	yagM	0.222216	0.222216	aa	N
78	wbbI	0.221647	0.221647	aa	N
79	arfA	0.221424	0.221424	aa	N
80	trkG	0.220289	0.220289	aa	N
81	alaW	0.219729	0.219729	nt	N
82	alaX	0.219729	0.219729	nt	N
83	tdcR	0.21831	0.21831	aa	N
84	lit	0.217829	0.217829	aa	N
85	yqeI	0.217681	0.217681	aa	N
86	uof	0.217505	0.217505	aa	N
87	thrT	0.215862	0.215862	nt	N
88	hokA	0.215842	0.215842	aa	N
89	ycjZ	0.215293	0.215293	aa	N
90	serW	0.214975	0.214975	nt	N
91	serX	0.214975	0.214975	nt	N
92	thrW	0.214937	0.214937	nt	N
93	rzpQ	0.214822	0.214822	aa	N
94	gadY	0.214519	0.214519	nt	N
95	cbrB	0.214495	0.214495	aa	N
96	ssrS	0.214424	0.214424	nt	N
97	yojO	0.212991	0.212991	aa	N
98	ibsE	0.212687	0.212687	aa	N
99	yjcF	0.212569	0.212569	aa	N
100	priB	0.212332	0.212332	aa	N
101	mcrC	0.212119	0.212119	aa	N
102	insI3	0.210577	0.210577	aa	N
103	insI4	0.210577	0.210577	aa	N
104	csgC	0.210565	0.210565	aa	N
105	pphB	0.210517	0.210517	aa	N
106	yjgL	0.210466	0.210466	aa	N
107	insI1	0.210463	0.210463	aa	N
108	intD	0.2088	0.2088	aa	N
109	mcrA	0.20862	0.20862	aa	N
110	yfdF	0.208454	0.208454	aa	N
111	yjiC	0.208405	0.208405	aa	N
112	yadM	0.208356	0.208356	aa	N
113	yagL	0.207624	0.207624	aa	N
114	ymgF	0.207565	0.207565	aa	N
115	ybcL	0.207494	0.207494	aa	N
116	yjhB	0.207365	0.207365	aa	N
117	ybcV	0.206873	0.206873	aa	N
118	elaD	0.205842	0.205842	aa	N
119	yfbN	0.205761	0.205761	aa	N
120	pheV	0.204298	0.204298	nt	N
121	pheU	0.204298	0.204298	nt	N
122	ykgL	0.204079	0.204079	aa	N
123	gtrB	0.203503	0.203503	aa	N
124	pptA	0.203009	0.203009	aa	N
125	yhaB	0.202731	0.202731	aa	N
126	yneM	0.202682	0.202682	aa	N
127	micC	0.202305	0.202305	nt	N
128	ycdT	0.201806	0.201806	aa	N
129	entD	0.201711	0.201711	aa	N
130	ytfI	0.201561	0.201561	aa	N
131	atpI	0.201433	0.201433	aa	N
132	ymgE	0.201064	0.201064	aa	N
133	ymgI	0.200881	0.200881	aa	N
134	intR	0.200801	0.200801	aa	N
135	oriC	0.200429	0.200429	nt	N
136	rybB	0.200387	0.200387	nt	N
137	yqeJ	0.200276	0.200276	aa	N
138	yjbT	0.20023	0.20023	aa	N
139	sibD	0.200048	0.200048	nt	N
140	bluF	0.199921	0.199921	aa	N
141	yffO	0.19969	0.19969	aa	N
142	waaR	0.199639	0.199639	aa	N
143	yjbS	0.199193	0.199193	aa	N
144	yahL	0.199154	0.199154	aa	N
145	hofN	0.198976	0.198976	aa	N
146	yfjJ	0.198614	0.198614	aa	N
147	ymiB	0.198607	0.198607	aa	N
148	fimZ	0.198069	0.198069	aa	N
149	yaiS	0.197814	0.197814	aa	N
150	ykgJ	0.197654	0.197654	aa	N
151	rzoQ	0.197623	0.197623	aa	N
152	ybdO	0.197495	0.197495	aa	N
153	yobH	0.19702	0.19702	aa	N
154	yfiL	0.196884	0.196884	aa	N
155	yqfG	0.196704	0.196704	aa	N
156	yneK	0.196571	0.196571	aa	N
157	ynjI	0.196304	0.196304	aa	N
158	ymcE	0.196282	0.196282	aa	N
159	marB	0.196178	0.196178	aa	N
160	sibC	0.19603	0.19603	nt	N
161	yqcG	0.195595	0.195595	aa	N
162	yhcF	0.194953	0.194953	aa	N
163	yccE	0.194803	0.194803	aa	N
164	yjgH	0.194672	0.194672	aa	N
165	yfdE	0.194633	0.194633	aa	N
166	ydiV	0.194598	0.194598	aa	N
167	yfjI	0.194377	0.194377	aa	N
168	ykgI	0.194359	0.194359	aa	N
169	yibA	0.194314	0.194314	aa	N
170	yfcO	0.194248	0.194248	aa	N
171	cobT	0.194217	0.194217	aa	N
172	ariR	0.193825	0.193825	aa	N
173	ycfZ	0.193653	0.193653	aa	N
174	yqiJ	0.193578	0.193578	aa	N
175	yshB	0.193388	0.193388	aa	N
176	yhaC	0.192939	0.192939	aa	N
177	yjgN	0.192775	0.192775	aa	N
178	ynfD	0.192515	0.192515	aa	N
179	yafP	0.192328	0.192328	aa	N
180	mcrB	0.192253	0.192253	aa	N
181	hokE	0.191942	0.191942	aa	N
182	glf	0.191892	0.191892	aa	N
183	ymfD	0.191807	0.191807	aa	N
184	aaeX	0.190735	0.190735	aa	N
185	yagN	0.190627	0.190627	aa	N
186	ynaE	0.190617	0.190617	aa	N
187	ryfD	0.19055	0.19055	nt	N
188	ydaG	0.19052	0.19052	aa	N
189	asr	0.190428	0.190428	aa	N
190	spf	0.1901	0.1901	nt	N
191	emrY	0.189558	0.189558	aa	N
192	fimF	0.189541	0.189541	aa	N
193	yfgJ	0.189336	0.189336	aa	N
194	intZ	0.18907	0.18907	aa	N
195	arrS	0.189055	0.189055	nt	N
196	yebB	0.189014	0.189014	aa	N
197	ydfK	0.188546	0.188546	aa	N
198	ymfA	0.188195	0.188195	aa	N
199	dctR	0.188146	0.188146	aa	N
200	ybhD	0.188051	0.188051	aa	N
201	yfbL	0.187999	0.187999	aa	N
202	yfjM	0.187987	0.187987	aa	N
203	fimE	0.18789	0.18789	aa	N
204	ydfO	0.187808	0.187808	aa	N
205	yghG	0.187726	0.187726	aa	N
206	ynbA	0.18749	0.18749	aa	N
207	mocA	0.187365	0.187365	aa	N
208	yfbO	0.187282	0.187282	aa	N
209	ryfA	0.18689	0.18689	nt	N
210	ydeQ	0.186808	0.186808	aa	N
211	gtrA	0.186776	0.186776	aa	N
212	leuX	0.186692	0.186692	nt	N
213	ynfN	0.186673	0.186673	aa	N
214	yqeH	0.186629	0.186629	aa	N
215	waaJ	0.186628	0.186628	aa	N
216	ymgJ	0.186109	0.186109	aa	N
217	higB	0.185887	0.185887	aa	N
218	rrrD	0.185867	0.185867	aa	N
219	yrbN	0.185842	0.185842	aa	N
220	yadK	0.185752	0.185752	aa	N
221	yqiH	0.185718	0.185718	aa	N
222	ydgC	0.18566	0.18566	aa	N
223	casA	0.185591	0.185591	aa	N
224	yaaX	0.185421	0.185421	aa	N
225	sra	0.185379	0.185379	aa	N
226	ydiL	0.185187	0.185187	aa	N
227	yedV	0.185106	0.185106	aa	N
228	yaiV	0.184744	0.184744	aa	N
229	ygcB	0.184689	0.184689	aa	N
230	rpiB	0.18441	0.18441	aa	N
231	yadC	0.184333	0.184333	aa	N
232	yciZ	0.184293	0.184293	aa	N
233	zinT	0.184097	0.184097	aa	N
234	hokD	0.184069	0.184069	aa	N
235	cspB	0.183934	0.183934	aa	N
236	fimB	0.183929	0.183929	aa	N
237	gspI	0.18383	0.18383	aa	N
238	pgaD	0.183787	0.183787	aa	N
239	ybcW	0.183493	0.183493	aa	N
240	alpA	0.18343	0.18343	aa	N
241	ymgC	0.183183	0.183183	aa	N
242	perR	0.18317	0.18317	aa	N
243	rssA	0.183059	0.183059	aa	N
244	arpA	0.18302	0.18302	aa	N
245	yaaY	0.182946	0.182946	aa	N
246	wbbJ	0.182914	0.182914	aa	N
247	yjbM	0.1829	0.1829	aa	N
248	bolA	0.182781	0.182781	aa	N
249	gspB	0.182469	0.182469	aa	N
250	yfjH	0.182397	0.182397	aa	N
251	yhiD	0.182389	0.182389	aa	N
252	yiaM	0.18236	0.18236	aa	N
253	ninE	0.182338	0.182338	aa	N
254	wbbK	0.182302	0.182302	aa	N
255	ryjA	0.182271	0.182271	nt	N
256	ycgG	0.182064	0.182064	aa	N
257	cyaR	0.181859	0.181859	nt	N
258	gatB	0.181707	0.181707	aa	N
259	yqiI	0.181638	0.181638	aa	N
260	ylcG	0.181483	0.181483	aa	N
261	lacA	0.181453	0.181453	aa	N
262	yeaM	0.181425	0.181425	aa	N
263	cadC	0.18113	0.18113	aa	N
[truncated: 4,054 more rows]

## Sheet: Growth_0.4
rank	gene	sensitivity	avg speed diff to ref	type	essentiality
[truncated: 4,317 more rows]

[truncated: 4 more sheets: Starvation_t2, Starvation_t7, Starvation_t17, Starvation_t32]
