# Supplementary material for: Translational sensitivity of the Escherichia coli genome to fluctuating tRNA availability
Source: Nucleic Acids Res. 2013 Jul 10;41(17):8021–33. doi: 10.1093/nar/gkt602 (PMC3783181; doi:10.1093/nar/gkt602)
Supplement: Supplementary Data [file supp_gkt602_nar-01211-z-2013-File003.zip › Supplementary_Dataset_S2-Functional_Enrichment_Analysis.xls]

## Sheet: Information
	Supplementary Data For:
	"Translational sensitivity of the Escherichia coli genome to fluctuating tRNA availability"
	Sibylle E. Wohlgemuth, Thomas E. Gorochowski, Johannes A. Roubos
	Functional Enrichment Analysis
	All GO term enrichment result were calculated using the AmiGO tool.
	Worksheet	Description
	Growth_Most_Sensitive	Functional enrichment for the 10% most sensitive genes for the growth rate data set.
	Growth_Least_Sensitive	Functional enrichment for the 10% least sensitive genes for the growth rate data set.
	Starvation_Most_Sensitive	Functional enrichment for the 10% most sensitive genes for the leucine starvation data set.
	Starvation_Least_Sensitive	Functional enrichment for the 10% least sensitive genes for the leucine starvation data set.
	Increased_Speed	Functional enrichment for genes that see an increase in average translational speed for the leucine starvation data set.

## Sheet: Growth_Most_Sensitive
	10% Most Sensitive Genes (Growth Rate Data Set)
	(Threshold: P = 0.01, minimum 2 genes per group)
	0.4 doublings per hour
	GO Term		P-value	% Sample	% Backgr.
	P	multi-organism process	8.09e-06	9.319	2.69295
	F	DNA binding	1.25e-05	24.3728	12.5763
	P	multi-organism cellular process	0.00159	7.16846	2.22099
	P	lipopolysaccharide biosynthetic process	0.00294	6.81004	2.10994
	P	biofilm formation	0.00358	5.73477	1.58245
	P	lipopolysaccharide metabolic process	0.00363	6.81004	2.1377
	P	biological adhesion	0.00523	5.01792	1.27707
	C	pilus	0.00632	4.30107	0.971682
	P	defense response	0.00718	3.22581	0.555247
	0.7 doublings per hour
	GO Term		P-value	% Sample	% Backgr.
	P	multi-organism process	1.79e-06	9.64286	2.69295
	F	DNA binding	3.63e-05	23.9286	12.5763
	P	multi-organism cellular process	0.00038	7.5	2.22099
	P	biological adhesion	0.000932	5.35714	1.27707
	C	pilus	0.000934	4.64286	0.971682
	P	cell adhesion	0.00223	5	1.19378
	P	lipopolysaccharide biosynthetic process	0.00313	6.78571	2.10994
	P	biofilm formation	0.00379	5.71429	1.58245
	P	lipopolysaccharide metabolic process	0.00387	6.78571	2.1377
	P	cellular macromolecule metabolic process	0.00448	41.7857	29.6224
	P	regulation of cellular macromolecule biosynthetic process	0.00562	20.3571	11.4936
	P	regulation of macromolecule biosynthetic process	0.00607	20.3571	11.5214
	P	regulation of biosynthetic process	0.00709	20.3571	11.5769
	P	regulation of cellular biosynthetic process	0.00709	20.3571	11.5769
	P	defense response	0.00747	3.21429	0.555247
	P	regulation of primary metabolic process	0.00816	21.0714	12.1877
	P	regulation of cellular metabolic process	0.00816	21.0714	12.1877
	1.07 doublings per hour
	GO Term		P-value	% Sample	% Backgr.
	P	multi-organism process	2.83e-07	10.0719	2.69295
	F	DNA binding	4.11e-06	24.8201	12.5763
	P	cell adhesion	4.18e-05	5.7554	1.19378
	P	multi-organism cellular process	6.82e-05	7.91367	2.22099
	C	pilus	0.000104	5.03597	0.971682
	P	biological adhesion	0.000126	5.7554	1.27707
	P	regulation of cellular macromolecule biosynthetic process	0.000366	21.5827	11.4936
	P	regulation of macromolecule biosynthetic process	0.0004	21.5827	11.5214
	P	regulation of biosynthetic process	0.000476	21.5827	11.5769
	P	regulation of cellular biosynthetic process	0.000476	21.5827	11.5769
	P	regulation of transcription, DNA-dependent	0.000566	20.1439	10.5497
	P	regulation of primary metabolic process	0.000576	22.3022	12.1877
	P	regulation of cellular metabolic process	0.000576	22.3022	12.1877
	P	RNA biosynthetic process	0.000596	20.8633	11.1049
	P	regulation of RNA biosynthetic process	0.000619	20.1439	10.5775
	P	transcription, DNA-dependent	0.000636	20.5036	10.8551
	P	regulation of RNA metabolic process	0.00074	20.1439	10.633
	P	regulation of gene expression	0.00153	21.5827	11.9656
	P	regulation of nucleobase-containing compound metabolic process	0.00164	20.5036	11.1605
	P	regulation of nitrogen compound metabolic process	0.00178	20.5036	11.1882
	P	biofilm formation	0.00337	5.7554	1.58245
	P	cell adhesion involved in biofilm formation	0.0039	2.51799	0.305386
	P	regulation of macromolecule metabolic process	0.00453	21.9425	12.6319
	P	cellular macromolecule metabolic process	0.00524	41.7266	29.6224
	C	cell projection	0.00553	5.7554	1.63798
	P	defense response	0.00687	3.23741	0.555247
	P	regulation of metabolic process	0.00895	22.6619	13.4647
	1.6 doublings per hour
	GO Term		P-value	% Sample	% Backgr.
	F	DNA binding	1.09e-09	27.2109	12.5763
	P	regulation of cellular macromolecule biosynthetic process	6.89e-06	22.7891	11.4936
	P	regulation of macromolecule biosynthetic process	7.65e-06	22.7891	11.5214
	P	regulation of biosynthetic process	9.41e-06	22.7891	11.5769
	P	regulation of cellular biosynthetic process	9.41e-06	22.7891	11.5769
	P	regulation of transcription, DNA-dependent	2.15e-05	21.0884	10.5497
	P	regulation of RNA biosynthetic process	2.39e-05	21.0884	10.5775
	P	multi-organism process	2.58e-05	8.84354	2.69295
	F	nucleic acid binding	2.65e-05	29.5918	17.1571
	P	RNA biosynthetic process	2.65e-05	21.7687	11.1049
	P	transcription, DNA-dependent	2.66e-05	21.4286	10.8551
	P	regulation of RNA metabolic process	2.94e-05	21.0884	10.633
	P	regulation of primary metabolic process	3.38e-05	23.1292	12.1877
	P	regulation of cellular metabolic process	3.38e-05	23.1292	12.1877
	P	regulation of gene expression	3.8e-05	22.7891	11.9656
	P	nucleic acid metabolic process	7.72e-05	31.9728	19.4892
	P	regulation of macromolecule metabolic process	0.000149	23.1292	12.6319
	P	regulation of nucleobase-containing compound metabolic process	0.000193	21.0884	11.1605
	P	regulation of nitrogen compound metabolic process	0.000212	21.0884	11.1882
	P	macromolecule biosynthetic process	0.000287	32.6531	20.5719
	P	cellular macromolecule biosynthetic process	0.000307	31.6327	19.739
	P	regulation of metabolic process	0.000384	23.8095	13.4647
	P	cellular macromolecule metabolic process	0.00128	42.1769	29.6224
	P	biofilm formation	0.0015	5.78231	1.58245
	P	regulation of cellular process	0.00284	25.8503	15.8245
	P	multi-organism cellular process	0.00381	6.80272	2.22099
	P	DNA integration	0.00389	3.06122	0.499722
	F	sequence-specific DNA binding	0.00402	7.48299	2.60966
	P	lipopolysaccharide biosynthetic process	0.00673	6.46258	2.10994
	P	regulation of biological process	0.00713	26.8708	17.0461
	P	lipopolysaccharide metabolic process	0.00828	6.46258	2.1377

## Sheet: Growth_Least_Sensitive
	10% Least Sensitive Genes (Growth Rate Data Set)
	(Threshold: P = 0.01, minimum 2 genes per group)
	0.4 doublings per hour
	GO Term		P-value	% Sample	% Backgr.
	C	intracellular part	1.8e-22	50.2591	26.7352
	C	cytoplasm	1.03e-18	45.3368	24.2921
	C	intracellular	3.65e-17	52.0725	30.7885
	C	cytoplasmic part	1.58e-13	18.6529	6.91283
	C	cytosol	2.75e-11	14.5078	5.02499
	F	protein binding	9.66e-09	23.8342	12.0766
	P	small molecule metabolic process	2.31e-08	39.1192	24.5697
	P	translation	9.14e-08	10.3627	3.49806
	F	binding	9.21e-08	71.2435	55.9689
	P	cellular metabolic process	1.99e-07	73.5751	58.7729
	F	anion binding	1.34e-06	31.0881	18.9339
	F	nucleoside phosphate binding	2.95e-06	32.3834	20.2388
	F	nucleotide binding	2.95e-06	32.3834	20.2388
	F	small molecule binding	3.68e-06	33.1606	20.9606
	P	cellular protein metabolic process	3.79e-06	15.8031	7.44031
	P	primary metabolic process	3.98e-06	65.285	51.166
	F	ion binding	4.2e-06	47.6684	33.9256
	P	ribose phosphate metabolic process	5.59e-06	12.1762	5.08051
	P	metabolic process	5.94e-06	80.829	68.2121
	F	purine ribonucleotide binding	8.95e-06	23.5751	13.3814
	P	ribonucleotide metabolic process	9.96e-06	11.9171	4.99722
	F	purine nucleotide binding	1e-05	23.5751	13.4092
	F	ribonucleoside binding	1.29e-05	23.3161	13.2704
	P	purine ribonucleotide metabolic process	1.42e-05	11.1399	4.55303
	F	ribonucleotide binding	1.54e-05	24.3523	14.131
	P	oxoacid metabolic process	1.87e-05	23.057	13.1594
	F	nucleoside binding	2.24e-05	23.3161	13.4092
	F	purine ribonucleoside triphosphate binding	2.32e-05	23.057	13.2149
	F	purine nucleoside binding	2.59e-05	23.057	13.2426
	F	purine ribonucleoside binding	2.59e-05	23.057	13.2426
	P	organic acid metabolic process	2.59e-05	23.057	13.2426
	P	single-organism metabolic process	3.15e-05	49.4819	36.3965
	P	organonitrogen compound metabolic process	4.21e-05	30.5699	19.5169
	P	purine nucleotide metabolic process	5.54e-05	11.1399	4.74736
	P	purine ribonucleoside metabolic process	5.55e-05	10.8808	4.58079
	P	purine nucleoside metabolic process	6.71e-05	10.8808	4.60855
	P	carboxylic acid metabolic process	9.12e-05	21.7617	12.5486
	C	macromolecular complex	0.000149	16.3212	8.52304
	P	ribonucleoside metabolic process	0.000154	11.658	5.24709
	P	nucleoside metabolic process	0.000283	11.9171	5.52471
	P	glycosyl compound metabolic process	0.000332	11.9171	5.55247
	P	purine-containing compound metabolic process	0.000351	11.658	5.3859
	P	organic substance metabolic process	0.000362	69.171	57.1627
	P	protein metabolic process	0.000624	17.8757	10.0222
	P	cellular amino acid metabolic process	0.00147	14.5078	7.69017
	F	ligase activity	0.00162	6.73575	2.47085
	F	hydrolase activity, acting on acid anhydrides	0.00188	14.5078	7.7457
	F	RNA binding	0.00192	9.32643	4.10883
	F	adenyl ribonucleotide binding	0.002	20.2072	12.1599
	P	nucleotide metabolic process	0.00213	14.5078	7.77346
	F	adenyl nucleotide binding	0.0022	20.2072	12.1877
	P	nucleoside phosphate metabolic process	0.0024	14.5078	7.80122
	F	catalytic activity	0.00267	65.544	54.3309
	F	pyrophosphatase activity	0.00269	14.2487	7.63465
	F	nucleoside-triphosphatase activity	0.00323	13.2124	6.91283
	F	ATP binding	0.00336	19.9482	12.1044
	P	nucleoside triphosphate metabolic process	0.00339	8.80829	3.85897
	F	heterocyclic compound binding	0.00364	46.8912	35.98
	F	hydrolase activity, acting on acid anhydrides, in phosphorus-containing anhydrides	0.00385	14.2487	7.71793
	F	organic cyclic compound binding	0.00435	46.8912	36.0633
	P	tRNA aminoacylation for protein translation	0.00486	3.10881	0.694059
	F	ligase activity, forming aminoacyl-tRNA and related compounds	0.00817	3.10881	0.721821
	F	aminoacyl-tRNA ligase activity	0.00817	3.10881	0.721821
	P	tRNA aminoacylation	0.00817	3.10881	0.721821
	F	ligase activity, forming carbon-oxygen bonds	0.00817	3.10881	0.721821
	0.7 doublings per hour
	GO Term		P-value	% Sample	% Backgr.
	C	intracellular part	3.23e-20	49.2147	26.7352
	C	cytoplasm	1.52e-16	44.2408	24.2921
	C	intracellular	7.64e-15	50.7853	30.7885
	C	cytoplasmic part	3.3e-13	18.5864	6.91283
	F	protein binding	8.03e-11	25.1309	12.0766
	C	cytosol	2.89e-10	14.1361	5.02499
	P	translation	4.3e-06	9.68586	3.49806
	F	binding	4.53e-06	69.8953	55.9689
	F	anion binding	5.36e-05	29.8429	18.9339
	P	purine ribonucleotide metabolic process	0.000102	10.733	4.55303
	P	ribose phosphate metabolic process	0.000112	11.5183	5.08051
	F	nucleoside phosphate binding	0.000193	30.89	20.2388
	F	nucleotide binding	0.000193	30.89	20.2388
	P	ribonucleotide metabolic process	0.000196	11.2565	4.99722
	F	small molecule binding	0.000222	31.6754	20.9606
	C	macromolecular complex	0.000231	16.2304	8.52304
	P	cellular protein metabolic process	0.000309	14.6597	7.44031
	P	purine nucleotide metabolic process	0.000356	10.733	4.74736
	F	ribonucleotide binding	0.000381	23.2984	14.131
	P	cellular metabolic process	0.000417	70.6806	58.7729
	F	purine ribonucleotide binding	0.000527	22.2513	13.3814
	F	purine nucleotide binding	0.00058	22.2513	13.4092
	P	small molecule metabolic process	0.000668	35.3403	24.5697
	F	ribonucleoside binding	0.000743	21.9895	13.2704
	P	purine ribonucleoside metabolic process	0.00108	10.2094	4.58079
	F	nucleoside binding	0.00119	21.9895	13.4092
	F	purine ribonucleoside triphosphate binding	0.00126	21.7278	13.2149
	P	purine nucleoside metabolic process	0.00127	10.2094	4.60855
	F	purine nucleoside binding	0.00138	21.7278	13.2426
	F	purine ribonucleoside binding	0.00138	21.7278	13.2426
	F	RNA binding	0.00143	9.42408	4.10883
	P	organonitrogen compound metabolic process	0.00217	29.0576	19.5169
	P	ribonucleoside metabolic process	0.00231	10.9948	5.24709
	P	response to temperature stimulus	0.00242	4.71204	1.38812
	C	organelle	0.00317	8.37696	3.55358
	C	intracellular organelle	0.00317	8.37696	3.55358
	P	nucleoside metabolic process	0.00381	11.2565	5.52471
	P	primary metabolic process	0.00406	62.3037	51.166
	P	glycosyl compound metabolic process	0.00439	11.2565	5.55247
	P	purine-containing compound metabolic process	0.00479	10.9948	5.3859
	F	ion binding	0.0062	44.5026	33.9256
	C	non-membrane-bounded organelle	0.00811	7.8534	3.35925
	C	intracellular non-membrane-bounded organelle	0.00811	7.8534	3.35925
	P	oxoacid metabolic process	0.00829	20.9424	13.1594
	P	response to heat	0.0103	3.40314	0.860633
	P	organic acid metabolic process	0.0107	20.9424	13.2426
	P	purine ribonucleotide biosynthetic process	0.0114	4.18848	1.24931
	F	hydrolase activity, acting on acid anhydrides	0.0151	13.8743	7.7457
	P	metabolic process	0.0153	77.7487	68.2121
	P	guanosine-containing compound metabolic process	0.0158	3.40314	0.888395
	P	protein metabolic process	0.0178	16.7539	10.0222
	P	ribose phosphate biosynthetic process	0.0192	4.97382	1.72127
	F	heterocyclic compound binding	0.0195	46.0733	35.98
	F	pyrophosphatase activity	0.0212	13.6126	7.63465
	F	organic cyclic compound binding	0.023	46.0733	36.0633
	F	nucleoside-triphosphatase activity	0.0279	12.5655	6.91283
	F	hydrolase activity, acting on acid anhydrides, in phosphorus-containing anhydrides	0.0293	13.6126	7.71793
	P	purine nucleotide biosynthetic process	0.0294	4.18848	1.33259
	C	ribonucleoprotein complex	0.0319	4.97382	1.77679
	P	carboxylic acid metabolic process	0.0336	19.6335	12.5486
	P	ribonucleotide biosynthetic process	0.0351	4.71204	1.63798
	F	identical protein binding	0.0351	4.71204	1.63798
	C	nucleoid	0.0428	2.09424	0.388673
	1.07 doublings per hour
	GO Term		P-value	% Sample	% Backgr.
	C	intracellular part	8.98e-18	47.6804	26.7352
	C	cytoplasm	1.16e-15	43.5567	24.2921
	C	cytoplasmic part	1.3e-14	19.0722	6.91283
	C	intracellular	1.82e-13	49.7423	30.7885
	C	cytosol	1.84e-12	14.9484	5.02499
	P	translation	1.18e-09	11.0825	3.49806
	F	protein binding	3.47e-08	23.4536	12.0766
	P	cellular protein metabolic process	2.01e-07	16.4948	7.44031
	C	cell	9.23e-07	78.6082	64.9917
	C	cell part	9.23e-07	78.6082	64.9917
	C	macromolecular complex	1.18e-05	17.0103	8.52304
	C	cellular_component	4.2e-05	79.6392	67.6846
	P	aerobic respiration	5.21e-05	4.89691	1.22154
	P	cellular respiration	0.00011	7.47423	2.60966
	P	oxoacid metabolic process	0.000117	22.4227	13.1594
	P	organic acid metabolic process	0.000159	22.4227	13.2426
	C	plasma membrane respiratory chain	0.000224	2.57732	0.388673
	P	protein metabolic process	0.000343	18.0412	10.0222
	F	anion binding	0.000548	28.866	18.9339
	P	energy derivation by oxidation of organic compounds	0.000552	7.73196	2.94281
	P	tricarboxylic acid cycle	0.000592	3.35052	0.694059
	P	tRNA aminoacylation for protein translation	0.000592	3.35052	0.694059
	F	ligase activity, forming aminoacyl-tRNA and related compounds	0.00107	3.35052	0.721821
	F	aminoacyl-tRNA ligase activity	0.00107	3.35052	0.721821
	P	tRNA aminoacylation	0.00107	3.35052	0.721821
	F	ligase activity, forming carbon-oxygen bonds	0.00107	3.35052	0.721821
	P	carboxylic acid metabolic process	0.00111	20.8763	12.5486
	C	NADH dehydrogenase complex	0.00152	2.31959	0.360911
	C	respiratory chain complex I	0.00152	2.31959	0.360911
	C	plasma membrane respiratory chain complex I	0.00152	2.31959	0.360911
	P	amino acid activation	0.00186	3.35052	0.749584
	F	RNA binding	0.00217	9.27835	4.10883
	P	generation of precursor metabolites and energy	0.00233	10.8247	5.1638
	C	respiratory chain	0.00322	2.57732	0.47196
	F	ribonucleotide binding	0.00331	22.4227	14.131
	P	small molecule metabolic process	0.00342	34.5361	24.5697
	F	ligase activity	0.00644	6.4433	2.47085
	F	binding	0.00897	66.4948	55.9689
	P	cellular amino acid metabolic process	0.0091	13.9175	7.69017
	1.6 doublings per hour
	GO Term		P-value	% Sample	% Backgr.
	C	cytoplasmic part	0.000802	13.6842	6.91283
	P	generation of precursor metabolites and energy	0.00131	11.0526	5.1638
	F	metal cluster binding	0.00468	8.94737	3.97002
	F	iron-sulfur cluster binding	0.00468	8.94737	3.97002
	C	intracellular part	0.00938	36.5789	26.7352
	C	cytosol	0.0287	10	5.02499

## Sheet: Starvation_Most_Sensitive
	10% Most Sensitive Genes (Leucine Starvation Data Set)
	(Threshold: P = 0.01, minimum 2 genes per group)
	t = 2 min
	GO Term		P-value	% Sample	% Backgr.
	C	membrane part	1.18e-15	49.6875	27.568
	C	integral to membrane	9.44e-15	46.875	25.7079
	C	intrinsic to membrane	1.84e-14	46.875	25.8745
	C	plasma membrane	6.2e-10	49.0625	30.7329
	C	membrane	9.05e-10	54.0625	35.4248
	C	cell periphery	5.59e-08	50	33.1205
	P	regulation of macromolecule metabolic process	0.00491	21.25	12.6319
	P	biological regulation	0.00759	28.4375	18.7396
	t = 7 min
	GO Term		P-value	% Sample	% Backgr.
	C	membrane part	1.65e-19	52.0124	27.568
	C	integral to membrane	1.38e-18	49.226	25.7079
	C	intrinsic to membrane	2.92e-18	49.226	25.8745
	C	plasma membrane	4.44e-13	51.3932	30.7329
	C	membrane	2.21e-12	56.0371	35.4248
	C	cell periphery	1.93e-10	52.0124	33.1205
	t = 17 min
	GO Term		P-value	% Sample	% Backgr.
	C	integral to membrane	3.98e-09	43.5986	25.7079
	C	intrinsic to membrane	6.58e-09	43.5986	25.8745
	C	membrane part	1.5e-07	44.2907	27.568
	F	DNA binding	2.33e-05	23.8754	12.5763
	P	regulation of transcription, DNA-dependent	2.57e-05	21.1073	10.5497
	P	regulation of RNA biosynthetic process	2.85e-05	21.1073	10.5775
	P	RNA biosynthetic process	3.07e-05	21.7993	11.1049
	P	transcription, DNA-dependent	3.12e-05	21.4533	10.8551
	P	regulation of RNA metabolic process	3.5e-05	21.1073	10.633
	P	regulation of nucleobase-containing compound metabolic process	3.74e-05	21.7993	11.1605
	P	regulation of nitrogen compound metabolic process	4.13e-05	21.7993	11.1882
	P	regulation of gene expression	4.18e-05	22.8374	11.9656
	P	regulation of cellular macromolecule biosynthetic process	0.000119	21.7993	11.4936
	P	regulation of macromolecule biosynthetic process	0.00013	21.7993	11.5214
	P	regulation of biosynthetic process	0.000157	21.7993	11.5769
	P	regulation of cellular biosynthetic process	0.000157	21.7993	11.5769
	P	regulation of macromolecule metabolic process	0.000158	23.1834	12.6319
	P	regulation of primary metabolic process	0.000208	22.4914	12.1877
	P	regulation of cellular metabolic process	0.000208	22.4914	12.1877
	P	DNA integration	0.000235	3.46021	0.499722
	C	membrane	0.000798	48.7889	35.4248
	P	regulation of metabolic process	0.000867	23.5294	13.4647
	P	regulation of cellular process	0.00128	26.2976	15.8245
	C	plasma membrane	0.00349	42.9066	30.7329
	P	multi-organism process	0.0049	7.61246	2.69295
	P	regulation of biological process	0.0064	26.9896	17.0461
	t = 32 min
	GO Term		P-value	% Sample	% Backgr.
	C	membrane part	7.08e-19	51.7134	27.568
	C	integral to membrane	6.14e-18	48.9097	25.7079
	C	intrinsic to membrane	1.28e-17	48.9097	25.8745
	C	plasma membrane	5.47e-13	51.4019	30.7329
	C	membrane	2.46e-12	56.0748	35.4248
	C	cell periphery	9.31e-11	52.3364	33.1205

## Sheet: Starvation_Least_Sensitive
	10% Least Sensitive Genes (Leucine Starvation Data Set)
	(Threshold: P = 0.01, minimum 2 genes per group)
	t = 2 min
	GO Term		P-value	% Sample	% Backgr.
	C	cytoplasmic part	5.91e-22	23.0548	6.91283
	F	structural constituent of ribosome	1.01e-20	10.3746	1.55469
	P	translation	1.47e-20	15.562	3.49806
	F	structural molecule activity	1.48e-20	12.1037	2.1377
	C	ribosome	4.85e-18	10.0865	1.66574
	C	ribonucleoprotein complex	9.08e-17	10.0865	1.77679
	C	cytoplasm	2.65e-16	45.245	24.2921
	C	intracellular part	2.55e-15	47.5504	26.7351
	P	cellular protein metabolic process	2.4e-14	20.7493	7.44031
	C	cytosol	1.76e-11	15.2738	5.02499
	C	organelle	3.49e-11	12.3919	3.55358
	C	intracellular organelle	3.49e-11	12.3919	3.55358
	P	protein metabolic process	5.51e-11	23.0548	10.0222
	C	intracellular	9.99e-11	48.9914	30.7885
	C	non-membrane-bounded organelle	1.07e-10	11.8156	3.35924
	C	intracellular non-membrane-bounded organelle	1.07e-10	11.8156	3.35924
	F	RNA binding	1.02e-08	12.3919	4.10883
	C	ribosomal subunit	4.39e-07	4.89914	0.860633
	F	rRNA binding	5.42e-07	5.76369	1.19378
	C	macromolecular complex	1.69e-06	18.1556	8.52304
	C	cytosolic part	4.06e-06	4.32277	0.749584
	C	intracellular organelle part	1.41e-05	5.76369	1.38812
	P	gene expression	4.46e-05	29.3948	17.99
	C	organelle part	0.000276	6.62824	2.05441
	P	metabolic process	0.00046	79.8271	68.2121
	P	protein folding	0.000575	4.32277	0.999445
	C	cytosolic ribosome	0.00079	3.45821	0.666297
	C	small ribosomal subunit	0.00406	2.88184	0.527485
	F	protein binding	0.00591	20.1729	12.0766
	P	cellular metabolic process	0.00974	69.7406	58.7729
	t = 7 min
	GO Term		P-value	% Sample	% Backgr.
	C	cytoplasmic part	8.85e-22	22.6891	6.91283
	F	structural constituent of ribosome	4.97e-19	9.80392	1.55469
	P	translation	5e-19	14.8459	3.49806
	F	structural molecule activity	5.83e-19	11.4846	2.1377
	C	ribosome	1.79e-16	9.52381	1.66574
	C	ribonucleoprotein complex	2.86e-15	9.52381	1.77679
	C	cytoplasm	3.01e-15	44.2577	24.2921
	C	intracellular part	3.36e-14	46.4986	26.7351
	P	cellular protein metabolic process	7.49e-12	19.3277	7.44031
	C	cytosol	1.44e-11	15.1261	5.02499
	C	intracellular	4.95e-10	48.1793	30.7885
	C	organelle	5.18e-10	11.7647	3.55358
	C	intracellular organelle	5.18e-10	11.7647	3.55358
	C	non-membrane-bounded organelle	1.52e-09	11.2045	3.35924
	C	intracellular non-membrane-bounded organelle	1.52e-09	11.2045	3.35924
	P	protein metabolic process	2.38e-08	21.2885	10.0222
	F	RNA binding	2.8e-08	12.0448	4.10883
	C	ribosomal subunit	7.14e-07	4.7619	0.860633
	C	macromolecular complex	7.75e-07	18.2073	8.52304
	C	cytosolic part	6.25e-06	4.20168	0.749584
	F	rRNA binding	7.56e-06	5.32213	1.19378
	C	intracellular organelle part	2.39e-05	5.60224	1.38812
	C	organelle part	0.000482	6.44258	2.05441
	C	cytosolic ribosome	0.00112	3.36134	0.666297
	C	small ribosomal subunit	0.00546	2.80112	0.527485
	P	protein folding	0.00564	3.92157	0.999445
	P	metabolic process	0.00752	78.4314	68.2121
	F	protein binding	0.00884	19.888	12.0766
	t = 17 min
	GO Term		P-value	% Sample	% Backgr.
	C	cytoplasmic part	1.09e-31	25.2604	6.91283
	F	structural constituent of ribosome	2.91e-24	10.4167	1.55469
	C	ribosome	1.97e-22	10.4167	1.66574
	F	structural molecule activity	5.55e-22	11.7188	2.1377
	C	intracellular part	7.84e-22	50	26.7352
	C	ribonucleoprotein complex	7.9e-21	10.4167	1.77679
	C	cytoplasm	1.61e-19	45.8333	24.2921
	P	translation	3.58e-19	14.3229	3.49806
	C	cytosol	4.11e-16	16.4062	5.02499
	C	macromolecular complex	5.1e-16	22.3958	8.52304
	C	intracellular	2.41e-15	51.0417	30.7885
	C	organelle	1.18e-14	13.0208	3.55358
	C	intracellular organelle	1.18e-14	13.0208	3.55358
	C	non-membrane-bounded organelle	2.73e-14	12.5	3.35925
	C	intracellular non-membrane-bounded organelle	2.73e-14	12.5	3.35925
	P	cellular protein metabolic process	9.07e-12	18.75	7.44031
	C	ribosomal subunit	6.5e-11	5.46875	0.860633
	C	cytosolic part	3.85e-10	4.94792	0.749584
	F	rRNA binding	4.86e-10	6.25	1.19378
	F	RNA binding	5.4e-09	11.9792	4.10883
	C	intracellular organelle part	3.62e-08	6.25	1.38812
	P	metabolic process	7.03e-08	82.2917	68.2121
	C	cytosolic ribosome	1.19e-07	4.16667	0.666297
	P	cellular metabolic process	1.55e-07	73.6979	58.7729
	P	generation of precursor metabolites and energy	2.3e-07	13.0208	5.1638
	P	protein metabolic process	4.12e-07	20.0521	10.0222
	F	protein binding	7.59e-07	22.6562	12.0766
	F	metal ion binding	1.06e-06	30.7292	18.5452
	F	cation binding	2.66e-06	30.9896	19.0172
	C	organelle part	4.21e-06	7.03125	2.05441
	F	binding	5.47e-06	69.7917	55.9689
	P	single-organism metabolic process	9.72e-06	50	36.3965
	P	cellular respiration	2.07e-05	7.8125	2.60966
	P	energy derivation by oxidation of organic compounds	3.04e-05	8.33333	2.94281
	P	anaerobic respiration	4.64e-05	4.6875	1.11049
	P	oxidation-reduction process	4.8e-05	22.9167	13.2704
	C	small ribosomal subunit	8.01e-05	3.125	0.527485
	P	monosaccharide catabolic process	0.000137	6.51042	2.08218
	P	small molecule metabolic process	0.000287	35.6771	24.5697
	C	large ribosomal subunit	0.000466	2.34375	0.333148
	C	cytosolic small ribosomal subunit	0.000489	2.86458	0.499722
	P	ribose phosphate biosynthetic process	0.00115	5.46875	1.72127
	F	electron carrier activity	0.00141	7.29167	2.77623
	F	identical protein binding	0.00211	5.20833	1.63798
	P	glucose catabolic process	0.00236	3.90625	0.999445
	P	monosaccharide metabolic process	0.00242	7.8125	3.16491
	P	oxoacid metabolic process	0.00272	21.3542	13.1594
	P	glucose metabolic process	0.00282	4.94792	1.52693
	P	carbohydrate catabolic process	0.00302	8.33333	3.52582
	P	organic acid metabolic process	0.00357	21.3542	13.2426
	P	hexose catabolic process	0.00386	4.94792	1.55469
	P	glycolysis	0.00402	2.86458	0.583009
	P	purine nucleotide biosynthetic process	0.00684	4.42708	1.33259
	P	ribonucleotide biosynthetic process	0.00937	4.94792	1.63798
	P	hexose metabolic process	0.00945	6.25	2.38756
	P	organonitrogen compound metabolic process	0.0097	28.3854	19.5169
	F	oxidoreductase activity	0.00998	18.4896	11.2438
	t = 32 min
	GO Term		P-value	% Sample	% Backgr.
	C	cytoplasmic part	3.85e-21	22.4719	6.91283
	F	structural molecule activity	5.87e-18	11.236	2.1377
	P	translation	2.36e-17	14.3258	3.49806
	F	structural constituent of ribosome	1.06e-16	9.26966	1.55469
	C	cytoplasm	2.14e-15	44.382	24.2921
	C	intracellular part	3.14e-15	47.191	26.7352
	C	ribosome	2.41e-14	8.98876	1.66574
	C	ribonucleoprotein complex	2.94e-13	8.98876	1.77679
	C	cytosol	2.8e-12	15.4494	5.02499
	P	cellular protein metabolic process	6.39e-12	19.382	7.44031
	C	intracellular	6.43e-11	48.8764	30.7885
	C	organelle	2.28e-09	11.5168	3.55358
	C	intracellular organelle	2.28e-09	11.5168	3.55358
	C	non-membrane-bounded organelle	6.76e-09	10.9551	3.35925
	C	intracellular non-membrane-bounded organelle	6.76e-09	10.9551	3.35925
	P	protein metabolic process	2.04e-08	21.3483	10.0222
	F	RNA binding	1.04e-07	11.7978	4.10883
	C	ribosomal subunit	7.4e-06	4.49438	0.860633
	C	macromolecular complex	1.37e-05	17.4157	8.52304
	F	rRNA binding	5.26e-05	5.05618	1.19378
	C	cytosolic part	6.6e-05	3.93258	0.749584
	C	intracellular organelle part	0.000141	5.33708	1.38812
	C	organelle part	0.000455	6.46067	2.05441
	P	protein folding	0.000827	4.21348	0.999445
	F	protein binding	0.000879	20.7865	12.0766
	P	metabolic process	0.0026	78.9326	68.2121
	F	identical protein binding	0.0028	5.33708	1.63798
	C	cytosolic ribosome	0.00948	3.08989	0.666297

## Sheet: Increased_Speed
	Genes With Increase in Average Speed
	(Average speed increase > 0.05, Threshold: P = 0.01, minimum 2 genes per group)
	t = 2 min
	GO Term		P-value	% Sample	% Backgr.
	C	cytosolic ribosome	0.000143	20	0.7
	C	cytosolic part	0.000268	20	0.7
	C	ribosomal subunit	0.000653	20	0.9
	C	intracellular organelle part	0.00632	20	1.4
	t = 7 min
	GO Term		P-value	% Sample	% Backgr.
	C	cytosolic ribosome	3.83e-05	25	0.7
	C	cytosolic part	7.21e-05	25	0.7
	C	ribosomal subunit	0.000177	25	0.9
	C	intracellular organelle part	0.00175	25	1.4
	F	structural constituent of ribosome	0.00308	25	1.5
	C	ribosome	0.004	25	1.6
	C	ribonucleoprotein complex	0.00553	25	1.7
	P	multicellular organismal development	0.00926	10	0.1
	t = 32 min
	GO Term		P-value	% Sample	% Backgr.
	F	structural constituent of ribosome	6.81e-11	26.5	1.5
	C	ribosome	1.42e-10	26.5	1.6
	F	structural molecule activity	2.54e-10	28.6	2.1
	C	ribonucleoprotein complex	3.53e-10	26.5	1.7
	C	cytosolic part	1.62e-08	18.4	0.7
	C	organelle	2.81e-08	30.6	3.6
	C	intracellular organelle	2.81e-08	30.6	3.6
	C	ribosomal subunit	9.22e-08	18.4	0.9
	C	non-membrane-bounded organelle	2.13e-07	28.6	3.4
	C	intracellular non-membrane-bounded organelle	2.13e-07	28.6	3.4
	C	cytosolic ribosome	2.28e-07	16.3	0.7
	C	cytoplasmic part	8.44e-07	36.7	7
	F	rRNA binding	2.06e-06	18.4	1.2
	P	translation	3.5e-06	26.5	3.5
	C	intracellular organelle part	6.87e-06	18.4	1.4
	C	small ribosomal subunit	8.8e-05	12.2	0.6
	C	macromolecular complex	9.69e-05	34.7	8.4
	C	organelle part	0.000211	18.4	2
	F	RNA binding	0.000276	24.5	4.2
	C	cytosolic small ribosomal subunit	0.00161	10.2	0.5
	C	cytoplasm	0.00204	55.1	24.4
	C	cytosol	0.00271	24.5	5.2
	P	cellular protein metabolic process	0.0035	28.6	7.3
	C	intracellular part	0.00392	57.1	26.9
