# Supplementary material for: Translational sensitivity of the Escherichia coli genome to fluctuating tRNA availability
Source: Nucleic Acids Res. 2013 Jul 10;41(17):8021–33. doi: 10.1093/nar/gkt602 (PMC3783181; doi:10.1093/nar/gkt602)
Supplement: Supplementary Data [file supp_gkt602_nar-01211-z-2013-File003.zip › Supplementary_Dataset_S3-Slowest_Point.xls]

## Sheet: Information
	Supplementary Data For:
	"Translational sensitivity of the Escherichia coli genome to fluctuating tRNA availability"
	Sibylle E. Wohlgemuth, Thomas E. Gorochowski, Johannes A. Roubos
	Slowest Translational Point Analysis
	Results of the slowest translational point for each condition.
	Worksheet	Description
	Gene_Info	Detailed gene information
	Growth_2.5	Gene-level slowest translational point results for a growth rate of 2.5 doublings per hour sorted from slowest to fastest.
	Growth_1.6	Gene-level slowest translational point results for a growth rate of 1.6 doublings per hour sorted from slowest to fastest.
	Growth_1.07	Gene-level slowest translational point results for a growth rate of 1.07 doublings per hour sorted from slowest to fastest.
	Growth_0.7	Gene-level slowest translational point results for a growth rate of 0.7 doublings per hour sorted from slowest to fastest.
	Growth_0.4	Gene-level slowest translational point results for a growth rate of 0.4 doublings per hour sorted from slowest to fastest.
	Starvation_t0	Gene-level slowest translational point results for t = 0 min after leucine starvation sorted from slowest to fastest.
	Starvation_t2	Gene-level slowest translational point results for t = 2 min after leucine starvation sorted from slowest to fastest.
	Starvation_t7	Gene-level slowest translational point results for t = 7 min after leucine starvation sorted from slowest to fastest.
	Starvation_t17	Gene-level slowest translational point results for t = 17 min after leucine starvation sorted from slowest to fastest.
	Starvation_t32	Gene-level slowest translational point results for t = 32 min after leucine starvation sorted from slowest to fastest.

## Sheet: Gene_Info
gene	eg_id	eck_id	b_id	description	type	len	ori	start_bp	end_bp
aaeA	EG12823	ECK3230	b3241	AaeAB p-hydroxybenzoic acid efflux pump MFP component; membrane fusion protein	aa	310	-	3386216	3387148
aaeB	EG12822	ECK3229	b3240	AaeAB p-hydroxybenzoic acid efflux pump PET component; efflux protein family	aa	655	-	3384243	3386210
aaeR	EG12825	ECK3232	b3243	Transcriptional activator for the aaeXAB operon	aa	309	+	3387542	3388471
aaeX	EG12824	ECK3231	b3242	Function unknown, putative membrane protein; in aaeXAB efflux pump operon	aa	67	-	3387156	3387359
aas	EG11679	ECK2832	b2836	Acyl-ACP synthase; 2-acylglycerophosphoethanolamine acyltransferase; salvage pathway for reacylation; inner membrane; bifunctional for turnover/incorporation	aa	719	-	2971877	2974036
aat	EG11112	ECK0876	b0885	Leucyl, phenylalanyl-tRNA-protein transferase; L/F-transferase; transfers Leu or Phe to N-terminal Arg or Lys residues; required for the N-end rule degradation by ClpAP protease	aa	234	-	925951	926655
abgA	EG13352	ECK1334	b1338	p-Aminobenzoyl-glutamate hydrolase, A subunit; PGH; manganese-dependent; required for p-aminobenzoyl-glutamate utilization	aa	436	-	1401279	1402589
abgB	EG13351	ECK1333	b1337	p-Aminobenzoyl-glutamate hydrolase, B subunit; PGH; manganese-dependent; required for p-aminobenzoyl-glutamate utilization	aa	481	-	1399834	1401279
abgR	EG13353	ECK1335	b1339	Predicted regulator of the abgABT operon	aa	302	+	1402765	1403673
abgT	EG12853	ECK1332	b1336	p-Aminobenzoyl-glutamate transporter; membrane protein	aa	508	-	1398271	1399797
abrB	EG13310	ECK0704	b0715	Regulator of aidB expression; inner membrane protein	aa	348	-	745946	746992
accA	EG11647	ECK0184	b0185	Acetyl-CoA carboxylase, carboxyltransferase alpha subunit	aa	319	+	208621	209580
accB	EG10275	ECK3242	b3255	Acetyl-CoA carboxylase, biotin carboxyl carrier protein; BCCP; homodimeric	aa	156	+	3403458	3403928
accC	EG10276	ECK3243	b3256	Acetyl-CoA carboxylase, biotin carboxylase (BC) subunit	aa	449	+	3403939	3405288
accD	EG10217	ECK2310	b2316	Acetyl-CoA carboxylase, carboxyltransferase beta subunit	aa	304	-	2431034	2431948
aceA	EG10022	ECK4007	b4015	Isocitrate lyase, acetate utilization, glyoxylate shunt; tetrameric	aa	434	+	4215132	4216436
aceB	EG10023	ECK4006	b4014	Malate synthase A; glyoxylate shunt enzyme	aa	533	+	4213501	4215102
aceE	EG10024	ECK0113	b0114	Pyruvate dehydrogenase, decarboxylase component E1; acetate requirement	aa	887	+	123017	125680
aceF	EG10025	ECK0114	b0115	Pyruvate dehydrogenase, dihydrolipoamide acetyltransferase E2; acetate requirement	aa	630	+	125695	127587
aceK	EG10026	ECK4008	b4016	Isocitrate dehydrogenase kinase/phosphatase	aa	578	+	4216619	4218355
ackA	EG10027	ECK2290	b2296	Acetate kinase, produces acetyl phosphate; mutants are fluoroacetate resistant; creBC regulon; binds Zn(II)	aa	400	+	2411492	2412694
acnA	EG11325	ECK1271	b1276	Aconitase A, stationary phase induced; iron-sulfur cluster; apo-enzyme binds mRNA for negative translational autoregulation; negatively regulated by ryhB RNA as part of indirect positive regulation by Fur	aa	891	+	1333855	1336530
acnB	EG12316	ECK0117	b0118	Aconitase B; 2-methylaconitate hydratase; apo-enzyme binds mRNA for negative translational autoregulation; iron-sulfur cluster; monomeric	aa	865	+	131615	134212
acpH	EG11095	ECK0398	b0404	Acyl carrier protein (ACP) phosphodiesterase; ACP hydrolyase	aa	193	-	423561	424142
acpP	EG50003	ECK1080	b1094	Acyl carrier protein ACP	aa	78	+	1150838	1151074
acpS	EG10247	ECK2561	b2563	ACP-CoA phosphopantetheinyltransferase; Holo-ACP synthase	aa	126	-	2698640	2699020
acpT	EG12221	ECK3459	b3475	CoA-phosphopantetheinyltransferase; native apo-protein substrate unknown, possibly a back-up gene for acpS; multicopy suppressor of acpS1, can modify ACP when overexpressed	aa	195	+	3610992	3611579
acrA	EG11703	ECK0457	b0463	AcrAB-TolC multidrug efflux pump; additionally dye, detergent, solvent resistance; membrane-fusion lipoprotein	aa	397	-	483650	484843
acrB	EG11704	ECK0456	b0462	AcrAB-TolC multidrug efflux pump; additionally dye, detergent and solvent resistance; RND-type transporter	aa	1049	-	480478	483627
acrD	EG10014	ECK2465	b2470	Aminoglycoside efflux pump; RND-type transporter	aa	1037	+	2585617	2588730
acrE	EG10266	ECK3252	b3265	AcrEF-TolC efflux pump, multidrug/solvent resistance; membrane-fusion lipoprotein	aa	385	+	3411886	3413043
acrF	EG10267	ECK3253	b3266	AcrEF-TolC efflux pump, multidrug/solvent resistance; osmotically remedial envelope defect	aa	1034	+	3413055	3416159
acrR	EG12116	ECK0458	b0464	Transcriptional repressor for acrAB	aa	215	+	484985	485632
acrZ	EG14328	ECK0751	b0762	AcrAB-TolC efflux pump accessory protein, membrane-associated	aa	49	+	793996	794145
acs	EG11448	ECK4062	b4069	Acetyl CoA synthase, acetate-scavenging enzyme, improves carbon starvation survival	aa	652	-	4283436	4285394
actP	EG11942	ECK4060	b4067	Acetate permease	aa	549	-	4281276	4282925
acuI	EG11315	ECK3241	b3253	Putative acryloyl-CoA reductase	aa	324	+	3401506	3402480
ada	EG10029	ECK2205	b2213	O6-methylguanine-DNA methyltransferase, transcription factor; inducible; DNA repair against methylating and alkylating agents; binds Zn(II)	aa	354	-	2307363	2308427
add	EG10030	ECK1618	b1623	Adenosine deaminase	aa	333	+	1700257	1701258
ade	EG11692	ECK3656	b3665	Cryptic (or inducer-unknown) adenine deaminase; can be activated by hns mutation or IS elements; adenine aminohydrolase	aa	588	+	3841987	3843753
adhE	EG10031	ECK1235	b1241	Alcohol dehydrogenase, largely anaerobic; aerobic antioxidant; acetaldehyde-CoA dehydrogenase, CoA-linked; allyl alcohol resistance	aa	891	-	1294669	1297344
adhP	EG12622	ECK1472	b1478	Ethanol-active dehydrogenase/acetaldehyde-active reductase	aa	336	-	1550852	1551862
adiA	EG11501	ECK4110	b4117	Arginine decarboxylase, acid-inducible; arginine-dependent acid resistance	aa	755	-	4336277	4338544
adiC	EG12462	ECK4108	b4115	Arginine:agmatine antiporter; arginine-dependent acid resistance; acid-inducible membrane protein	aa	445	-	4333717	4335054
adiY	EG11966	ECK4109	b4116	Transcriptional activator for adiA, AraC family	aa	253	-	4335191	4335952
adk	EG10032	ECK0468	b0474	Adenylate kinase; weak nucleoside diphosphate kinase activity; pleiotropic effects on glycerol-3-phosphate acyltransferase activity; monomeric	aa	214	+	496399	497043
aegA	EG12409	ECK2463	b2468	Predicted oxidoreductase, Fe-S subunit; induced by anaerobiosis, repressed by NO3; ygfT paralog	aa	659	-	2581568	2583547
aer	EG12955	ECK3062	b3072	Aerotaxis and redox taxis sensor; flavoprotein; senses intracellular energy (redox) levels, and mediates energy taxis, as does Tsr	aa	506	-	3215578	3217098
aes	EG11101	ECK0470	b0476	Short acyl chain and triacetyl glycerol esterase; affects maltose gene expression	aa	319	-	498238	499197
afuC	EG12340	ECK0264	b0262	Predicted ferric iron ABC transporter ATP-binding protein; orphan; part of a defective ABC transporter, probably silent; CP4-6 prophage remnant; missing its promoter and co-functional components; homologous to an iron-uptake system gene in Actinobacillus	aa	348	-	276980	278026
agaB	EG12769	ECK3126	b3138	Putative PTS system N-acetylgalactosamine-specific enzyme IIB component	aa	158	+	3282192	3282668
agaC	EG12770	ECK3127	b3139	Enzyme IIC Nag, PTS system; N-acetylgalactosamine-specific enzyme IIC; EIIC-Nag	aa	267	+	3282707	3283510
agaD	EG12771	ECK3128	b3140	Enzyme IID Nag, PTS system; N-acetylgalactosamine-specific enzyme IID; EIID-Nag; remnant of aga operon	aa	263	+	3283500	3284291
agaI	EG12772	ECK3129	b3141	Galactosamine-6-phosphate isomerase	aa	251	+	3284292	3285047
agaR	EG12762	ECK3119	b3131	aga regulon transcriptional repressor	aa	269	-	3275878	3276687
agaS	EG12767	ECK3124	b3136	Tagatose-6-phosphate ketose/aldose isomerase	aa	384	+	3279998	3281152
agaV	EG12764	ECK3121	b3133	Enzyme IIB Nag, PTS system; N-acetylgalactosamine-specific enzyme IIB; EIIB-Nag	aa	157	+	3278239	3278712
agp	EG10033	ECK0993	b1002	Periplasmic glucose-1-phosphatase, acidic; has inositol phosphatase activity	aa	413	+	1064808	1066049
ahpC	EG11384	ECK0599	b0605	Alkyl hydroperoxide reductase, subunit C; reduced by the AhpF subunit	aa	187	+	638168	638731
ahpF	EG11385	ECK0600	b0606	Alkyl hydroperoxide reductase, subunit F; NAD(P)H:peroxiredoxin oxidoreductase, reduces AhpC; contains one FAD/monomer	aa	521	+	638976	640541
aidB	EG11811	ECK4183	b4187	Flavin-containing, DNA binding protein; low level isovaleryl CoA dehydrogenase activity; Ada-regulated adaptive response to DNA methylation damage	aa	541	+	4412298	4413923
ais	EG13155	ECK2245	b2252	Predicted LPS core heptose(II)-phosphate phosphatase; aluminum-inducible protein; Salmonella ortholog is regulated by PmrAB(BasRS)	aa	200	-	2363040	2363642
alaA	EG14101	ECK2284	b2290	Valine--pyruvate aminotransferase 2; glutamic-pyruvic transaminase (GPT)	aa	405	+	2405583	2406800
alaC	EG14198	ECK2375	b2379	Valine--pyruvate aminotransferase 3; glutamic-pyruvic transaminase (GPT)	aa	412	-	2495079	2496317
alaE	EG13525	ECK2664	b2670	Alanine exporter, inducible; stress-responsive	aa	149	+	2797186	2797635
alaS	EG10034	ECK2692	b2697	Alanine--tRNA ligase	aa	876	-	2817403	2820033
alaT	EG30008	ECK3845	b3853	Alanine tRNA(UGC) 1B	nt	76	+	4035283	4035358
alaU	EG30009	ECK3263	b3276	Alanine tRNA(UGC) 1B	nt	76	-	3424980	3425055
alaV	EG30010	ECK0203	b0203	Alanine tRNA(UGC) 1B	nt	76	+	225500	225575
alaW	EG30011	ECK2391	b2397	Alanine tRNA(GGC) 2; tandemly duplicated	nt	76	-	2516178	2516253
alaX	EG30012	ECK2390	b2396	Alanine tRNA(GGC) 2; tandemly duplicated alaW	nt	76	-	2516063	2516138
aldA	EG10035	ECK1408	b1415	Aldehyde dehydrogenase, NAD-dependent; active on lactaldehyde, glycolaldehyde, and other aldehydes	aa	479	+	1486256	1487695
aldB	EG12292	ECK3577	b3588	Aldehyde dehydrogenase, NADP-dependent; tetrameric	aa	512	-	3752996	3754534
alkA	EG11222	ECK2062	b2068	3-methyl-adenine DNA glycosylase II, inducible; repairs by single-and double-strand excision of 3-methyl adenine	aa	282	-	2144716	2145564
alkB	EG10037	ECK2204	b2212	Alkylated DNA repair enzyme; alpha-ketoglutarate- and Fe(II)-dependent dioxygenase; releases replication blocks by oxidative demethylation of 1-methyladenine and 3-methylcytosine residues in ssDNA and dsDNA	aa	216	-	2306713	2307363
allA	EG13615	ECK0498	b0505	Ureidoglycolate hydrolase: allantoin for anaerobic nitrogen	aa	160	+	531675	532157
allB	EG13619	ECK0505	b0512	Allantoinase: allantoin for anaerobic nitrogen; tetrameric	aa	453	+	538371	539732
allC	EG13623	ECK0509	b0516	Allantoate amidohydrolase: allantoin for anaerobic nitrogen	aa	411	-	543281	544516
allD	EG13624	ECK0510	b0517	Ureidoglycolate dehydrogenase: allantoin for anaerobic nitrogen	aa	349	-	544538	545587
allR	EG13616	ECK0499	b0506	Repressor for all (allantoin) and gcl (glyoxylate) operons; glyoxylate-induced	aa	271	+	532235	533050
allS	EG13267	ECK0497	b0504	Transcriptional activator for the allD operon	aa	308	-	530519	531445
alpA	EG12112	ECK2620	b2624	Alp protease, CP4-57 putative defective prophage; regulates intA (slp [suppressor of Lon])	aa	70	+	2756666	2756878
alr	EG10001	ECK4045	b4053	Alanine racemase	aa	359	+	4263805	4264884
alsA	EG11959	ECK4080	b4087	D-allose ABC transporter ATP-binding protein	aa	510	-	4307471	4309003
alsB	EG12458	ECK4081	b4088	D-allose-binding protein, periplasmic	aa	311	-	4309130	4310065
alsC	EG11958	ECK4079	b4086	D-allose transport, membrane component	aa	326	-	4306512	4307492
alsE	EG11957	ECK4078	b4085	D-allulose-6-phosphate 3-epimerase	aa	231	-	4305806	4306501
alsK	EG11956	ECK4077	b4084	D-allose kinase	aa	309	-	4304893	4305822
alx	EG12731	ECK3079	b3088	Predicted transporter, alkali-induced riboswitch; inner membrane protein, function unknown	aa	321	+	3236602	3237567
amiA	EG11823	ECK2430	b2435	N-acetylmuramyl-L-alanine amidase, periplasmic; role in septal cleavage during cell division; activated by EnvC	aa	289	+	2550374	2551243
amiB	EG11363	ECK4165	b4169	N-acetylmuramyl-L-alanine amidase, periplasmic; role in septal cleavage during cell division; overexpression causes lysis, osmotic hypersensitivity; activated by EnvC	aa	445	+	4394088	4395425
amiC	EG13086	ECK2813	b2817	N-acetylmuramyl-L-alanine amidase, periplasmic; recruited to the septal ring by FtsN during cell division; overexpression causes lysis; activated by NlpD	aa	417	-	2945779	2947032
amiD	EG13687	ECK0858	b0867	1,6-anhydro-N-acetylmuramyl-L-alanine amidase, Zn-dependent; verified OM lipoprotein	aa	276	+	904136	904966
amn	EG10039	ECK1977	b1982	AMP nucleosidase	aa	484	+	2053085	2054539
ampC	EG10040	ECK4146	b4150	Intrinsic weak beta-lactamase activity; penicillin resistance; affects morphology; penicillin-binding protein	aa	377	-	4375834	4376967
ampD	EG10041	ECK0109	b0110	1,6-anhydro-N-acetylmuramyl-L-alanine amidase, Zn-dependent; murein amidase	aa	183	+	118733	119284
ampE	EG10042	ECK0110	b0111	Ampicillin resistance; membrane protein	aa	284	+	119281	120135
ampG	EG12183	ECK0427	b0433	Muropeptide permease, imports GlcNAc-anhMurNAc-peptides; required for cloned Citrobacter freundii AmpR-regulated beta-lactamase induction and murein recycling	aa	491	-	451294	452769
ampH	EG12867	ECK0371	b0376	Probable role in peptidoglycan, cell wall synthesis, and cell morphology; penicillin-binding protein; beta-lactamase homolog with no beta-lactamase activity	aa	385	-	394354	395511
amtB	EG11821	ECK0445	b0451	Ammonia gas channel; sequesters GlnK, a negative regulator of AmtB activity, to the inner membrane; bi-directional facilitated diffusion	aa	428	+	472190	473476
amyA	EG11387	ECK1926	b1927	alpha-Amylase, cytoplasmic	aa	495	+	2004180	2005667
anmK	EG13942	ECK1636	b1640	Anhydro-N-acetylmuramic acid kinase, murein recycling	aa	369	-	1716517	1717626
ansA	EG10045	ECK1765	b1767	L-Asparaginase I	aa	338	+	1848884	1849900
ansB	EG10046	ECK2952	b2957	L-Asparaginase II	aa	348	-	3097704	3098750
ansP	EG13776	ECK1447	b1453	L-Asparagine permease	aa	499	-	1522505	1524004
apaG	EG10047	ECK0051	b0050	Expressed as part of complex ksgA operon, function unknown; Salmonella ortholog involved in Co2+ and Mg2+ efflux; upstream of apaH	aa	125	-	51229	51606
apaH	EG10048	ECK0050	b0049	Dinucleoside tetraphosphatase, symmetrical; diadenosine tetraphosphatase; bis(5'-nucleosyl)-tetraphosphatase, symmetrical	aa	280	-	50380	51222
apbE	EG12073	ECK2206	b2214	Lipoprotein involved in thiamine synthesis; primarily characterized in Salmonella	aa	351	-	2308501	2309556
aphA	EG11934	ECK4047	b4055	Acid phosphatase, periplasmic, class B, nucleotidase; active on 3'- and 5'-mononucleotides and monodeoxynucleotides; glucose-repressed; monomeric	aa	237	+	4267437	4268150
appA	EG10049	ECK0971	b0980	Acid phosphatase, pH 2.5, exopolyphosphatase; phytase	aa	432	+	1039840	1041138
appB	EG11379	ECK0970	b0979	Cytochrome bd-II oxidase subunit II	aa	378	+	1038519	1039655
appC	EG11380	ECK0969	b0978	Cytochrome bd-II oxidase subunit I	aa	514	+	1036963	1038507
appY	EG10050	ECK0556	b0564	Global transcription regulator, AraC family, DLP12 prophage	aa	249	+	582904	583653
apt	EG10051	ECK0463	b0469	Adenine phosphoribosyltransferase; adenine salvage, AMP from PRPP + Ade	aa	183	+	490636	491187
aqpZ	EG13270	ECK0866	b0875	Aquaporin Z, glycerol and water channel; RpoS regulon	aa	231	-	914575	915270
araA	EG10052	ECK0063	b0062	L-Arabinose isomerase; first step in arabinose catabolism; converts L-arabinose to L-ribulose	aa	500	-	66835	68337
araB	EG10053	ECK0064	b0063	Ribulokinase	aa	566	-	68348	70048
araC	EG10054	ECK0065	b0064	Transcriptional activator for the ara regulon; autorepressor in the absence of arabinose co-activator	aa	292	+	70387	71265
araD	EG10055	ECK0062	b0061	L-ribulose-5-phosphate 4-epimerase	aa	231	-	65855	66550
araE	EG10056	ECK2839	b2841	Low-affinity L-arabinose transport; L-arabinose proton symport	aa	472	-	2978786	2980204
araF	EG10057	ECK1899	b1901	L-Arabinose-binding protein, periplasmic	aa	329	-	1983163	1984152
araG	EG10058	ECK1898	b1900	Arabinose ABC transporter ATP-binding protein	aa	504	-	1981579	1983093
araH	EG10059	ECK1897	b4460	High-affinity L-arabinose transport, membrane protein	aa	328	-	1980578	1981564
araJ	EG10060	ECK0390	b0396	Arabinose-inducible MFS family transporter, function unknown; not involved in arabinose uptake or utilization	aa	394	-	410521	411705
arcA	EG10061	ECK4393	b4401	Response regulator, represses aerobic genes during anaerobic growth; also activates some anaerobic genes; phosphorylated by two-component sensor kinase ArcB; RpoS represssor	aa	238	-	4637613	4638329
arcB	EG10062	ECK3200	b3210	Aerobic respiration control sensor histidine protein kinase; phosphorylates response regulator proteins ArcA and RssB	aa	778	-	3348711	3351047
arcZ	EG31163	ECK3199	b4450	sRNA positive antisense regulator of rpoS; binds Hfq	nt	121	+	3348599	3348719
arfA	EG11968	ECK3278	b4550	Alternative stalled-ribosome rescue factor A; binds 50S ribosomal subunits, synthetic lethal with ssrA; recruits RF-2	aa	72	-	3436453	3436671
arfB	EG12354	ECK0191	b0191	Alternative stalled-ribosome rescue factor B; peptidyl-tRNA hydrolase, ribosome-attached	aa	140	+	214833	215255
argA	EG10063	ECK2814	b2818	N-acetylglutamate synthase; first step in arginine biosynthesis; amino-acid acetyltransferase; L-glutamate N-acetyltransferase; growth on acetylornithine; feedback inhibited by L-arginine	aa	443	+	2947264	2948595
argB	EG10064	ECK3950	b3959	N-acetylglutamate kinase	aa	258	+	4154036	4154812
argC	EG10065	ECK3949	b3958	N-acetyl-gamma-glutamyl-phosphate reductase	aa	334	+	4153024	4154028
argD	EG10066	ECK3347	b3359	Acetylornithine aminotransferase; succinyldiaminopimelate aminotransferase, PLP-dependent	aa	406	-	3486982	3488202
argE	EG11286	ECK3948	b3957	Acetylornithine deacetylase	aa	383	-	4151719	4152870
argF	EG10067	ECK0274	b0273	Ornithine carbamoyltransferase; ornithine transcarbamylase; OTCase; CP4-6 putative prophage remnant	aa	334	-	288525	289529
argG	EG10068	ECK3161	b3172	Argininosuccinate synthase	aa	447	+	3316659	3318002
argH	EG11223	ECK3951	b3960	Argininosuccinate lyase	aa	457	+	4154873	4156246
argI	EG10069	ECK4247	b4254	Ornithine carbamoyltransferase; ornithine transcarbamylase; OTCase	aa	334	-	4475330	4476334
argK	EG11445	ECK2914	b2918	Required to convert succinate to propionate, Arg transport?; reported to have ATPase and protein kinase activity	aa	331	+	3061009	3062004
argO	EG11159	ECK2919	b2923	Arginine exporter	aa	211	-	3066195	3066830
argP	EG10490	ECK2912	b2916	Inhibitor of chromosome initiation, transcriptional activator, LysR family; oriC iteron (13-mer) binding protein, competes with DnaA for iteron binding	aa	297	+	3057775	3058668
argQ	EG30013	ECK2686	b2691	Arginine tRNA(ACG) 2; tandem quadruplicate genes	nt	77	-	2815806	2815882
argR	EG10070	ECK3226	b3237	Repressor of Arg regulon; cer-mediated site-specific recombination in plasmid ColE1; hexameric	aa	156	+	3382725	3383195
argS	EG10071	ECK1877	b1876	Arginine--tRNA ligase	aa	577	+	1958086	1959819
argT	EG10072	ECK2304	b2310	Lys-, Arg-, and Orn-binding protein, periplasmic	aa	260	-	2425031	2425813
argU	EG30014	ECK0529	b0536	Arginine tRNA(UCU) 4	nt	77	+	563946	564022
argV	EG30015	ECK2689	b2694	Arginine tRNA(ACG) 2; tandem quadruplicate genes	nt	77	-	2816495	2816571
argW	EG30016	ECK2342	b2348	Arginine tRNA(CCU) 5	nt	75	+	2464331	2464405
argX	EG30017	ECK3789	b3796	Arginine tRNA(CCG) 3	nt	77	+	3980398	3980474
argY	EG30018	ECK2688	b2693	Arginine tRNA(ACG) 2; tandem quadruplicate genes	nt	77	-	2816220	2816296
argZ	EG30019	ECK2687	b2692	Arginine tRNA(ACG) 2; tandem quadruplicate genes	nt	77	-	2816081	2816157
ariR	EG14290	ECK1153	b1166	Connector protein for RcsB regulation of biofilm and acid-resistance	aa	88	+	1215592	1215858
arnA	EG14091	ECK2248	b2255	UDP-glucuronate dehydrogenase and UDP-ara4N formyltransferase	aa	660	+	2366061	2368043
arnB	EG14089	ECK2246	b2253	UDP-4-amino-4-deoxy-L-arabinose synthase; UDP-4-ketopentose aminotransferase; L-glutamate is the amine donor	aa	379	+	2363950	2365089
arnC	EG14090	ECK2247	b2254	Undecaprenyl phosphate-aminoarabinose synthase	aa	322	+	2365093	2366061
arnD	EG14092	ECK2249	b2256	Undecaprenyl phosphate-aminoarabinose deformylase	aa	296	+	2368040	2368930
arnE	EG14344	ECK2251	b4544	Undecaprenyl phosphate-alpha-L-ara4N exporter; flippase ArnEF subunit	aa	111	+	2370579	2370914
arnF	EG14094	ECK2252	b2258	Undecaprenyl phosphate-alpha-L-ara4N exporter; flippase ArnEF subunit	aa	128	+	2370914	2371300
arnT	EG14093	ECK2250	b2257	4-amino-4-deoxy-L-arabinose(Ara4N):Lipid A transferase; modifies lipid A phosphates with aminoarabinose and confers resistance to polymyxin B and cationic antimicrobial peptides; glycolipid donor is undecaprenyl phosphate-alpha-L-Ara4N	aa	550	+	2368930	2370582
aroA	EG10073	ECK0899	b0908	5-enolpyruvyl shikimate-3-phosphate synthase; ESPS synthase; 3-phosphoshikimate-1-carboxyvinyltransferase	aa	427	+	958035	959318
aroB	EG10074	ECK3376	b3389	3-Dehydroquinate synthase	aa	362	-	3515420	3516508
aroC	EG10075	ECK2323	b2329	Chorismate synthase	aa	361	-	2444410	2445495
aroD	EG10076	ECK1691	b1693	3-Dehydroquinate dehydratase	aa	252	+	1772710	1773468
aroE	EG10077	ECK3268	b3281	Shikimate 5-dehydrogenase	aa	272	-	3428042	3428860
aroF	EG10078	ECK2598	b2601	3-deoxy-D-arabino-heptulosonate 7-phosphate (DAHP) synthase; tyrosine repressible; TyrR regulon	aa	356	-	2738102	2739172
aroG	EG10079	ECK0743	b0754	3-deoxy-D-arabino-heptulosonate-7-phosphate (DAHP) synthase; phenylalanine repressible; TyrR regulon	aa	350	+	784856	785908
aroH	EG10080	ECK1702	b1704	3-deoxy-D-arabino-heptulosonate-7-phosphate (DAHP) synthase; tryptophan repressible	aa	348	+	1786459	1787505
aroK	EG10081	ECK3377	b3390	Shikimate kinase I; alkali-inducible	aa	173	-	3516565	3517086
aroL	EG10082	ECK0383	b0388	Shikimate kinase II	aa	174	+	405629	406153
aroM	EG10083	ECK0385	b0390	Regulated by aroR, function unknown	aa	225	+	406652	407329
aroP	EG10084	ECK0111	b0112	General aromatic amino acid transport permease	aa	457	-	120178	121551
arpA	EG11208	ECK4009	b4017	Ankyrin repeat protein, function unknown	aa	728	-	4218324	4220510
arrS	EG31188	ECK4516	b4704	Antisense sRNA ArrS, GadE-regulated, function unknown	nt	69	-	3656009	3656077
arsB	EG12236	ECK3487	b3502	Arsenite pump, inner membrane; resistance to arsenate, arsenite, and antimonite	aa	429	+	3646958	3648247
arsC	EG12237	ECK3488	b3503	Arsenate reductase; resistance to arsenate, arsenite, and antimonite	aa	141	+	3648260	3648685
arsR	EG12235	ECK3486	b3501	Arsenate resistance operon repressor; resistance to arsenate, arsenite, and antimonite	aa	117	+	3646551	3646904
artI	EG11625	ECK0854	b0863	Periplasmic binding protein in artPIQM operon, ligand unknown	aa	243	-	901480	902211
artJ	EG11628	ECK0851	b0860	Arginine-binding protein, periplasmic	aa	243	-	899067	899798
artM	EG11627	ECK0852	b0861	Arginine ABC transporter permease	aa	222	-	900089	900757
artP	EG11624	ECK0855	b0864	Arginine ABC transporter ATP-binding protein	aa	242	-	902229	902957
artQ	EG11626	ECK0853	b0862	Arginine ABC transporter permease	aa	238	-	900757	901473
ascB	EG10085	ECK2711	b2716	Cryptic phospho-beta-glucosidase; expressed when AscG is mutated	aa	474	+	2839012	2840436
ascF	EG10086	ECK2710	b2715	PTS system EIIBC enzyme, beta-glucoside phosphotransferase; paralogous to bglF; cryptic unless AscG is mutated	aa	485	+	2837546	2839003
ascG	EG10087	ECK2709	b2714	Repressor of cryptic asc operon	aa	337	-	2836276	2837286
asd	EG10088	ECK3419	b3433	Aspartate semialdehyde dehydrogenase	aa	367	-	3571798	3572901
aslA	EG10089	ECK3794	b3801	Predicted periplasmic arylsulphatase, suppresses gpp mutants	aa	551	-	3982375	3984030
aslB	EG10090	ECK3793	b3800	Predicted sulfatase-maturating enzyme; suppresses gpp mutants; Radical SAM enzyme	aa	411	+	3980981	3982216
asmA	EG11361	ECK2058	b2064	Suppressor of OmpF assembly mutants; may be more generally involved in OM protein assembly; required for swarming phenotype	aa	617	-	2137783	2139636
asnA	EG10091	ECK3738	b3744	Asparagine synthase A; aspartate-ammonia ligase	aa	330	+	3925178	3926170
asnB	EG10092	ECK0662	b0674	Asparagine synthase B [glutamine-hydrolyzing]	aa	554	-	696736	698400
asnC	EG10093	ECK3737	b3743	Regulatory gene for asnA, asnC, gidA, Lrp family	aa	152	-	3924568	3925026
asnS	EG10094	ECK0921	b0930	Asparagine--tRNA ligase	aa	466	-	986808	988208
asnT	EG30020	ECK1973	b1977	Asparagine tRNA(GUU)	nt	76	+	2042573	2042648
asnU	EG30021	ECK1981	b1986	Asparagine tRNA(GUU)	nt	76	+	2057875	2057950
asnV	EG30022	ECK1984	b1989	Asparagine tRNA(GUU)	nt	76	+	2060284	2060359
asnW	EG31120	ECK1979	b1984	Asparagine tRNA(GUU)	nt	76	-	2056051	2056126
aspA	EG10095	ECK4133	b4139	L-Aspartate ammonia-lyase; L-aspartase	aa	478	-	4364914	4366350
aspC	EG10096	ECK0919	b0928	Aspartate aminotransferase, AspAT; kynurenine aminotransferase; glutamine transaminase K	aa	396	-	983742	984932
aspS	EG10097	ECK1867	b1866	Aspartate--tRNA ligase	aa	590	-	1946774	1948546
aspT	EG30023	ECK3754	b3760	Aspartate tRNA(GUC) 1 triplicated gene	nt	77	+	3944895	3944971
aspU	EG30024	ECK0206	b0206	Aspartate tRNA(GUC) 1 triplicated gene	nt	77	+	228928	229004
aspV	EG30025	ECK0216	b0216	Aspartate tRNA(GUC) 1 triplicated gene	nt	77	+	236931	237007
asr	EG12149	ECK1592	b1597	Acid shock-inducible periplasmic protein required for acid tolerance; expression controlled by phoBR	aa	102	+	1669400	1669708
astA	EG13998	ECK1745	b1747	Arginine succinyltransferase, arginine catabolism	aa	344	-	1827755	1828789
astB	EG13996	ECK1743	b1745	Succinylarginine dihydrolase, arginine catabolism	aa	447	-	1824940	1826283
astC	EG13999	ECK1746	b1748	Succinylornithine transaminase, mutant cannot catabolize arginine, overproduction complements argD mutants; carbon starvation protein	aa	406	-	1828786	1830006
astD	EG13997	ECK1744	b1746	Succinylglutamic semialdehyde dehydrogenase, NAD-dependent; arginine catabolism	aa	492	-	1826280	1827758
astE	EG13995	ECK1742	b1744	Succinylglutamate desuccinylase, arginine catabolism	aa	322	-	1823979	1824947
atoA	EG11670	ECK2215	b2222	Acetate CoA-transferase	aa	216	+	2322131	2322781
atoB	EG11672	ECK2217	b2224	Acetyl-CoA acetyltransferase	aa	394	+	2324131	2325315
atoC	EG11668	ECK2213	b2220	Response regulator for atoDAEB operon; AtoS is the two-component cognate sensor protein; induced by acetoacetate; ornithine decarboxylase antizyme Az, polyamine-inducible	aa	461	+	2319888	2321273
atoD	EG11669	ECK2214	b2221	Acetyl-CoA:acetoacetyl-CoA transferase beta-subunit	aa	220	+	2321469	2322131
atoE	EG11671	ECK2216	b2223	Short-chain fatty acids transporter	aa	440	+	2322778	2324100
atoS	EG11667	ECK2212	b2219	Transcriptional histidine protein kinase regulator of atoDAEB; membrane sensor; AtoC is the two-component cognate response regulator; induced by acetoacetate	aa	608	+	2318065	2319891
atpA	EG10098	ECK3727	b3734	ATP synthase subunit alpha, membrane-bound, F1 sector	aa	513	-	3916339	3917880
atpB	EG10099	ECK3731	b3738	ATP synthase subunit a, membrane-bound, F0 sector	aa	271	-	3919259	3920074
atpC	EG10100	ECK3724	b3731	ATP synthase subunit epsilon, membrane-bound, F1 sector	aa	139	-	3913576	3913995
atpD	EG10101	ECK3725	b3732	ATP synthase subunit beta, membrane-bound, F1 sector	aa	460	-	3914016	3915398
atpE	EG10102	ECK3730	b3737	ATP synthase subunit c, membrane-bound, F0 sector; DCCD-binding	aa	79	-	3918973	3919212
atpF	EG10103	ECK3729	b3736	ATP synthase subunit b, membrane-bound, F0 sector	aa	156	-	3918441	3918911
atpG	EG10104	ECK3726	b3733	ATP synthase subunit gamma, membrane-bound, F1 sector	aa	287	-	3915425	3916288
atpH	EG10105	ECK3728	b3735	ATP synthase subunit delta, membrane-bound, F1 sector	aa	177	-	3917893	3918426
atpI	EG10106	ECK3732	b3739	ATP synthase, membrane-bound accessory factor	aa	126	-	3920083	3920463
avtA	EG10107	ECK3561	b3572	Valine--pyruvate aminotransferase 1; transaminase C; glutamic-pyruvic transaminase (GPT)	aa	417	+	3737728	3738981
azoR	EG12695	ECK1405	b1412	NADH-azoreductase, FMN-dependent	aa	201	-	1480279	1480884
azuC	EG14468	ECK4478	b4663	Expressed protein, membrane-associated	aa	28	-	1985897	1985983
bacA	EG11665	ECK3047	b3057	Undecaprenyl pyrophosphate phosphatase BacA(UppP); overexpression confers bacitracin resistance	aa	273	-	3201332	3202153
baeR	EG11618	ECK2075	b2079	Response regulator for mdtABCD, acrD and spy	aa	240	+	2162300	2163022
baeS	EG11617	ECK2074	b2078	Sensor kinase for mdtABCD, acrD and spy	aa	467	+	2160900	2162303
bamA	EG12676	ECK0176	b0177	Outer membrane protein required for OM biogenesis; in BamABCDE complex; forms pores; PORTA repeats	aa	810	+	197928	200360
bamB	EG14208	ECK2508	b2512	Beta-propeller lipoprotein in OM biogenesis BamABCDE complex; WD40/PQQ repeats; mutant has pleiotropic envelope defects; required for swarming phenotype	aa	392	-	2635496	2636674
bamC	EG10658	ECK2473	b2477	Tandem domain lipoprotein in BamABCDE OM biogenesis complex; mutant is rifampin-sensitive	aa	344	-	2595853	2596887
bamD	EG14222	ECK2593	b2595	TPR-repeat lipoprotein required for OM biogenesis; in BamABCDE complex	aa	245	+	2734168	2734905
bamE	EG10952	ECK2613	b2617	Lipoprotein stabilizer of BamABCDE OM biogenesis complex	aa	113	+	2751627	2751968
barA	EG11367	ECK2780	b2786	Sensor histidine protein kinase, pleiotropic; controls the expresion of csrB/C sRNAs; works in concert with UvrY response regulator	aa	918	+	2913079	2915835
basR	EG11615	ECK4106	b4113	Response regulator for Lipid A modification genes; two-component system involved in polymyxin resistance that senses high extracellular Fe(2+)	aa	222	-	4331305	4331973
basS	EG11614	ECK4105	b4112	Histidine protein kinase sensor for Lipid A modification genes; two-component system involved in polymyxin resistance that senses high extracellular Fe(2+)	aa	363	-	4330204	4331295
bax	EG11360	ECK3559	b3570	Gene transcribed divergently from malS, function unknown	aa	274	-	3734376	3735200
bcp	EG10108	ECK2476	b2480	Peroxiredoxin, thioredoxin-dependent thiol peroxidase; peroxide hypersensitivity; Prx	aa	156	+	2598500	2598970
bcr	EG11419	ECK2176	b2182	Efflux pump for bicyclomycin, cysteine and sulfonamides	aa	396	-	2276592	2277782
bcsA	EG12260	ECK3518	b3533	Celullose synthase, catalytic subunit; inner membrane protein	aa	872	-	3690641	3693259
bcsB	EG12259	ECK3517	b3532	Cellulose synthase, regulatory subunit; may bind cyclic-di-GMP; probably periplasmic	aa	779	-	3688291	3690630
bcsC	EG12257	ECK3515	b3530	Oxidase involved in cellulose production, contains TPR repeats	aa	1157	-	3683723	3687196
bcsE	EG12263	ECK3521	b3536	Protein required for cellulose production	aa	523	+	3694481	3696052
bcsF	EG12264	ECK3522	b3537	Small membrane protein associated with cellulose production	aa	63	+	3696049	3696240
bcsG	EG12265	ECK3523	b3538	Predicted endoglucanase, inner membrane protein; endohydrolysis of 1,4-beta-D-glucosidic linkages in cellulose	aa	559	+	3696237	3697916
bcsZ	EG12258	ECK3516	b3531	Endo-1,4-D-glucanase; breaks down carboxymethylcellulose; periplasmic cellulase	aa	368	-	3687178	3688284
bdcA	EG12528	ECK4243	b4249	c-di-GMP-binding protein mediating biofilm dispersal	aa	237	-	4471363	4472076
bdcR	EG12529	ECK4244	b4251	Transcriptional repressor for divergent bdcA	aa	197	+	4472147	4472740
bdm	EG14301	ECK1475	b1481	Osmoresponsive gene with reduced expression in biofilms; function unknown	aa	71	-	1554089	1554304
betA	EG10109	ECK0309	b0311	Choline dehydrogenase, oxygen-dependent; bet genes confer protection against osmotic stress by making the osmoprotectant glycine betaine from choline	aa	556	-	324801	326471
betB	EG10110	ECK0310	b0312	Betaine aldehyde dehydrogenase, NAD-dependent; bet genes confer protection against osmotic stress by making the osmoprotectant glycine betaine from choline; tetrameric	aa	490	-	326485	327957
betI	EG10111	ECK0311	b0313	Repressor for the betIBA betT divergon, choline-sensing; bet genes confer protection against osmotic stress by making the osmoprotectant glycine betaine from choline	aa	195	-	327971	328558
betT	EG10112	ECK0312	b0314	High-affinity choline transporter; BCCT family; bet genes confer protection against osmotic stress by making the osmoprotectant glycine betaine from choline	aa	677	+	328687	330720
bfd	EG11181	ECK3324	b3337	Bacterioferritin-associated ferredoxin; predicted redox component complexing with Bfr in iron storage and mobility [2Fe-2S]	aa	64	-	3464819	3465013
bfr	EG10113	ECK3323	b3336	Bacterioferritin; negatively regulated by ryhB RNA as part of indirect positive regulation by Fur; 24-mer	aa	158	-	3464271	3464747
bglA	EG13079	ECK2896	b2901	Phospho-beta-glucosidase A; growth on arbutin or salicin when activated	aa	479	+	3041684	3043123
bglB	EG10114	ECK3714	b3721	Phospho-beta-glucosidase B; allows growth on arbutin or salicin when activated	aa	470	-	3900312	3901724
bglF	EG10115	ECK3715	b3722	PTS system EIIABC enzyme, beta-glucoside phosphotransferase; BglG kinase/dephosphorylase; membrane-bound protein; binds BglG	aa	625	-	3901743	3903620
bglG	EG10116	ECK3716	b3723	Transcription anti-terminator for cryptic bglGFBH operon; RNA-binding protein; dimerization and activity modulated by phosphorylation state; binds BglF, its kinase/dephosphorylase	aa	278	-	3903754	3904590
bglH	EG11364	ECK3713	b3720	Outer membrane beta-glucoside porin, cryptic; lamB paralog	aa	538	-	3898627	3900243
bglJ	EG12594	ECK4356	b4366	Transcriptional activator for the silent bgl operon; requires the bglJ4 allele to function; LuxR family	aa	175	+	4602183	4602860
bglX	EG12013	ECK2125	b2132	Periplasmic beta-glucosidase	aa	765	-	2217714	2220011
bhsA	EG13436	ECK1098	b1112	Biofilm, cell surface and signaling defects, YhcN family	aa	85	+	1168296	1168553
bioA	EG10117	ECK0763	b0774	7,8-diaminopelargonic acid aminotransferase	aa	429	-	807191	808480
bioB	EG10118	ECK0764	b0775	Biotin synthase; dethiobiotin to biotin pathway; iron-sulfur enzyme	aa	346	+	808567	809607
bioC	EG10119	ECK0766	b0777	Malonyl-CoA methyltransferase, SAM-dependent; biotin synthesis blocked prior to pimeloyl CoA formation	aa	251	+	810745	811500
bioD	EG10120	ECK0767	b0778	Dethiobiotin synthase	aa	225	+	811493	812170
bioF	EG10121	ECK0765	b0776	7-keto-8-amino pelargonic acid synthase	aa	384	+	809604	810758
bioH	EG10122	ECK3399	b3412	Pimeloyl-ACP carboxylesterase; short acyl chain carboxylesterase, binds CoA; biotin synthesis blocked prior to pimeloyl CoA formation	aa	256	-	3542096	3542866
birA	EG10123	ECK3965	b3973	Bifunctional biotin protein ligase, biotin operon repressor; biotin-[acetyl-CoA carboxylase] holoenzyme synthase; monomeric	aa	321	+	4171105	4172070
bisC	EG10124	ECK3538	b3551	Biotin sulfoxide and methionine (S) sulfoxide reductase; cytoplasmic	aa	777	-	3712084	3714417
blc	EG12474	ECK4145	b4149	Outer membrane lipoprotein, cell division and growth function; monomeric; prokaryotic lipocalin	aa	177	-	4375212	4375745
blr	EG14389	ECK1620	b4409	beta-Lactam resistance protein; divisome-associated membrane protein; multi-copy suppressor of ftsQ1(Ts)	aa	41	+	1702575	1702700
bluF	EG13887	ECK1150	b1163	Anti-repressor for BluR(YcgE), blue light-responsive; cold shock gene, binds FAD; photoinduced dimerization	aa	403	-	1213487	1214698
bluR	EG13886	ECK1149	b1162	Repressor of blue light-responsive genes; modulates biofilm with a YmgAB to RcsBCD relay	aa	243	-	1212551	1213282
bolA	EG10125	ECK0429	b0435	Stationary-phase morphogene, transcriptional repressor; predicted reductase; regulates mreB, dacA, dacC, and ampC transcription; shape determinant; FtsZ dependent; induced by AI-2 pheromone	aa	105	+	453696	454013
borD	EG13637	ECK0549	b0557	Lipoprotein in DLP12 prophage; possibly involved in bacterial virulence	aa	97	-	577823	578116
brnQ	EG12168	ECK0395	b0401	Branched-chain amino acid transport system 2 carrier protein; LIV-II transport system for Ile, Leu, and Val; mutants are valine and o-methylthreonine resistant, glycylvaline sensitive	aa	439	+	418815	420134
bsmA	EG12489	ECK4185	b4189	Confers peroxide resistance in bioflms, YhcN family; mutants are hypermotile on soft agar; probable lipoprotein, function unknown; Cys conserved	aa	109	-	4414464	4414793
bssR	EG13479	ECK0826	b0836	Repressor of biofilm formation by indole transport regulation; global regulator. e.g. of AI-2 transport and motility genes	aa	127	+	877471	877854
bssS	EG14335	ECK1045	b1060	Repressor of biofilm formation by indole transport regulation; global regulator, e.g. of AI-2 transport and motility genes; cold shock gene	aa	84	-	1119924	1120178
btuB	EG10126	ECK3958	b3966	Vitamin B12 outer membrane receptor; receptor for E colicins, phages BF23 and C1	aa	614	+	4161662	4163506
btuC	EG10127	ECK1709	b1711	Vitamin B12 ABC transporter permease	aa	326	-	1792196	1793176
btuD	EG10128	ECK1707	b1709	Vitamin B12 ABC transporter ATP-binding protein	aa	249	-	1790833	1791582
btuE	EG10129	ECK1708	b1710	Glutathione peroxidase; non-specific peroxidase activity	aa	183	-	1791582	1792133
btuF	EG12334	ECK0157	b0158	Vitamin B12-binding protein, periplasmic	aa	266	-	177662	178462
btuR	EG10130	ECK1264	b1270	Regulatory gene affecting btuB	aa	196	-	1325791	1326381
cadA	EG10131	ECK4125	b4131	Lysine decarboxylase, inducible; decameric	aa	715	-	4354493	4356640
cadB	EG10132	ECK4126	b4132	Lysine-cadaverine antiporter	aa	444	-	4356720	4358054
cadC	EG10133	ECK4127	b4133	Transcriptional activator for cadBA, low external pH-, low oxygen-, excess lysine-responsive; homodimeric	aa	512	-	4358419	4359957
caiA	EG11560	ECK0040	b0039	Crotonobetaine reductase, CII component	aa	380	-	39244	40386
caiB	EG11559	ECK0039	b0038	Carnitine dehydratase; crotonobetaine reductase, CI component	aa	405	-	37898	39115
caiC	EG11558	ECK0038	b0037	Crotonobetain/carnitine-CoA ligase	aa	517	-	36271	37824
caiD	EG11557	ECK0037	b0036	Carnitinyl-CoA dehydratase	aa	261	-	35377	36162
caiE	EG12608	ECK0036	b0035	Stimulates activities of CaiD and CaiB	aa	196	-	34781	35371
caiF	EG13451	ECK0035	b0034	Transcriptional activator of cai operon	aa	131	+	34300	34695
caiT	EG11561	ECK0041	b0040	L-carnitine/gamma-butyrobetaine antiporter; trimeric; BCCT family	aa	504	-	40417	41931
can	EG12319	ECK0125	b0126	Carbonic anhydrase, beta class	aa	220	-	142008	142670
carA	EG10134	ECK0033	b0032	Carbamoyl phosphate synthase, small subunit; glutamine-hydrolyzing, tetramer of heterodimers	aa	382	+	29651	30799
carB	EG10135	ECK0034	b0033	Carbamoyl phosphate synthase, ammonia, large subunit; tetramer of heterodimers	aa	1073	+	30817	34038
casA	EG13119	ECK2755	b2760	CRISPR RNA (crRNA) containing Cascade antiviral complex	aa	502	-	2880652	2882160
casB	EG13118	ECK2754	b2759	CRISPR RNA (crRNA) containing Cascade antiviral complex	aa	160	-	2880177	2880659
casC	EG13117	ECK2753	b2758	CRISPR RNA (crRNA) containing Cascade antiviral complex	aa	363	-	2879073	2880164
casD	EG13116	ECK2752	b2757	CRISPR RNA (crRNA) containing Cascade antiviral complex	aa	224	-	2878396	2879070
casE	EG13115	ECK2751	b2756	CRISPR RNA precursor cleavage enzyme; CRISPR RNA (crRNA) containing Cascade antiviral complex	aa	199	-	2877810	2878409
cbeA	EG13388	ECK1997	b2004	Cytoskeleton bundling-enhancing factor A, CbtA antitoxin; CP4-44 putative defective prophage	aa	122	+	2075136	2075504
cbl	EG14264	ECK1982	b1987	Transcriptional activator for ssuEADCB and tauABCD	aa	316	-	2057988	2058938
cbpA	EG12193	ECK0991	b1000	DnaK co-chaperone, binds curved DNA	aa	306	-	1062078	1062998
cbpM	EG12194	ECK0990	b0999	Modulator of CbpA co-chaperone activity	aa	101	-	1061773	1062078
cbrA	EG11714	ECK3682	b3690	Colicin M resistance protein; FAD-binding protein, predicted polyisoprenoid oxidoreductase	aa	354	+	3867400	3868464
cbrB	EG11726	ECK3709	b3716	Inner membrane protein, function unknown; creBC regulon	aa	155	+	3895529	3895996
cbrC	EG11727	ECK3710	b3717	Required for colicin E2 tolerance; UPF0167 family; predicted to have thiol-disulfide oxidoreductase activity of the glutaredoxin/thioredoxin family	aa	195	+	3896045	3896632
cbtA	EG13389	ECK1998	b2005	Cytoskeleton binding toxin; toxin component of toxin-antitoxin protein pair CbtA-CbeA; CP4-44 putative defective prophage	aa	124	+	2075593	2075967
cca	EG10136	ECK3046	b3056	tRNA nucleotidyltransferase, repairs terminal CCA of tRNAs	aa	412	+	3199913	3201151
ccmA	EG12059	ECK2193	b2201	Heme export ABC transporter ATP-binding protein; CcmABCD transporter complex	aa	207	-	2295043	2295666
ccmB	EG12058	ECK2192	b2200	Heme export ABC transporter permease; CcmABCD transporter complex	aa	220	-	2294384	2295046
ccmC	EG12057	ECK2191	b2199	Heme export ABC transporter permease; CcmABCD transporter complex; delivers heme to and interacts with CcmE	aa	245	-	2293605	2294342
ccmD	EG12169	ECK2190	b2198	Heme export ABC transporter holo-CcmE release factor; CcmABCD transporter complex	aa	69	-	2293399	2293608
ccmE	EG12055	ECK2189	b2197	Heme chaperone, membrane-anchored, periplasmic	aa	159	-	2292923	2293402
ccmF	EG12054	ECK2188	b2196	Heme lyase, with CcmH, required for transfer of heme to apocytochrome from heme-CcmE	aa	647	-	2290983	2292926
ccmG	EG12053	ECK2187	b2195	Thiol-disulfide interchange protein, cytochrome C biogenesis; membrane-anchored, periplasmic; thioredoxin homolog	aa	185	-	2290429	2290986
ccmH	EG12052	ECK2186	b2194	Heme lyase, with CcmF, required for transfer of heme to apocytochrome from heme-CcmE	aa	350	-	2289380	2290432
cdaR	EG12335	ECK0161	b0162	Transcriptional regulator for gar and gud operons	aa	385	+	182463	183620
cdd	EG10137	ECK2136	b2143	Cytidine deaminase; 2-deoxycytidine deaminase; mutants are 5-fluorodeoxycytidine resistant; binds Zn(II)	aa	294	+	2229866	2230750
cdh	EG10138	ECK3910	b3918	CDP-diglyceride hydrolase; Salmonella ortholog has both UDP sugar hydrolase (UshB) and NAD pyrophosphatase (PnuE) activities	aa	251	+	4107953	4108708
cdsA	EG10139	ECK0174	b0175	CDP-diglyceride synthase, integral membrane protein with eight transmembrane helices; also known as phosphatidate cytidylyltransferase	aa	285	+	195677	196534
cedA	EG13992	ECK1729	b1731	DNA-binding protein that modulates cell division; relieves inhibition of cell division after over-replication of chromosome in dnaAcos mutants	aa	80	-	1811445	1811687
cfa	EG11531	ECK1657	b1661	Cyclopropane fatty acid synthase; CFA lipid modification is required for acid resistance in early stationary phase	aa	382	+	1739437	1740585
chaA	EG11753	ECK1210	b1216	Ca2+/H+ and K+/H+ antiporter; extrudes potassium ions, and also sodium ions at alkaline pH; regulated by osmolarity and pH	aa	366	-	1269972	1271072
chaB	EG12402	ECK1211	b1217	Accessory and regulatory protein for chaA	aa	76	+	1271342	1271572
chaC	EG12403	ECK1212	b1218	Accessory and regulatory protein for chaA	aa	231	+	1271730	1272425
chbA	EG10142	ECK1734	b1736	PTS Enzyme IIA(Chb), N,N'-diacetylchitobiose utilization; trimeric	aa	116	-	1817479	1817829
chbB	EG10140	ECK1736	b1738	N,N'-diacetylchitobiose utilization, enzyme IIB(Chb) of the PTS transport system	aa	106	-	1819323	1819643
chbC	EG10141	ECK1735	b1737	PTS Enzyme IIC(Chb) for N,N'-diacetylchitobiose utilization	aa	452	-	1817880	1819238
chbF	EG10144	ECK1732	b1734	N,N'-diacetylchitobiose utilization, phospho-chitobiase; can hydrolyze a variety of phospho-beta-glucosides	aa	450	-	1815172	1816524
chbG	EG12198	ECK1731	b1733	Chito-oligosaccharide deacetylase	aa	249	-	1814410	1815159
chbR	EG10143	ECK1733	b1735	Repressor, chb operon for N,N'-diacetylchitobiose utilization; AraC family	aa	280	-	1816629	1817471
cheA	EG10146	ECK1889	b1888	Histidine protein kinase sensor of chemotactic response; CheY is cognate response regulator; autophosphorylating; CheAS is a short form produced by an internal start at codon 98	aa	654	-	1971384	1973348
cheB	EG10147	ECK1884	b1883	Chemotaxis MCP protein-glutamate methylesterase; reverses CheR methylation at specific MCP glutamates	aa	349	-	1965476	1966525
cheR	EG10148	ECK1885	b1884	Chemotaxis MCP protein methyltransferase, SAM-dependent; binds C-terminus of chemoreceptors; makes glutamate methyl esters	aa	286	-	1966528	1967388
cheW	EG10149	ECK1888	b1887	Chemotaxis signal transducer; bridges CheA to chemoreceptors to regulate phophotransfer to CheY and CheB	aa	167	-	1970860	1971363
cheY	EG10150	ECK1883	b1882	Response regulator for chemotactic signal transduction; single-domain response regulator lacking an output domain; CheA is the cognate sensor protein; autoacetylase	aa	129	-	1965072	1965461
cheZ	EG10151	ECK1882	b1881	CheY-P phosphatase	aa	214	-	1964417	1965061
chiA	EG11237	ECK3325	b3338	Periplasmic endochitinase/lysozyme, Hns-repressible	aa	897	-	3465182	3467875
chiP	EG13659	ECK0669	b0681	Chitoporin, uptake of chitosugars; repressed by chiX(micM) sRNA	aa	468	+	707557	708963
chiQ	EG13660	ECK0670	b0682	Novel verified lipoprotein, function unknown; induced by chitosugars	aa	108	+	709013	709339
chiX	EG31175	ECK4396	b4585	sRNA regulator of OM chitoporin ChiP(YbfM); also an antisense regulator for DpiB	nt	82	+	506428	506511
cho	EG13993	ECK1739	b1741	Endonuclease involved in excision repair, cuts 3' of lesion; requires UvrAB	aa	295	+	1821539	1822426
chpB	EG12096	ECK4221	b4225	ChpB toxin and mRNA interferase, antitoxin is ChpS; reversible inhibitor of translation, by mRNA cleavage	aa	116	+	4446715	4447065
chpS	EG11250	ECK4220	b4224	ChpS antitoxin, toxin is ChpB	aa	83	+	4446470	4446721
chrR	EG11723	ECK3706	b3713	Chromate reductase, Class I, flavoprotein; quinone reductase; chromate resistance; reduces mitomycin C; prodrug reducing enzyme	aa	188	+	3892675	3893241
cirA	EG10155	ECK2148	b2155	Colicin I outer membrane receptor and translocator; ferric iron-catecholate transporter	aa	663	-	2242800	2244791
citC	EG13645	ECK0611	b0618	[Citrate [pro-3S]-lyase] ligase	aa	352	-	650021	651079
citD	EG13543	ECK0610	b0617	Citrate lyase acyl carrier protein	aa	98	-	649710	650006
citE	EG13542	ECK0609	b0616	Citrate lyase beta chain	aa	302	-	648805	649713
citF	EG13541	ECK0608	b0615	Citrate lyase alpha chain	aa	510	-	647262	648794
citG	EG13539	ECK0606	b0613	2-(5''-triphosphoribosyl)-3'-dephosphocoenzyme-A synthase	aa	292	-	645854	646732
citT	EG13538	ECK0605	b0612	Citrate/succinate antiporter	aa	487	-	644340	645803
citX	EG13540	ECK0607	b0614	Apo-citrate lyase phosphoribosyl-dephospho-CoA transferase	aa	183	-	646707	647258
clcA	EG12331	ECK0154	b0155	H(+)/Cl(-) exchange transporter; involved in the extreme acid response	aa	473	+	175107	176528
clcB	EG13848	ECK1587	b1592	H(+)/Cl(-) exchange transporter; involved in the extreme acid response	aa	418	+	1663339	1664595
clpA	EG10156	ECK0873	b0882	ATPase subunit of ClpAP ATP-dependent protease; protease Ti; molecular chaperone	aa	758	+	922487	924763
clpB	EG10157	ECK2590	b2592	Bichaperone with DnaK for protein disaggregation; disaggregase; protein-dependent ATPase; role in de novo protein folding under mild stress conditions	aa	857	-	2729622	2732195
clpP	EG10158	ECK0431	b0437	Proteolytic subunit of ClpXP and ClpAP ATP-dependent proteases; protease Ti	aa	207	+	455901	456524
clpS	EG14241	ECK0872	b0881	Substrate modulator for ClpAP; directs protease activity towards aggregated proteins	aa	106	+	922136	922456
clpX	EG10159	ECK0432	b0438	ATPase subunit of ClpXP protease; ClpXP degrades ssrA-tagged proteins; molecular chaperone	aa	424	+	456650	457924
clsA	EG11608	ECK1243	b1249	Cardiolipin synthase 1; mutants are dihydroxybutylphosphonate resistant; novobiocin sensitivity	aa	486	-	1305209	1306669
clsB	EG13671	ECK0778	b0789	Cardiolipin synthase 2	aa	413	-	821721	822962
clsC	EG13875	ECK1032	b1046	Cardiolipin synthase 3, active in stationary phase	aa	473	+	1105578	1106999
cmk	EG11265	ECK0901	b0910	Cytidylate kinase; multicopy suppressor of UMP kinase mutations	aa	227	+	960424	961107
cmoA	EG14033	ECK1871	b1870	tRNA cmo(5)U34 methyltransferase, SAM-dependent	aa	247	+	1950726	1951469
cmoB	EG14034	ECK1872	b1871	tRNA mo(5)U34 methyltransferase, SAM-dependent	aa	323	+	1951466	1952437
cmtA	EG11792	ECK2928	b2933	Similar to mannitol phosphotransferase enzymes	aa	462	-	3075493	3076881
cmtB	EG11791	ECK2929	b2934	Protein-N-phosphohistidine sugar P-transferase; enzyme III of PEP-PTS cryptic mannitol transport	aa	147	-	3076909	3077352
cnu	EG14303	ECK1621	b1625	OriC-binding complex H-NS/Cnu; binds 26 bp cnb site; also forms a complex with StpA; complex formation may protect HN-S and StpA from Lon degradation	aa	71	+	1702973	1703188
coaA	EG10922	ECK3966	b3974	Pantothenate kinase	aa	316	-	4172099	4173049
coaD	EG11190	ECK3624	b3634	Phosphopantetheine adenylyltransferase	aa	159	+	3807848	3808327
coaE	EG12312	ECK0103	b0103	Dephospho-CoA kinase; final step in CoA synthesis	aa	206	-	112599	113219
cobB	EG13443	ECK1106	b1120	Protein lysine deacetylase, NAD(+)-dependent; chemotaxis regulator; sirituin homolog; known in vivo substrates include acetyl-CoA synthase (Acs) and CheY; deacetylation of K609 activates Acs; acetylation and deacetylation of CheY affects chemotaxis	aa	279	+	1178854	1179582
cobC	EG13240	ECK0631	b0638	Probable alpha-ribazole-5'-phosphate phosphatase; potential partial cobalamin biosynthesis pathway	aa	203	-	668519	669130
cobS	EG12150	ECK1987	b1992	Cobalamin synthase; partial cobalamin biosynthesis pathway present in E. coli	aa	247	-	2062503	2063246
cobT	EG12151	ECK1986	b1991	Nicotinate-nucleotide--dimethylbenzimidazole phosphoribosyltransferase; partial cobalamin biosynthesis pathway present in E. coli	aa	359	-	2061412	2062491
cobU	EG13238	ECK1988	b1993	Partial cobalamin biosynthesis pathway present in E. coli	aa	181	-	2063243	2063788
codA	EG11326	ECK0334	b0337	Cytosine/isoguanine deaminase	aa	427	+	355395	356678
codB	EG11327	ECK0333	b0336	Cytosine transport	aa	419	+	354146	355405
cof	EG13216	ECK0440	b0446	HMP-PP phosphatase; catalyzes hydrolysis of 4-amino-2-methyl-5-hydroxymethylpyrimidine pyrophosphate (HMP-PP); MeO-HMP-PP and CF3-HMP-PP also serve as substrates for Cof; HAD18	aa	272	+	466636	467454
cohE	EG14249	ECK1131	b1145	CI-like repressor, e14 prophage	aa	224	-	1201482	1202156
copA	EG13246	ECK0478	b0484	Copper-, silver-translocating P-type ATPase efflux pump; involved in copper resistance; copper- and silver-inducible; regulated by copper-responsive CueR activator	aa	834	-	508099	510603
corA	EG11463	ECK3810	b3816	Mg2+ (and other divalent metals) uptake transporter; constitutive; at high Mg(2+), also mediates efflux; mutants are resistant to Co2+, Mn2+, and Ni2+, insensitive to Ca2+	aa	316	+	3999449	4000399
cpdA	EG12187	ECK3023	b3032	3',5' cAMP phosphodiesterase; mutants have elevated cAMP levels	aa	275	-	3174028	3174855
cpdB	EG10160	ECK4209	b4213	2',3'-cyclic nucleotide 2'-phosphodiesterase, periplasmic	aa	647	-	4432645	4434588
cpsB	EG10161	ECK2043	b2049	Colanic acid (CPS) biosynthesis; mannose 1-P guanyltransferase synthesis	aa	478	-	2121108	2122544
cpsG	EG10162	ECK2042	b2048	Phosphomannomutase isozyme; colanic acid biosynthesis synthesis	aa	456	-	2119633	2121003
cptA	EG13074	ECK2891	b2896	Toxin of CptAB toxin-antitoxin pair	aa	135	-	3038438	3038845
cptB	EG13075	ECK2892	b2897	Antitoxin of CptAB toxin-antitoxin pair	aa	88	-	3038826	3039092
cpxA	EG10163	ECK3904	b3911	Histidine protein kinase, periplasmic stress sensor; inner membrane protein; CpxR is the two-component cognate response regulator; Kan-R, phage Q resistant; L-serine growth	aa	457	-	4101625	4102998
cpxP	EG11872	ECK3906	b4484	Inhibitor of the cpx response; periplasmic adaptor protein, targets some proteins to DegP; dimeric	aa	166	+	4103843	4104343
cpxR	EG10020	ECK3905	b3912	Response regulator, periplasmic stress response; CpxA is cognate sensor protein	aa	232	-	4102995	4103693
cra	EG10338	ECK0081	b0080	Catabolite repressor-activator	aa	334	+	88028	89032
crcB	EG12209	ECK0617	b0624	Probable fluoride exporter; inner membrane protein involved with chromosome condensation; confers camphor sensitvity in a cspE mutant; multicopy suppressor of chromosome condensation defects	aa	127	-	656778	657161
creA	EG11217	ECK4389	b4397	Predicted secreted protein, function unknown	aa	157	+	4633544	4634017
creB	EG11218	ECK4390	b4398	Response regulator for CreBC regulon; induced by growth in minimal medium	aa	229	+	4634030	4634719
creC	EG10730	ECK4391	b4399	Sensor kinase for CreBC regulon; induced by growth in minimal medium	aa	474	+	4634719	4636143
creD	EG10145	ECK4392	b4400	Inner membrane protein, function unknown	aa	450	+	4636201	4637553
crl	EG11092	ECK0241	b0240	Sigma factor-binding protein, stimulates RNAP holoenzyme formation; stimulates RpoS activity during stationary phase; mutants display rpoS mutant phenocopy; mutant does not have reduced amount of RpoS protein	aa	133	+	257829	258230
croE	EG14414	ECK4469	b1146	Cro-like repressor, e14 prophage	aa	66	+	1202247	1202447
crp	EG10164	ECK3345	b3357	cAMP receptor protein	aa	210	+	3484142	3484774
crr	EG10165	ECK2412	b2417	EIIA(Glc), phosphocarrier for glucose PTS transport; negative control of rpoS	aa	169	+	2533856	2534365
csdA	EG13082	ECK2806	b2810	Cysteine desulfurase, stimulated by CsdE	aa	401	+	2941359	2942564
csdE	EG13083	ECK2807	b2811	Binds and stimulates CsdA activity	aa	147	+	2942564	2943007
csdL	EG13084	ECK2808	b2812	Sulfur acceptor for CsdA, binds CsdE	aa	268	-	2943058	2943864
csgA	EG11489	ECK1028	b1042	Curli subunit, major; CsgA curlin, cryptic	aa	151	+	1103670	1104125
csgB	EG12621	ECK1027	b1041	Curli nucleator protein curlin CsgB, minor curli subunit	aa	151	+	1103174	1103629
csgC	EG13414	ECK1029	b1043	Curli assembly protein	aa	110	+	1104184	1104516
csgD	EG13410	ECK1026	b1040	Transcriptional activator for csgBA and other genes	aa	216	-	1101769	1102419
csgE	EG13411	ECK1025	b1039	Curlin secretion specificity factor; blocks CsgA amyloid formation; CsgEFG curlin secretion complex	aa	129	-	1101375	1101764
csgF	EG13412	ECK1024	b1038	OM protein required for curli nucleation by CsgB; CsgEFG curlin secretion complex	aa	138	-	1100934	1101350
csgG	EG13413	ECK1023	b1037	Pore-forming OM lipoprotein for curli subunit secretion; CsgEFG curlin secretion complex	aa	277	-	1100074	1100907
csiD	EG13523	ECK2653	b2659	Carbon starvation induced gene, function unknown; first gene in csiD-lhgO-gabDTP operon; tetrameric; structural homolog of 2-oxoglutarate Fe(II)-dependent oxygenases	aa	325	+	2787007	2787984
csiE	EG13418	ECK2532	b2535	Stationary phase inducible protein; sigma S-dependent promoter	aa	426	+	2663457	2664737
csiR	EG12386	ECK2658	b2664	Repressor of csiD promoter	aa	220	+	2793696	2794358
cspA	EG10166	ECK3543	b3556	Cold-inducible RNA chaperone and anti-terminator; aids gene expression at low temperature; cold shock protein CS7.4; binds ssRNA and ssDNA	aa	70	+	3718072	3718284
cspB	EG12203	ECK1551	b1557	Cold shock protein, Qin prophage; cold shock inducible	aa	71	-	1639363	1639578
cspC	EG12204	ECK1821	b1823	Multicopy suppressor of mukB; cold shock protein homolog constitutively expressed at 37C; affects rpoS and uspA expression	aa	69	-	1905250	1905459
cspD	EG11111	ECK0871	b0880	Inhibitor of DNA replication; cold shock protein homolog, not cold shock inducible; stationary phase and starvation inducible; lethal when overproduced	aa	74	-	921589	921813
cspE	EG12179	ECK0616	b0623	Binds and melts RNA, involved in cold acclimation; binds ssDNA; antitermination protein; confers camphor sensitvity in a crcB mutant; dimeric	aa	69	+	656515	656724
cspF	EG12205	ECK1552	b1558	Cold shock protein homolog, Qin prophage; not cold-inducible	aa	70	+	1639879	1640091
cspG	EG14243	ECK0980	b0990	Cold shock protein homolog, cold-inducible	aa	70	+	1050684	1050896
cspH	EG14281	ECK0979	b0989	Cold shock protein homolog, not cold-inducible	aa	70	-	1050186	1050398
cspI	EG13877	ECK1546	b1552	Cold shock protein, Qin prophage; cold shock inducible	aa	70	-	1636479	1636691
csrA	EG11447	ECK2691	b2696	Global regulator of carbon source metabolism; RNA binding protein	aa	61	-	2816983	2817168
csrB	EG31119	ECK2787	b4408	CsrA-binding sRNA, antagonizing CsrA regulation; blocks the CsrA binding of glgC mRNA	nt	360	-	2922178	2922546
csrC	EG31134	ECK3858	b4457	CsrC sRNA sequesters CsrA, a carbon flux regulator; also affects biofilms and motilty	nt	245	+	4049059	4049303
csrD	EG10018	ECK3240	b3252	Targeting factor for csrBC sRNA degradation by RNase E; degenerate GGDEF/EAL protein; carbon flux regulator; indirectly affects CsrA function	aa	646	-	3399414	3401354
cstA	EG10167	ECK0591	b0598	Starvation-induced protein involved in peptide utilization during carbon starvation	aa	701	+	629117	631222
cueO	EG12318	ECK0122	b0123	Multicopper oxidase (laccase), confers copper tolerance; oxidizes model substrate dimethoxyphenol; in vitro ferroxidase and phenoloxidase activities; regulated by copper-responsive CueR activator	aa	516	+	137083	138633
cueR	EG13256	ECK0481	b0487	Activator of copper-responsive regulon genes cueO and copA; MerR homolog	aa	135	+	513217	513624
curA	EG13772	ECK1443	b1449	Curcumin/dihydrocurcumin reductase, NADPH-dependent	aa	345	+	1517051	1518088
cusA	EG12367	ECK0567	b0575	Silver and copper efflux, membrane transporter; overexpression confers low level fosfomycin resistance; confers copper and silver resistance	aa	1047	+	597937	601080
cusB	EG14235	ECK0566	b0574	Silver and copper efflux, membrane fusion protein; confers copper and silver resistance	aa	407	+	596702	597925
cusC	EG14233	ECK0564	b0572	Silver and copper efflux, OMF lipoprotein component; outer membrane factor (OMF) of a tripartate efflux pump; confers copper and silver resistance; required for invasion of brain microvascular endothelial cells in strain K1	aa	457	+	594823	596196
cusF	EG14234	ECK0565	b0573	Silver- and cuprous copper-binding protein, periplasmic; efflux metallochaperone; confers copper and silver resistance; CusF binds both Cu(I) and Ag(I) with high affinity, but does not bind Cu(II)	aa	110	+	596354	596686
cusR	EG13851	ECK0563	b0571	Response regulator of the cusCFBA-cusRS divergon; cusS sensor and cusR mediate copper induction	aa	227	-	593983	594666
cusS	EG13642	ECK0562	b0570	Copper ion sensor regulating cusCFBA expression; may also sense silver	aa	480	-	592551	593993
cutA	EG12177	ECK4131	b4137	Copper sensitivity, binds Cu(II); possible role in cytochrome c maturation; trimeric	aa	112	-	4363041	4363379
cutC	EG12956	ECK1875	b1874	Copper homeostasis protein	aa	248	-	1956544	1957290
cvpA	EG10169	ECK2307	b2313	Membrane protein required for colicin V production	aa	162	-	2428297	2428785
cvrA	EG13896	ECK1179	b1191	Required for growth at low osmolarity; similar to eukaryotic Na+/H+ exchangers, but not involved in Na+ extrusion; proposed to be involved in the regulation of cell volume	aa	578	-	1239558	1241294
cyaA	EG10170	ECK3800	b3806	Adenylate cyclase	aa	848	+	3989176	3991722
cyaR	EG31153	ECK2078	b4438	sRNA effector of ompX mRNA instability, cAMP-induced; hfq-dependent	nt	87	+	2165138	2165224
cyaY	EG11653	ECK3801	b3807	Iron-dependent inhibitor of iron-sulfur cluster formation; binds IcsS; iron sensor; iron-binding and oxidizing protein, frataxin	aa	106	-	3991762	3992082
cybB	EG10172	ECK1410	b1418	Cytochrome b561	aa	176	+	1488926	1489456
cycA	EG12504	ECK4204	b4208	D-alanine, beta-alanine, D-serine, glycine permease; D-cycloserine uptake	aa	470	+	4427887	4429299
cydA	EG10173	ECK0721	b0733	Cytochrome d (bd-I) terminal oxidase subunit I; upregulated in biofilms and microaerobic conditions; aerobically repressed by H-NS; anaerobically repressed by Fnr	aa	522	+	770681	772249
cydB	EG10174	ECK0722	b0734	Cytochrome d (bd-I) terminal oxidase subunit II; upregulated in biofilms and microaerobic conditions; aerobically repressed by H-NS; anaerobically repressed by Fnr	aa	379	+	772265	773404
cydC	EG10012	ECK0877	b0886	Glutathione, cysteine export permease/ATP-binding protein; ABC transporter; exports glutathione and cysteine to the periplasm as required for cytochrome assembly; fused ABC subunits: N-terminal permease domain and C-terminal cytoplasmic ATP-binding domain	aa	573	-	926697	928418
cydD	EG11405	ECK0878	b0887	Glutathione, cysteine export permease/ATP-binding protein; ABC transporter; exports cysteine to periplasm as required for cytochrome assembly; N-terminal permease domain and C-terminal cytoplasmic ATP-binding domain	aa	588	-	928419	930185
cynR	EG11421	ECK0335	b0338	Transcriptional activator for the cyn operon; autorepressor	aa	299	-	357015	357914
cynS	EG10175	ECK0337	b0340	Cyanate aminohydrolase	aa	156	+	358713	359183
cynT	EG10176	ECK0336	b0339	Carbonic anhydrase, beta class	aa	219	+	358023	358682
cynX	EG10177	ECK0338	b0341	Putative transporter, function unknown, cyn operon	aa	384	+	359216	360370
cyoA	EG10178	ECK0426	b0432	Cytochrome o oxidase subunit II, lipoprotein; also called cytochrome bo(3) ubiquinol oxidase subunit II	aa	315	-	449887	450834
cyoB	EG10179	ECK0425	b0431	Cytochrome o oxidase subunit I, quinone-binding domain; cytochrome bo(3) ubiquinol oxidase subunit I	aa	663	-	447874	449865
cyoC	EG10180	ECK0424	b0430	Cytochrome o oxidase subunit III; cytochrome bo(3) ubiquinol oxidase subunit III	aa	204	-	447270	447884
cyoD	EG10181	ECK0423	b0429	Cytochrome o oxidase subunit IV; cytochrome bo(3) ubiquinol oxidase subunit IV	aa	109	-	446941	447270
cyoE	EG10182	ECK0422	b0428	Cytochrome o oxidase protoheme IX farnesyltransferase subunit	aa	296	-	446039	446929
cysA	EG10183	ECK2417	b2422	Sulfate/thiosulfate ABC transporter ATPase subunit	aa	365	-	2537739	2538836
cysB	EG10184	ECK1269	b1275	Transcriptional activator for the Cys regulon; N-acetylserine induced; autorepressor	aa	324	+	1331879	1332853
cysC	EG10185	ECK2745	b2750	Adenylylsulfate kinase, APS kinase	aa	201	-	2871409	2872014
cysD	EG10186	ECK2747	b2752	Sulfate adenylyltransferase subunit 2	aa	302	-	2873443	2874351
cysE	EG10187	ECK3597	b3607	Serine acetyltransferase (SAT); first step in cysteine synthesis; feedback inhibited by cysteine; hexameric	aa	273	-	3779764	3780585
cysG	EG10188	ECK3356	b3368	Siroheme synthase, multifunctional enzyme; has three activities: uroporphyrinogen III methyltransferase, SAM-dependent; precorrin-2 dehydrogenase; sirohydrochlorin ferrochelatase	aa	457	+	3495850	3497223
cysH	EG10189	ECK2757	b2762	Phosphoadenylyl sulfate (PAPS) reductase	aa	244	-	2885600	2886334
cysI	EG10190	ECK2758	b2763	Sulfite reductase [NADPH] hemoprotein beta-component; has 4Fe-4S iron-sulfur center	aa	570	-	2886409	2888121
cysJ	EG10191	ECK2759	b2764	Sulfite reductase [NADPH] flavoprotein alpha-component; binds FMN and FAD	aa	599	-	2888121	2889920
cysK	EG10192	ECK2409	b2414	Cysteine synthase A, O-acetylserine sulfhydrylase A; homodimeric; selenate, azaserine, chromate resistance; alkali-inducible, sulfate starvation-inducible protein SSI5; cysteine desulfhydrase	aa	323	+	2530431	2531402
cysM	EG10193	ECK2416	b2421	Cysteine synthase B, O-acetylserine sulfhydrylase B	aa	303	-	2536694	2537605
cysN	EG10194	ECK2746	b2751	Sulfate adenylyltransferase subunit 1; putative ATP sulfurylase GTPase subunit	aa	475	-	2872014	2873441
cysP	EG10195	ECK2420	b2425	Thiosulfate-binding protein, periplasmic	aa	338	-	2540534	2541550
cysQ	EG10043	ECK4210	b4214	3'-phosphoadenosine 5'-phosphate (pAp) phosphatase; converts pAp to AMP; inhibited by lithium and calcium, leading to pAP accumulation; probable PAPS (adenosine 3'-phosphate 5'-phosphosulfate) 3'(2'),5'-bisphosphate nucleotidase: probably converts PAPS to	aa	246	+	4434778	4435518
cysS	EG10196	ECK0519	b0526	Cysteine--tRNA ligase; binds Zn(II)	aa	461	+	553834	555219
cysT	EG30026	ECK1909	b1910	Cysteine tRNA(GCA)	nt	74	-	1989938	1990011
cysU	EG10197	ECK2419	b2424	Sulfate/thiosulfate ABC transporter membrane permease subunit	aa	277	-	2539701	2540534
cysW	EG10198	ECK2418	b2423	Sulfate/thiosulfate ABC transporter membrane permease subunit	aa	291	-	2538826	2539701
cysZ	EG10003	ECK2408	b2413	Function unknown, upstream of cysK	aa	253	+	2529485	2530246
cytR	EG10200	ECK3926	b3934	Regulatory gene for deo, udp, and cdd; mutants show improved growth on uridine	aa	341	-	4121454	4122479
dacA	EG10201	ECK0625	b0632	D-alanine D-alanine carboxypeptidase PBP5, cell morphology; penicillin-binding protein 5; beta-lactamase activity	aa	403	-	661975	663186
dacB	EG10202	ECK3171	b3182	D-alanine D-alanine carboxypeptidase PBP4; penicillin-binding protein 4	aa	477	+	3326985	3328418
dacC	EG10203	ECK0829	b0839	D-alanine D-alanine carboxypeptidase PBP6; penicillin-binding protein 6	aa	400	+	879950	881152
dacD	EG11893	ECK2004	b2010	D-alanine D-alanine carboxypeptidase PBP6b; penicillin-binding protein 6b	aa	388	-	2079405	2080571
dadA	EG11407	ECK1177	b1189	D-amino acid dehydrogenase	aa	432	+	1236794	1238092
dadX	EG11408	ECK1178	b1190	Alanine racemase; homodimeric	aa	356	+	1238102	1239172
dam	EG10204	ECK3374	b3387	DNA-(adenine-N6)-methyltransferase, methylates GATC; role in repair and replication	aa	278	-	3513099	3513935
damX	EG11183	ECK3375	b3388	Cell division protein, binds septal ring; bile salts resistance	aa	428	-	3514042	3515328
dapA	EG10205	ECK2474	b2478	Dihydrodipicolinate synthase	aa	292	-	2596904	2597782
dapB	EG10206	ECK0032	b0031	Dihydrodipicolinate reductase	aa	273	+	28374	29195
dapD	EG10207	ECK0164	b0166	2,3,4,5-tetrahydropyridine-2-carboxylate N-succinyltransferase; mutations suppress growth defects of strains lacking superoxide dismutase	aa	274	-	185123	185947
dapE	EG10208	ECK2467	b2472	N-succinyl-diaminopimelate desuccinylase, DAP/lysine biosynthesis, contains Zn(2+)/Co(2+)	aa	375	+	2589629	2590756
dapF	EG10209	ECK3804	b3809	Diaminopimelate epimerase	aa	274	+	3992785	3993609
dbpA	EG10210	ECK1340	b1343	ATP-dependent 3'-5' RNA helicase, specific for 23S rRNA	aa	457	+	1407535	1408908
dcd	EG11418	ECK2059	b2065	dCTP deaminase; mutants suppress lethal dut mutants	aa	193	-	2139658	2140239
dcm	EG10211	ECK1959	b1961	DNA cytosine methyltransferase; internal cytosine methylated	aa	472	-	2028923	2030341
dcp	EG10212	ECK1531	b1538	Dipeptidyl carboxypeptidase II	aa	681	-	1623359	1625404
dcrB	EG12218	ECK3456	b3472	Probable lipoprotein required for phage C1 adsorption; periplasmic; Cys conserved	aa	185	+	3607978	3608535
dctA	EG20044	ECK3513	b3528	Uptake of C-4 dicarboxylic acids and orotate; 3-fluoromalate resistance, D-tartrate resistant; uptake of D-malate (reed, 2006)	aa	428	-	3680184	3681470
dctR	EG11889	ECK3491	b3507	Probable repressor of dctA dicarboxylate transporter gene	aa	176	+	3652706	3653236
dcuA	EG11225	ECK4132	b4138	C4-dicarboxylate transporter, anaerobic	aa	433	-	4363495	4364796
dcuB	EG10006	ECK4116	b4123	C4-dicarboxylate transporter, anaerobic; DcuS co-sensor	aa	446	-	4345427	4346767
dcuC	EG13545	ECK0614	b0621	C4-dicarboxylate carrier, anaerobic; W3110 has an IS5 insertion	aa	461	-	653806	655191
dcuD	EG12818	ECK3216	b3227	Predicted transporter, DcuC paralog, function unknown; mutant has no phenotype and dcuD does not complement dcuC mutations	aa	455	+	3372891	3374258
dcuR	EG12464	ECK4117	b4124	Response regulator for C4-dicarboxylate; two-component system regulation of anaerobic fumurate respiratory system	aa	239	-	4347338	4348057
dcuS	EG12465	ECK4118	b4125	Histidine protein kinase sensor for C4-dicarboxylate; two-component system regulation of anaerobic fumurate respiratory system	aa	543	-	4348054	4349685
dcyD	EG14038	ECK1918	b1919	D-cysteine desulfhydrase; needed for protection from, and utilization of, D-cysteine	aa	328	-	1996518	1997504
ddlA	EG10213	ECK0376	b0381	D-alanine:D-alanine ligase A, ADP-forming	aa	364	-	399053	400147
ddlB	EG10214	ECK0093	b0092	D-alanine:D-alanine ligase B, ADP-forming	aa	306	+	102233	103153
ddpA	EG13790	ECK1481	b1487	D,D-dipeptide-binding protein, periplasmic	aa	516	-	1558955	1560505
ddpB	EG13789	ECK1480	b1486	D,D-dipeptide permease system, membrane translocase	aa	340	-	1557931	1558953
ddpC	EG13788	ECK1479	b1485	D,D-dipeptide permease system, membrane translocase	aa	298	-	1557038	1557934
ddpD	EG13787	ECK1478	b1484	D,D-dipeptide permease system, ATP-binding component	aa	328	-	1556055	1557041
ddpF	EG13786	ECK1477	b1483	D,D-dipeptide permease system, ATP-binding component	aa	308	-	1555136	1556062
ddpX	EG13791	ECK1482	b1488	D-Ala-D-Ala dipeptidase	aa	193	-	1560519	1561100
deaD	EG10215	ECK3150	b3162	ATP-dependent RNA helicase, 50S ribosomal subunit biogenesis; translation factor W2; factor X; facilitates translation of mRNAs with 5' secondary structures; multicopy suppressor of rpsB(Ts) mutations	aa	629	-	3303993	3305882
dedA	EG10216	ECK2311	b2317	Inner membrane protein in pdxB operon, function unknown	aa	219	-	2432104	2432763
dedD	EG10218	ECK2308	b2314	Membrane-anchored periplasmic protein involved in septation	aa	220	-	2429044	2429706
def	EG11440	ECK3273	b3287	Peptide deformylase; N-formylmethionylaminoacyl-tRNA deformylase	aa	169	+	3431712	3432221
degP	EG10463	ECK0160	b0161	Periplasmic, membrane-associated serine endoprotease; protease Do, required for high-temperature growth and the degradation of damaged proteins	aa	474	+	180884	182308
degQ	EG12612	ECK3223	b3234	Periplasmic serine endoprotease; multicopy suppressor of prc and degP	aa	455	+	3378765	3380132
degS	EG11652	ECK3224	b3235	Serine protease, degrades periplasmic RseA, activating RpoE; multicopy suppressor of prc; periplasmic stress sensor for unfolded or misfolded OMPs	aa	355	+	3380222	3381289
deoA	EG10219	ECK4374	b4382	Thymidine phosphorylase; homodimeric	aa	440	+	4616252	4617574
deoB	EG10220	ECK4375	b4383	Phosphopentomutase; deoxyribouratase	aa	407	+	4617626	4618849
deoC	EG10221	ECK4373	b4381	2-deoxy-D-ribose 5-phosphate aldolase (DERA); deoxyriboaldolase	aa	259	+	4615346	4616125
deoD	EG10222	ECK4376	b4384	Purine nucleoside phosphorylase; PNP; hexamer	aa	239	+	4618906	4619625
deoR	EG10223	ECK0830	b0840	Repressor for deo operon, nupG and tsx; binds deoxyribose-5-phosphate inducer	aa	252	-	881199	881957
der	EG14207	ECK2507	b2511	Multicopy suppressor of ftsJ, GTPase, ribosome biogenesis; depleted cells form filaments with defective chromosome segregation; Der-YhiI complex	aa	490	-	2633906	2635378
dfp	EG10004	ECK3629	b3639	Coenzyme A biosynthesis, bifunctional enzyme; phosphopantothenoylcysteine decarboxylase (N) and phosphopantothenoylcysteine synthase (C)	aa	406	+	3810754	3811974
dgkA	EG10224	ECK4034	b4042	Diacylglycerol kinase	aa	122	+	4254660	4255028
dgoA	EG11716	ECK3685	b4477	2-oxo-3-deoxygalactonate 6-phosphate aldolase	aa	205	-	3871018	3871635
dgoD	EG20050	ECK3684	b4478	Galactonate dehydratase	aa	382	-	3869873	3871021
dgoK	EG11717	ECK3686	b3693	2-oxo-3-deoxygalactonate kinase	aa	292	-	3871619	3872497
dgoR	EG11718	ECK3687	b4479	Transcriptional repressor for the dgoRKAT operon; growth on 2-keto-3-deoxygalactonate; binds D-galactonate as an inducer	aa	229	-	3872494	3873183
dgoT	EG11715	ECK3683	b3691	Galactonate transporter	aa	430	-	3868461	3869753
dgt	EG10225	ECK0159	b0160	Deoxyguanosine 5'-triphosphate triphosphohydrolase; dGTPase	aa	505	+	179237	180754
dhaK	EG13901	ECK1188	b1200	Dihydroxyacetone kinase, PTS-dependent, dihydroxyacetone-binding subunit; DhaK(2):DhaL:DhaM(2) complex	aa	356	-	1248991	1250061
dhaL	EG13900	ECK1187	b1199	Dihydroxyacetone kinase, PTS-dependent ADP-binding subunit II; DhaK(2):DhaL:DhaM(2) complex	aa	210	-	1248348	1248980
dhaM	EG12399	ECK1186	b1198	Multidomain dihydroxyacetone-specific PTS protein; phosphoryl donor for dihydroxyacetone kinase; DhaK(2):DhaL:DhaM(2) complex	aa	472	-	1246919	1248337
dhaR	EG13902	ECK1189	b1201	Transcription activator of the dhaKLM operon	aa	639	+	1250289	1252208
diaA	EG12780	ECK3137	b3149	DnaA-binding protein; involved in the timing of the initiation of DNA replication; dnaA(Cs) suppressor; homodimer	aa	196	+	3293831	3294421
dicA	EG10226	ECK1564	b1570	Transcriptional repressor for dicB, Qin prophage	aa	135	+	1645958	1646365
dicB	EG10227	ECK1569	b1575	Control of cell division, activates MinC, Qin prophage	aa	62	+	1647633	1647821
dicC	EG10228	ECK1563	b1569	Transcriptional repressor for dicB, Qin prophage	aa	76	-	1645644	1645874
dicF	EG31115	ECK1568	b1574	DicF antisense sRNA, inhibits ftsZ, Qin prophage	nt	53	+	1647406	1647458
dinB	EG13141	ECK0232	b0231	DNA polymerase IV, capable of translesion synthesis; overexpression enhances mutagenesis; mediates targeted mutagenesis by 4-NQO; intrinsic AP lyase activity	aa	351	+	250898	251953
dinD	EG11193	ECK3635	b3645	Damage inducible, function unknown	aa	274	+	3815783	3816607
dinF	EG11491	ECK4036	b4044	Oxidative stress resistance protein; predicted MATE family efflux pump; UV and mitomycin C inducible	aa	459	+	4255765	4257144
dinG	EG11357	ECK0788	b0799	ATP-dependent DNA helicase; putative repair and recombination enzyme, monomeric	aa	716	+	832293	834443
dinI	EG12670	ECK1046	b1061	Stabilizes RecA filaments; multicopy suppressor of dinD cold-sensitive filamentous phenotype; possible ssDNA mimic	aa	81	-	1120465	1120710
dinJ	EG13142	ECK0227	b0226	Antitoxin of TA pair YafQ/DinJ	aa	86	-	246242	246502
dinQ	EG14431	ECK4422	b4613	Damage inducible transcript, function unknown	aa	42	-	3645728	3645856
djlA	EG11570	ECK0056	b0055	DnaK co-chaperone, membrane-asssociated, DNA-binding; mutants rapidly accumulate suppressors	aa	271	+	57364	58179
djlB	EG13649	ECK0639	b0646	DnaJ homolog near hscC; not cognate to HscC	aa	475	+	676638	678065
djlC	EG13652	ECK0642	b0649	Hsc56, DnaJ-like co-chaperone of HscC; stimulates the ATPase activity of HscC(Hsc62), which binds to and inhibits RpoD	aa	483	+	679435	680886
dkgA	EG13015	ECK3004	b3012	2,5-diketo-D-gluconate reductase A; 2-methylacetoacetate reductase, NADPH-dependent; beta-keto ester reductase	aa	275	+	3154645	3155472
dkgB	EG11648	ECK0207	b0207	2,5-diketo-D-gluconate reductase B	aa	267	+	229167	229970
dksA	EG10230	ECK0144	b0145	RNAP-binding protein modulating ppGpp and iNTP regulation; reduces open complex half-life on rRNA promoters; removes trasncriptional roadblocks to replication	aa	151	-	160149	160604
dld	EG10231	ECK2126	b2133	D-lactate dehydrogenase; vinylglycolate resistance, FAD enzyme	aa	571	+	2220207	2221922
dmlA	EG13507	ECK1798	b1800	D-malate oxidase, NAD(+)-dependent	aa	361	+	1879936	1881021
dmlR	EG13506	ECK1797	b1799	Transcriptional activator for dmlA, autorepressor	aa	307	-	1878910	1879833
dmsA	EG10232	ECK0885	b0894	DMSO reductase subunit A, anaerobic, periplasmic	aa	814	+	940182	942626
dmsB	EG10233	ECK0886	b0895	DMSO reductase subunit B; apparent Fe-S binding subunit; anaerobic	aa	205	+	942637	943254
dmsC	EG10234	ECK0887	b0896	DMSO reductase subunit C, periplasmic; has a membrane bound anchor	aa	287	+	943256	944119
dmsD	EG13847	ECK1586	b1591	Redox enzyme maturation protein (REMP) for DmsA; twin-arginine leader-binding protein; binds DmsA and TorA TAT signal peptides; required for anaerobic growth on glycerol-DMSO medium; stimulates growth on glycerol-fumarate	aa	204	+	1662530	1663144
dnaA	EG10235	ECK3694	b3702	DNA synthesis initiator and global transcription regulator; binds DNA at DnaA boxes, binds cardiolipin and other acidic phospholipids, binds ATP	aa	467	-	3880349	3881752
dnaB	EG10236	ECK4044	b4052	Replicative DNA helicase; DNA-dependent ATPase involved in DNA synthesis; binds DNA contrahelicase termination protein Tus at Ter sites; possibly involved in DNA recombination	aa	471	+	4262337	4263752
dnaC	EG10237	ECK4351	b4361	DNA biosynthesis, helicase DnaB loader; dual ATP/ADP switch protein	aa	245	-	4598261	4598998
dnaE	EG10238	ECK0183	b0184	DNA polymerase III, alpha subunit; suppressor of dnaG-Ts	aa	1160	+	205126	208608
dnaG	EG10239	ECK3056	b3066	Primase for DNA replication; primer synthesis for leading- and lagging-strand synthesis; binds Zn(II)	aa	581	+	3209129	3210874
dnaJ	EG10240	ECK0015	b0015	DnaK co-chaperone HSP40; DNA-binding protein; stress-related DNA biosynthesis, responsive to heat shock; binds Zn(II)	aa	376	+	14168	15298
dnaK	EG10241	ECK0014	b0014	Hsp70 molecular chaperone, heat-inducible; bichaperone with ClpB for protein disaggregation	aa	638	+	12163	14079
dnaN	EG10242	ECK3693	b3701	DNA polymerase III sliding clamp beta subunit; required for high processivity; required for regulatory inactivation of DnaA	aa	366	-	3879244	3880344
dnaQ	EG10243	ECK0215	b0215	DNA polymerase III epsilon subunit; streptomycin, azaserine resistant; 3' to 5' proofreading, lexA regulon	aa	243	+	236067	236798
dnaT	EG10244	ECK4352	b4362	Primasomal protein i	aa	179	-	4599001	4599540
dnaX	EG10245	ECK0464	b0470	DNA polymerase III holoenzyme, tau and gamma ATPase subunits; gamma chain (aa 1-431) is main subunit of the clamp loader complex	aa	643	+	491316	493247
dosC	EG13793	ECK1484	b1490	Diguanylate cyclase, binds oxygen, positive biofilm regulator; cold- and stationary phase-induced	aa	460	-	1563782	1565164
dosP	EG13792	ECK1483	b1489	Heme-regulated oxygen sensor, c-di-GMP phosphodiesterase; biofilm regulator; may have weak cAMP PDE activity; cold- and stationary phase-inducible; dimeric; dual domain protein; defective cyclase domain	aa	799	-	1561358	1563757
dpiA	EG13544	ECK0613	b0620	Two-component system sensor protein; cognate histidine protein kinase is DpiB; regulates citCDEFXGT operon; represses appY; destabilizes plasmid inheritance	aa	226	+	653085	653765
dpiB	EG13646	ECK0612	b0619	Two-component system histidine protein kinase; DpiA is cognate sensor; regulates citCDEFXGT operon; represses appY; periplasmic domain functions as a high-affinity citrate receptor; destabilizes plasmid inheritance	aa	552	+	651458	653116
dppA	EG10248	ECK3531	b3544	Dipeptide-, heme-binding protein, periplasmic; for transport and chemotaxis	aa	535	-	3704121	3705728
dppB	EG12625	ECK3530	b3543	Dipeptide/heme transport, permease; also transports 5-aminolevulinic acid	aa	339	-	3702794	3703813
dppC	EG12626	ECK3529	b3542	Dipeptide/heme transport, permease; also transports 5-aminolevulinic acid	aa	300	-	3701882	3702784
dppD	EG12627	ECK3528	b3541	Dipeptide/heme transport, ATP-binding protein; also transports 5-aminolevulinic acid	aa	327	-	3700888	3701871
dppF	EG12628	ECK3527	b3540	Dipeptide/heme transport, ATP-binding protein; also transports 5-aminolevulinic acid	aa	334	-	3699887	3700891
dps	EG11415	ECK0801	b0812	Stress response DNA-binding protein with protective role; Fe-binding and storage protein; forms biocrystals with DNA; copper homeostatsis	aa	167	-	847631	848134
dsbA	EG11297	ECK3852	b3860	Thiol:disulfide interchange protein, periplasmic; alkali-inducible	aa	208	+	4041441	4042067
dsbB	EG11393	ECK1173	b1185	Disulfide oxidoreductase, membrane-spanning protein; oxidizes periplasmic DsbA; DTT-sensitive phenotype	aa	176	-	1231723	1232253
dsbC	EG11070	ECK2888	b2893	Disulfide bond isomerase, periplasmic; chaperone; activated by DsbD; homodimeric	aa	236	-	3036134	3036844
dsbD	EG12178	ECK4130	b4136	Transmembrane protein-disulfide reductase, transfers electrons from cytoplasmic thioredoxin to the periplasm	aa	565	-	4361368	4363065
dsbG	EG13535	ECK0598	b0604	Thiol:disulfide interchange protein, periplasmic; molecular chaperone; multicopy resistance to DTT; mutants accumulate reduced proteins	aa	248	-	637050	637796
dsdA	EG10249	ECK2362	b2366	D-serine dehydratase	aa	442	+	2477224	2478552
dsdC	EG13161	ECK2360	b2364	Transcriptional activator for dsdA	aa	311	-	2474716	2475651
dsdX	EG10250	ECK2361	b2365	D-serine permease; D-serine tolerance	aa	445	+	2475869	2477206
dsrA	EG31118	ECK1952	b1954	Regulatory sRNA enhances translation of rpoS; component of acid resistance regulatory circuit; also antagonist of H-NS function by decreasing H-NS levels	nt	87	-	2023251	2023337
dsrB	EG12636	ECK1950	b1952	Function unknown, regulated by DsrA, H-NS, and RpoS	aa	62	-	2022659	2022847
dtd	EG11852	ECK3880	b3887	D-tyrosine tRNA deacylase; also removes other, e.g. D-Trp and D-Asp, toxic D-amino acids from tRNA; dimer	aa	145	+	4075038	4075475
dtpA	EG13939	ECK1630	b1634	Dipeptide and tripeptide permease A	aa	500	+	1710793	1712295
dtpB	EG12232	ECK3481	b3496	Dipeptide and tripeptide permease B	aa	489	+	3638885	3640354
dtpD	EG13304	ECK0698	b0709	Dipeptide and tripeptide permease D	aa	493	-	740298	741779
dusA	EG11932	ECK4041	b4049	tRNA-dihydrouridine synthase A	aa	330	+	4259737	4260729
dusB	EG11311	ECK3247	b3260	tRNA-dihydrouridine synthase B	aa	321	+	3408302	3409267
dusC	EG12022	ECK2133	b2140	tRNA-dihydrouridine synthase C	aa	315	-	2227460	2228407
dut	EG10251	ECK3630	b3640	dUTP pyrophosphatase; dUTPase	aa	151	+	3811955	3812410
dxr	EG12715	ECK0172	b0173	1-deoxy-D-xylulose 5-phosphate (DXP) reductoisomerase, NAPDH-dependent; also called 2-C-methyl-D-erythritol 4-phosphate (MEP) synthase; alternative nonmevalonate (DXP) pathway for terpenoid biosynthesis; dimeric	aa	398	+	193521	194717
dxs	EG13612	ECK0414	b0420	DXP synthase; DXP is precursor to isoprenoids, thiamin, pyridoxol	aa	620	-	437539	439401
eamA	EG11639	ECK1526	b1533	Efflux pump for cysteine and O-acetyl-L-serine; part of a L-cysteine/L-cystine shuttle system confering hydrogen peroxide resistance	aa	299	-	1618262	1619161
eamB	EG12445	ECK2576	b2578	Cysteine and O-acetylserine exporter, inner membrane protein	aa	195	+	2713445	2714032
ebgA	EG10252	ECK3066	b3076	Evolved beta-galactosidase, alpha subunit; normal substrate and function unknown; alpha(4)beta(4) holoenzyme	aa	1030	+	3220655	3223747
ebgC	EG10253	ECK3067	b3077	Evolved beta-galactosidase, beta subunit; normal substrate and function unknown; alpha(4)beta(4) holoenzyme	aa	149	+	3223744	3224193
ebgR	EG10254	ECK3065	b3075	ebgAC operon repressor	aa	327	+	3219488	3220471
ecnA	EG14372	ECK4142	b4410	Lipoprotein antitoxin to bacteriolytic lipoprotein entericidin B (ecnB) toxin	aa	41	+	4374340	4374465
ecnB	EG14345	ECK4143	b4411	Bacteriolytic lipoprotein entericidin B toxin	aa	48	+	4374576	4374722
eco	EG10255	ECK2201	b2209	Ecotin, serine protease inhibitor	aa	162	+	2301927	2302415
ecpA	EG13565	ECK0292	b0293	ECP pilin	aa	195	-	309308	309895
ecpB	EG13564	ECK0291	b0292	Pilus chaperone required for ECP formation	aa	222	-	308582	309250
ecpC	EG13563	ECK0290	b0291	Outer membrane protein required for ECP formation	aa	841	-	306031	308556
ecpD	EG13562	ECK0289	b0290	Polymerized tip adhesin of ECP fibers	aa	547	-	304398	306041
ecpE	EG13561	ECK0288	b0289	Pilus chaperone required for ECP formation	aa	236	-	303719	304429
ecpR	EG14324	ECK0293	b0294	Putative transcriptional regulator for ecp operon	aa	196	-	309970	310560
eda	EG10256	ECK1851	b1850	KHG/KDPG aldolase; 2-keto-4-hydroxyglutarate aldolase and 2-keto-3-deoxy-6-phosphogluconate aldolase activities; homotrimeric; 2-keto-4-hydroxyglutarate aldolase is also known as 4-hydroxy-2-oxoglutarate aldolase. 2-keto-3-deoxy-6-phosphogluconate aldolas	aa	213	-	1930139	1930780
edd	EG10257	ECK1852	b1851	Phosphogluconate dehydratase; growth on gluconate	aa	603	-	1930817	1932628
efeB	EG11735	ECK1009	b1019	Deferrrochelatase, periplasmic; inactive acid inducible low-pH ferrous ion transporter EfeUOB; periplasmic acid peroxidase; heme cofactor	aa	423	+	1082599	1083870
efeO	EG13861	ECK1008	b1018	Inactive acid-inducible low-pH ferrous ion transporter EfeUOB; acid-inducible periplasmic protein; hyperlethality gene	aa	375	+	1081466	1082593
efp	EG12099	ECK4141	b4147	Elongation factor EF-P, stimulates fMet dipeptide synthesis	aa	188	+	4373722	4374288
elaA	EG13184	ECK2261	b2267	Predicted acetyltransferase, function unknown	aa	153	-	2379104	2379565
elaB	EG13185	ECK2260	b2266	Ribosome-binding protein, function unknown; probably membrane-anchored	aa	101	-	2378744	2379049
elaD	EG14261	ECK2263	b2269	Protease, capable of cleaving an AMC-ubiquitin model substrate; physiological substrate unknown	aa	403	+	2380735	2381946
elbB	EG11383	ECK3198	b3209	Involved in isoprenoid biosynthesis; also known as sigma cross-reacting protein 27A	aa	217	-	3347828	3348481
elfA	EG13709	ECK0929	b0938	Laminin-binding fimbrin subunit, fimA homolog	aa	179	+	997091	997630
elfC	EG13711	ECK0931	b0940	Putative outer membrane fimbrial subunit export usher protein	aa	866	+	998439	1001039
elfD	EG13710	ECK0930	b0939	Putative periplasmic pilus chaperone, induced by AI-2 pheromone	aa	233	+	997713	998414
elfG	EG13712	ECK0932	b0941	FimA homolog, function unknown	aa	356	+	1001030	1002100
emrA	EG11354	ECK2679	b2685	EmrAB-TolC multidrug resistance pump; periplasmic membrane fusion component, signal anchor; energy-dependent efflux of octane, thiolactomycin and the uncouplers DNP, CCCP, and FCCP	aa	390	+	2809449	2810621
emrB	EG11439	ECK2680	b2686	EmrAB-TolC multidrug resistance pump; energy-dependent efflux of octane, thiolactomycin, and uncouplers DNP, CCCP, and FCCP; inner membrane-spanning translocase	aa	512	+	2810638	2812176
emrD	EG11693	ECK3664	b3673	Multidrug resistance pump; overexpression resistance to uncouplers and detergents	aa	394	+	3851945	3853129
emrE	EG10629	ECK0534	b0543	Multidrug resistance pump, DLP12 prophage; methylviologen sensitivity	aa	110	+	567538	567870
emrK	EG13282	ECK2364	b2368	EmrKY-TolC multidrug resistance efflux pump, membrane fusion protein; overexpression resistance to deoxycholate; hyperlethality gene; signal anchor	aa	387	-	2480198	2481361
emrY	EG13283	ECK2363	b2367	EmrKY-TolC multidrug resistance efflux pump; overexpression resistance to deoxycholate; hyperlethality gene	aa	512	-	2478660	2480198
emtA	EG13897	ECK1181	b1193	Membrane-bound lytic transglycosylase E, lipoprotein; involved in limited murein hydrolysis	aa	203	+	1242403	1243014
endA	EG11336	ECK2940	b2945	DNA-specific endonuclease I, periplasmic; inhibited by RNA; extensive DNA breakdown	aa	235	+	3088369	3089076
eno	EG10258	ECK2773	b2779	Enolase; phosphoprotein; component of RNA degradosome	aa	432	-	2904665	2905963
entA	EG10259	ECK0589	b0596	2,3-Dihydro-2,3-dihydroxybenzoate dehydrogenase	aa	248	+	627774	628520
entB	EG10260	ECK0588	b0595	Isochorismatase, aryl carrier protein (ArCP); also called 2,3-dihydro-2,3-dihydroxybenzoate synthase	aa	285	+	626917	627774
entC	EG10261	ECK0586	b0593	Isochorismate synthase	aa	391	+	624108	625283
entD	EG10262	ECK0575	b0583	Enterochelin synthase, component D; EntB(ArCP)/EntF-CoA phosphopantetheinyltransferase; facilitates secretion of enterobactin peptide	aa	209	-	608682	609302
entE	EG10263	ECK0587	b0594	Enterochelin synthase, component E; 2,3-dihydroxybenzoate (DHB)-AMP ligase; holo-EntB(ArCP)-S-DHB formation	aa	536	+	625293	626903
entF	EG10264	ECK0579	b0586	Enterochelin synthase, component F; multifunctional: holo-EntF(PCP), primed by EntD; seryl-AMP, seryl-S-EntF synthase; DHB-Ser-S-EntF intermediate formation	aa	1293	+	613380	617261
entH	EG11105	ECK0590	b0597	Thioesterase required for efficient enterobactin production; may correct misacylation of the aryl carrier protein domain of EntB	aa	137	+	628523	628936
entS	EG11104	ECK0584	b0591	Enterobactin exporter, iron-regulated; hyperlethality gene	aa	416	+	621523	622773
envC	EG12297	ECK3603	b3613	Activator of AmiB,C murein hydrolases, septal ring factor	aa	419	+	3784861	3786120
envR	EG11741	ECK3251	b3264	Probable transcriptional repressor for acrEF (envCD); function unknown	aa	220	-	3410825	3411487
envY	EG10268	ECK0558	b0566	Thermoregulatory activator of porin expression, AraC family	aa	253	-	585370	586131
envZ	EG10269	ECK3391	b3404	Osmosensor histidine protein kinase/phosphatase; regulates production of outer membrane proteins; dimeric	aa	450	-	3532538	3533890
epd	EG10368	ECK2923	b2927	Erythrose-4-P dehydrogenase	aa	339	-	3070694	3071713
epmA	EG11211	ECK4151	b4155	EF-P-lysine34 lysyltransferase; regulator of poxB; mutants are hypersensitive to sulfometuron methyl, alpha-keto butyrate, and many amino acid analogs; slow growth rate; hypersensitivity to many antibiotics and dyes	aa	325	+	4380666	4381643
epmB	EG12473	ECK4140	b4146	Required for lysylation of EF-P-Lys34; weak lysine 2,3-aminomutase activity	aa	342	-	4372652	4373680
epmC	EG14116	ECK2320	b2326	EF-P-Lys34 hydroxylase	aa	182	-	2442225	2442773
eptA	EG11613	ECK4107	b4114	Lipid A phosphoethanolamine transferase, associated with polymyxin resistance	aa	547	-	4331970	4333613
eptB	EG12267	ECK3533	b3546	KDO phosphoethanolamine transferase, Ca(2+)-inducible; required for Ca(2+) tolerance of heptose-deficient cells	aa	563	-	3706807	3708498
eptC	EG11914	ECK3946	b3955	Probable LPS core phosphoethanolamine transferase	aa	577	-	4146555	4148288
era	EG10270	ECK2564	b2566	Ribosome-associated GTPase essential for growth; also required for a normal adaptation response to thermal stress; GTP-dependent autophosphorylating protein kinase activity; membrane-associated, 16S rRNA-binding protein; cell cycle arrest	aa	301	-	2700503	2701408
erfK	EG12682	ECK1985	b1990	L,D-transpeptidase linking Lpp to murein, periplasmic	aa	310	-	2060415	2061347
erpA	EG12332	ECK0155	b0156	Iron-sulfur cluster insertion protein; A-type Fe-S protein; essential for respiratory growth	aa	114	+	176610	176954
esrE	EG14502	ECK4519	b4707	Essential sRNA of unknown function	nt	252	+	4018001	4018252
essD	EG13634	ECK0545	b0554	Phage lambda S lysis protein homolog, DLP12 prophage	aa	71	+	576621	576836
essQ	EG13831	ECK1550	b1556	Phage lambda S lysis protein homolog, Qin prophage	aa	71	-	1638394	1638609
etk	EG11826	ECK0972	b0981	Cryptic autophosphorylating protein tyrosine kinase Etk; role in polymyxin resistance; cognate with Etp phosphatase; required for formation of the O-antigen capsule; silenced by IS1D insertion in promoter region	aa	726	-	1041253	1043433
etp	EG13727	ECK0973	b0982	Cryptic phosphotyrosine-protein phosphatase; responsible for dephosphorylating the Etk-P autokinase; required for formation of the O-antigen capsule; silenced by IS1D insertion in promoter region	aa	148	-	1043453	1043899
eutA	EG14181	ECK2446	b2451	Reactivating factor for ethanolamine ammonia lyase EutBC	aa	467	-	2563503	2564906
eutB	EG50006	ECK2436	b2441	Ethanolamine ammonia lyase, large subunit, adenosylcobalamine-dependent; concerted induction requires both B12 and ethanolamine; heterodimeric	aa	453	-	2555340	2556701
eutC	EG50007	ECK2435	b2440	Ethanolamine ammonia lyase, small subunit, adenosylcobalamine-dependent; concerted induction requires both B12 and ethanolamine; heterodimeric	aa	295	-	2554432	2555319
eutD	EG14188	ECK2453	b2458	Phosphate acetyltransferase	aa	338	-	2570511	2571527
eutE	EG14185	ECK2450	b2455	Aldehyde oxidoreductase	aa	467	-	2568370	2569773
eutG	EG14183	ECK2448	b2453	Aldehyde reductase, converts acetaldehyde to ethanol; ethanol dehydrogenase	aa	395	-	2566346	2567533
eutH	EG14182	ECK2447	b2452	Ethanolamine transport	aa	408	-	2564903	2566129
eutJ	EG14184	ECK2449	b2454	Putative chaperonin	aa	278	-	2567523	2568359
eutK	EG14170	ECK2433	b2438	Ethanolamine catabolic microcompartment shell protein	aa	166	-	2553250	2553750
eutL	EG14171	ECK2434	b2439	Ethanolamine catabolic microcompartment shell protein; forms a 2-dimensional protein membrane	aa	219	-	2553763	2554422
eutM	EG14187	ECK2452	b2457	Ethanolamine catabolic microcompartment shell protein; forms a 2-dimensional protein membrane	aa	97	-	2570179	2570472
eutN	EG14186	ECK2451	b2456	Ethanolamine catabolic microcompartment shell protein	aa	95	-	2569785	2570072
eutP	EG14191	ECK2456	b2461	eut operon protein, function unknown	aa	159	-	2573000	2573479
eutQ	EG14190	ECK2455	b2460	eut operon protein, function unknown	aa	233	-	2572324	2573025
eutR	EG12190	ECK2432	b2437	eut operon transcriptional activator, AraC family; concerted induction requires both B12 and ethanolamine; autoregulatory	aa	350	-	2552152	2553204
eutS	EG14192	ECK2457	b2462	Ethanolamine catabolic microcompartment shell protein	aa	111	-	2573492	2573827
eutT	EG14189	ECK2454	b2459	Cobalamin adenosyl transferase	aa	267	-	2571524	2572327
evgA	EG11609	ECK2365	b2369	Response regulator for acid and drug resistance, cognate to EvgS; homodimeric	aa	204	+	2481777	2482391
evgS	EG11610	ECK2366	b2370	Sensor kinase for acid and drug resistance, cognate to EvgA	aa	1197	+	2482396	2485989
exbB	EG10271	ECK2999	b3006	Uptake of enterochelin; resistance or sensitivity to colicins; similarity with TolQ	aa	244	-	3149272	3150006
exbD	EG10272	ECK2998	b3005	Uptake of enterochelin; resistance or sensitivity to colicins; similarity with TolR	aa	141	-	3148840	3149265
exoX	EG14031	ECK1845	b1844	Exonuclease X; 3'-5' DNase; confers UV sensitivity in recJ, xseAB, sbcB background	aa	220	+	1924144	1924806
exuR	EG12739	ECK3085	b3094	Repressor for the exuR regulon; induced by D-hexuronates	aa	258	+	3244674	3245450
exuT	EG12738	ECK3084	b3093	Hexuronate permease, for glucuronate and galacturonate	aa	472	+	3243126	3244544
eyeA	EG31183	ECK4506	b4690	Novel sRNA, function unknown, CP4-6 prophage	nt	75	+	271804	271878
fabA	EG10273	ECK0945	b0954	3R-3-hydroxydecanoyl acyl carrier protein (ACP) dehydratase; also called beta-hydroxydecanoylthioester dehydrase	aa	172	-	1015175	1015693
fabB	EG10274	ECK2317	b2323	3-oxoacyl-[acyl-carrier-protein] synthase I; beta-Ketoacyl-ACP synthase I; KAS I; homodimeric	aa	406	-	2438407	2439627
fabD	EG11317	ECK1078	b1092	Malonyl-CoA-acyl carrier protein transacylase	aa	309	+	1148951	1149880
fabF	EG12606	ECK1081	b1095	beta-Ketoacyl-ACP synthase II; KAS II; homodimeric	aa	413	+	1151162	1152403
fabG	EG11318	ECK1079	b1093	beta-Ketoacyl-ACP reductase	aa	244	+	1149893	1150627
fabH	EG10277	ECK1077	b1091	beta-Ketoacyl-ACP synthase III; KAS III; monomer	aa	317	+	1147982	1148935
fabI	EG11528	ECK1283	b1288	Enoyl-ACP reductase, NADH dependent	aa	262	-	1348275	1349063
fabR	EG11394	ECK3955	b3963	Transcriptional repressor of fabA and fabB	aa	215	+	4159147	4159794
fabZ	EG11284	ECK0179	b0180	3R-hydroxymyristoyl acyl carrier protein (ACP) dehydratase	aa	151	+	202101	202556
fadA	EG10278	ECK3837	b3845	3-ketoacyl-CoA thiolase, fatty acid oxidation complex subunit beta	aa	387	-	4025632	4026795
fadB	EG10279	ECK3838	b3846	Multifunctional fatty acid oxidation complex subunit alpha; four enzyme activities: L-3-hydroxyacyl-CoA dehydrogenase, 3-hydroxyacyl-CoA epimerase, dodecenoyl-CoA-delta-isomerase, and small-chain-length enoyl-CoA hydratase (cronotase)	aa	729	-	4026805	4028994
fadD	EG11530	ECK1803	b1805	Acyl-CoA synthase	aa	561	-	1886085	1887770
fadE	EG13145	ECK0222	b0221	Medium-long-chain fatty acyl-CoA dehydrogenase	aa	814	-	240859	243303
fadH	EG12723	ECK3071	b3081	2,4-dienoyl CoA reductase, NADPH-dependent	aa	672	+	3229687	3231705
fadI	EG14128	ECK2336	b2342	Thiolase of anaerobic fatty acid oxidation complex FadIJ; 3-ketoacyl-CoA thiolase	aa	436	-	2457181	2458491
fadJ	EG14127	ECK2335	b2341	Multifunctional anaerobic fatty acid oxidation complex FadIJ; has 3-hydroxyacyl-CoA dehydrogenase and medium-long-chain-length enoyl-CoA hydratase activities; probable beta-hydroxybutyryl-CoA epimerase and dodecenoyl-CoA-delta-isomerase	aa	714	-	2455037	2457181
fadK	EG12357	ECK1699	b1701	Acyl-CoA synthase, anaerobic	aa	548	+	1781055	1782701
fadL	EG10280	ECK2338	b2344	Fatty acid transport protein, outer membrane; long-chain fatty acid receptor	aa	446	+	2459328	2460668
fadM	EG13251	ECK0437	b0443	long-chain acyl-CoA thioesterase III	aa	132	+	463626	464024
fadR	EG10281	ECK1175	b1187	Repressor/activator for fatty acid metabolism regulon; fatty acid-responsive transcription factor; fabAB, iclR activator (regulates aceBAK, glyoxylate shunt); fad repressor; homodimeric	aa	239	+	1234161	1234880
fau	EG11158	ECK2907	b2912	5-formyltetrahydrofolate cycloligase, folinic acid catabolism; also known as 5,10-methenyltetrahydrofolate synthase (MTHFS)	aa	182	+	3054263	3054811
fbaA	EG10282	ECK2921	b2925	Fructose 1,6-bisphosphate aldolase, class II; binds Zn(II); homodimeric	aa	359	-	3068187	3069266
fbaB	EG14062	ECK2090	b2097	Fructose 1,6-bisphosphate aldolase, class I	aa	350	-	2175534	2176586
fbp	EG10283	ECK4227	b4232	Fructose-1,6-bisphosphatase; allosteric: inhibited by AMP	aa	332	-	4452634	4453632
fdhD	EG11859	ECK3888	b3895	Redox enzyme maturation protein (REMP) for FdnG/FdoG; required as a sulfurtransferase for formate dehydrogenase activity; probable cytoplasmic protein	aa	277	+	4084039	4084872
fdhE	EG10284	ECK3884	b3891	Redox enzyme maturation protein (REMP) for FdnG/FdoG; required for formate dehydrogenase activity; probable cytoplasmic protein	aa	309	-	4078322	4079251
fdhF	EG10285	ECK4072	b4079	Formate dehydrogenase H, selenopeptide; molybdate-dependent, sulfur-dependent; part of FHL-1 and FHL-2 (formate hydrogenlyase) complexes	aa	715	-	4295242	4297389
fdnG	EG11227	ECK1468	b1474	Formate dehydrogenase-N, selenopeptide, anaerobic; FDH-N; periplasmic	aa	1015	+	1545425	1548472
fdnH	EG11228	ECK1469	b1475	Formate dehydrogenase-N, Fe-S subunit, anaerobic; FDH-N; periplasmic	aa	294	+	1548485	1549369
fdnI	EG11229	ECK1470	b1476	Formate dehydrogenase-N, cytochrome subunit, anaerobic; FDH-N	aa	217	+	1549362	1550015
fdoG	EG11858	ECK3887	b3894	Formate dehydrogenase-O, selenopeptide, aerobic	aa	1016	-	4080795	4083845
fdoH	EG11857	ECK3886	b3893	Formate dehydrogenase-O Fe-S subunit, aerobic	aa	300	-	4079880	4080782
fdoI	EG11856	ECK3885	b3892	Formate dehydrogenase-O cytochrome b556 subunit, aerobic	aa	211	-	4079248	4079883
fdrA	EG13399	ECK0511	b0518	Multicopy suppressor of dominant negative ftsH mutations	aa	555	+	545904	547571
fdx	EG11328	ECK2522	b2525	Ferredoxin, an iron-sulfur protein; involved in assembly of other Fe-S clusters	aa	111	-	2654770	2655105
feaB	EG13179	ECK1382	b1385	Phenylacetaldehyde dehydrogenase	aa	499	+	1445543	1447042
feaR	EG13422	ECK1381	b1384	Transcriptional activator for tynA and feaB, AraC family	aa	301	-	1444402	1445307
fecA	EG10286	ECK4281	b4291	Outer membrane ferric citrate receptor; ferric citrate uptake, TonB-dependent; signals FecR to activate FecI	aa	774	-	4512376	4514700
fecB	EG10287	ECK4280	b4290	Ferric citrate-binding protein, periplasmic	aa	300	-	4511429	4512331
fecC	EG10288	ECK4279	b4289	Ferric citrate transport membrane permease	aa	332	-	4510434	4511432
fecD	EG10289	ECK4278	b4288	Ferric citrate transport membrane permease	aa	318	-	4509481	4510437
fecE	EG10290	ECK4277	b4287	Ferric citrate ATP-binding, membrane-associated transport protein	aa	255	-	4508713	4509480
fecI	EG10291	ECK4283	b4293	Alternative RNAP sigma factor required for fecA promoter; activated by FecR	aa	173	-	4515737	4516258
fecR	EG10292	ECK4282	b4292	Transmembrane signal transducer for ferric citrate transport; recognizes FecA:ferric citrate complex in periplasm and activates FecI sigma factor in cytoplasm	aa	317	-	4514787	4515740
feoA	EG12101	ECK3395	b3408	Ferrous iron uptake, required for full FeoB activity	aa	75	+	3538185	3538412
feoB	EG12102	ECK3396	b3409	Ferrous iron uptake GTP-binding membrane protein; N-terminus is a cytoplasmic G protein	aa	773	+	3538429	3540750
feoC	EG12933	ECK3397	b3410	Ferrous iron uptake, required for full FeoB activity; putative Fe?S cluster redox or iron sensing transcriptional regulator	aa	78	+	3540750	3540986
fepA	EG10293	ECK0576	b0584	Ferrienterobactin outer membrane receptor	aa	746	-	609477	611717
fepB	EG10294	ECK0585	b0592	Ferrienterobactin-binding protein, periplasmic	aa	318	-	622777	623733
fepC	EG10295	ECK0581	b0588	Ferrienterobactin transporter, membrane ATP protein	aa	271	-	618607	619422
fepD	EG10296	ECK0583	b0590	Ferrienterobactin transporter, membrane permease	aa	334	-	620408	621412
fepE	EG10297	ECK0580	b0587	Ferrienterobactin transport, membrane protein; regulator of length of O-antigen component of lipopolysaccharide chains	aa	377	+	617477	618610
fepG	EG10298	ECK0582	b0589	Ferrienterobactin transporter, membrane permease	aa	330	-	619419	620411
fes	EG10299	ECK0577	b0585	Enterochelin esterase	aa	374	+	612038	613162
ffh	EG10300	ECK2607	b2610	Signal Recognition Particle (SRP) protein, with 4.5S RNA; GTPase involved in co-translational protein translocation into and through membranes	aa	453	-	2744456	2745817
ffs	EG30027	ECK0449	b0455	4.5S sRNA component of Signal Recognition Particle (SRP); works with the Ffh protein; involved in co-translational protein translocation into and possibly through membranes	nt	114	+	475672	475785
fhlA	EG10301	ECK2726	b2731	Formate hydrogen lyase system activator, global regulator	aa	692	+	2852360	2854438
fhuA	EG10302	ECK0149	b0150	Outer membrane transporter for ferrichrome-iron; interacts with TonB; receptor for microcin J25, colicin M, and phages T1, T5, phi80; transports albomycin and rifamycin	aa	747	+	167484	169727
fhuB	EG10303	ECK0152	b0153	Fe(3+)-ferrichrome ABC transporter permease	aa	660	+	171462	173444
fhuC	EG10304	ECK0150	b0151	ABC transporter ATPase, Fe(3+)-ferrichrome uptake	aa	265	+	169778	170575
fhuD	EG10305	ECK0151	b0152	Ferric hydroxamate-binding protein, periplasmic; fhuD mutants are albomycin resistant	aa	296	+	170575	171465
fhuE	EG10306	ECK1088	b1102	Outer membrane receptor for ferric-rhodotorulic acid; also receptor for ferric siderophores coprogen and ferrioxamine B	aa	729	-	1158585	1160774
fhuF	EG12595	ECK4357	b4367	Siderophore-iron reductase; releases iron from hydroxamate-type siderophores; cytoplasmic	aa	262	-	4602898	4603686
fic	EG10307	ECK3349	b3361	Adenosine monophosphate-protein transferase domain protein; RpoS-regulated; possible toxin gene	aa	200	-	3488883	3489485
fieF	EG11873	ECK3907	b3915	Ferrous-iron and zinc efflux pump; cation diffusion facilitator family; dimeric	aa	300	+	4104492	4105394
fimA	EG10308	ECK4305	b4314	Fimbrin type 1, major structural subunit; phase variation	aa	182	+	4541138	4541686
fimB	EG10309	ECK4303	b4312	Site-specific recombinase, fimA promoter inversion; mediates fimbriae phase switching, along with FimE	aa	200	+	4538980	4539582
fimC	EG10310	ECK4307	b4316	Periplasmic chaperone for type 1 fimbriae; FimCD chaperone-usher transport	aa	241	+	4542327	4543052
fimD	EG10311	ECK4308	b4317	Outer membrane fimbrial subunit export usher protein; involved in export and assembly of type 1 fimbrial subunits; FimCD chaperone-usher transport	aa	878	+	4543119	4545755
fimE	EG10312	ECK4304	b4313	Site-specific recombinase, fimA promoter inversion; biased towards the "ON to OFF" fimbriae phase switching direction	aa	198	+	4540060	4540656
fimF	EG10313	ECK4309	b4318	Fimbrin type 1 minor component; fimbrial morphology, assembly	aa	176	+	4545765	4546295
fimG	EG10314	ECK4310	b4319	Fimbrin type 1 minor component; fimbriae length; perhaps inhibits polymerization in type 1 fimbriae assembly	aa	167	+	4546308	4546811
fimH	EG10315	ECK4311	b4320	Minor type 1 fimbrial subunit; membrane-specific adhesin; mediates mannose-binding to host surfaces	aa	300	+	4546831	4547733
fimI	EG11974	ECK4306	b4315	Required for fimbriae biosynthesis, FimA homolog	aa	179	+	4541751	4542290
fimZ	EG11103	ECK0528	b0535	Predicted fimbriae protein synthesis regulator	aa	210	-	563071	563703
fis	EG10317	ECK3248	b3261	Transcriptional activator for rRNA operons, bends DNA; interacts with RNAP; nucleoid-associated protein; dimeric	aa	98	+	3409293	3409589
fiu	EG13317	ECK0794	b0805	TonB-dependent ferric iron outer membrane transporter; siderophore receptor for ferri-dihydroxybenzoylserine, ferri-dihydroxybenzoate and other catecholate siderophores; surface receptor for colicins G, H, and E492	aa	760	-	838472	840754
fixA	EG11562	ECK0042	b0041	Required for anaerobic carnitine reduction	aa	256	+	42403	43173
fixB	EG11563	ECK0043	b0042	Required for anaerobic carnitine reduction	aa	313	+	43188	44129
fixC	EG11564	ECK0044	b0043	Predicted flavoprotein oxidoreductase; may be involved in anaerobic carnitine reduction; predicted FAD-binding domain; function unknown	aa	428	+	44180	45466
fixX	EG11565	ECK0045	b0044	Related to carnitine metabolism	aa	95	+	45463	45750
fklB	EG12503	ECK4203	b4207	FKBP-type peptidyl-prolyl cis-trans isomerase; contains pipecolic acid residue	aa	206	+	4426958	4427578
fkpA	EG12900	ECK3334	b3347	Periplasmic peptidylprolyl cis,trans isomerase; heat shock inducible; PPIase-independent chaperone activity, binds FK506	aa	270	-	3474629	3475441
fkpB	EG11080	ECK0029	b0028	FKBP-type peptidyl-prolyl cis-trans isomerase	aa	149	+	25826	26275
fldA	EG10318	ECK0672	b0684	Flavodoxin I	aa	176	-	710158	710688
fldB	EG12697	ECK2890	b2895	Flavodoxin-2	aa	173	+	3037877	3038398
flgA	EG20263	ECK1057	b1072	Flagellar basal body P-ring formation	aa	219	-	1129427	1130086
flgB	EG14266	ECK1058	b1073	Flagellar basal body rod subunit	aa	138	+	1130241	1130657
flgC	EG14267	ECK1059	b1074	Flagellar basal body rod subunit	aa	134	+	1130661	1131065
flgD	EG14268	ECK1060	b1075	Flagellar basal body rod modification	aa	231	+	1131077	1131772
flgE	EG14269	ECK1061	b1076	Flagellar hook subunit protein	aa	402	+	1131797	1133005
flgF	EG14270	ECK1062	b1077	Flagellar basal body rod subunit	aa	251	+	1133025	1133780
flgG	EG14271	ECK1063	b1078	Flagellar basal body rod major subunit	aa	260	+	1133952	1134734
flgH	EG20264	ECK1064	b1079	Flagellar synthesis, basal body L-ring lipoprotein	aa	232	+	1134787	1135485
flgI	EG20265	ECK1065	b1080	Basal body P-ring flagellar protein	aa	365	+	1135497	1136594
flgJ	EG14272	ECK1066	b1081	Flagellum-specific muramidase	aa	313	+	1136594	1137535
flgK	EG11967	ECK1067	b1082	Flagellar synthesis, hook-associated protein	aa	547	+	1137601	1139244
flgL	EG11545	ECK1068	b1083	Flagellar synthesis, hook-associated protein	aa	317	+	1139256	1140209
flgM	EG12664	ECK1056	b1071	Anti-sigma 28 (FliA) factor; regulator of FlhD	aa	97	-	1129058	1129351
flgN	EG12665	ECK1055	b1070	Initiation of flagellar filament assembly	aa	138	-	1128637	1129053
flhA	EG14273	ECK1880	b1879	Flagellar export pore protein, integral membrane protein	aa	692	-	1960996	1963074
flhB	EG14035	ECK1881	b1880	Flagellin export apparatus, substrate specificity protein; determines the order of subunit export	aa	382	-	1963067	1964215
flhC	EG10319	ECK1892	b1891	Transcriptional activator of flagellar class II operons; forms heterotetramer with FlhD; CsrA regulon; may be allosteric effector of FlhD	aa	192	-	1975290	1975868
flhD	EG10320	ECK1893	b1892	Transcriptional activator of flagellar class II operons; forms heterotetramer with FlhC; possible role in regulation of cell division; can function in vivo independently of FlhC, but does not bind DNA by itself; contains HTH motif	aa	116	-	1975871	1976221
flhE	EG14013	ECK1879	b1878	Proton seal during flagellar secretion; periplasmic; bound to flagellar basal body; required for full swarming motility	aa	130	-	1960604	1960996
fliA	EG11355	ECK1921	b1922	Transcription factor sigma 28 for class III flagellar operons	aa	239	-	1999094	1999813
fliC	EG10321	ECK1922	b1923	Flagellin, structural gene, H-antigen	aa	498	-	2000134	2001630
fliD	EG10841	ECK1923	b1924	Hook-associated protein 2, axial family	aa	468	+	2001896	2003302
fliE	EG11346	ECK1935	b1937	Flagellar synthesis; basal body component	aa	104	-	2010724	2011038
fliF	EG11347	ECK1936	b1938	Flagellar basal body M-ring protein	aa	552	+	2011253	2012911
fliG	EG11654	ECK1937	b1939	Rotor protein for flagellar motor switching and energizing; role in flagellar assembly	aa	331	+	2012904	2013899
fliH	EG11656	ECK1938	b1940	Negative regulator of FliI ATPase activity; involved in flagellar assembly and export	aa	228	+	2013892	2014578
fliI	EG20266	ECK1939	b1941	Cytoplasmic membrane ATPase involved in flagellar assembly; involved in export of flagellar axial protein subunits	aa	457	+	2014578	2015951
fliJ	EG20267	ECK1940	b1942	Flagellin export apparatus soluble chaperone	aa	147	+	2015970	2016413
fliK	EG20268	ECK1941	b1943	Hook filament junction; controls hook length	aa	375	+	2016410	2017537
fliL	EG10322	ECK1942	b1944	Affects rotational direction of flagella during chemotaxis	aa	154	+	2017642	2018106
fliM	EG10323	ECK1943	b1945	Flagellar synthesis, motor switching and energizing	aa	334	+	2018111	2019115
fliN	EG10324	ECK1944	b1946	Flagellar switch protein	aa	137	+	2019112	2019525
fliO	EG11224	ECK1945	b1947	Flagellin export apparatus, integral membrane protein	aa	121	+	2019528	2019893
fliP	EG11975	ECK1946	b1948	Flagellin export apparatus, integral membrane protein	aa	245	+	2019893	2020630
fliQ	EG11976	ECK1947	b1949	Flagellin export apparatus, integral membrane protein	aa	89	+	2020640	2020909
fliR	EG11977	ECK1948	b1950	Flagellin export apparatus, integral membrane protein	aa	261	+	2020917	2021702
fliS	EG11388	ECK1924	b1925	Flagellar chaperone, inhibits premature FliC assembly; cytosolic	aa	136	+	2003327	2003737
fliT	EG11389	ECK1925	b1926	Flagellar synthesis, predicted chaperone, role unknown	aa	121	+	2003737	2004102
fliY	EG12680	ECK1919	b1920	Cystine-binding protein, periplasmic; part of a L-cysteine/L-cystine shuttle system confering hydrogen peroxide resistance; not required for motility; may regulate FliA (sigma 28)	aa	266	-	1997609	1998409
fliZ	EG11356	ECK1920	b1921	DNA-binding RpoS antagonist; transiently inhibits RpoS in post-exponential phase; timing factor allowing motility to continue for a while during starvation; not required for normal motility	aa	183	-	1998497	1999048
flk	EG10229	ECK2315	b2321	Prevents premature secretion of FlgM; senses flagellar assembly stage	aa	331	+	2435972	2436967
flu	EG12686	ECK1993	b2000	Antigen 43, phase-variable bipartite outer membrane protein; Ag43; CP4-44 defective prophage; affects surface properties, piliation, colonial morphology	aa	1039	+	2069563	2072682
flxA	EG13429	ECK1560	b1566	Member of FliA regulon, function unknown, Qin prophage	aa	110	+	1644429	1644761
fmt	EG11268	ECK3274	b3288	Methionyl-tRNA formyltransferase	aa	315	+	3432236	3433183
fnr	EG10325	ECK1330	b1334	Global transcription factor for anaerobic growth; [4FE-4S] cluster; homodimeric	aa	250	-	1396798	1397550
fnrS	EG31185	ECK4511	b4699	FNR-activated anaerobic sRNA; mediates negative FNR regulation; Hfq-dependent	nt	122	+	1407153	1407274
focA	EG11258	ECK0895	b0904	Formate channel; mutants are hypophosphite resistance and have elevated intracellular formate and reduced excreted formate	aa	285	-	952832	953689
focB	EG14220	ECK2488	b2492	Probable bidirectional formate transporter 2	aa	282	+	2611956	2612804
folA	EG10326	ECK0049	b0048	Dihydrofolate reductase; trimethoprim resistance	aa	159	+	49823	50302
folB	EG11673	ECK3048	b3058	Dihydroneopterin aldolase	aa	122	-	3202243	3202611
folC	EG10327	ECK2309	b2315	Dihydrofolate:folylpolyglutamate synthase	aa	422	-	2429696	2430964
folD	EG10328	ECK0522	b0529	Methenyltetrahydrofolate dehydrogenase/cyclohydrolase	aa	288	-	556098	556964
folE	EG11375	ECK2146	b2153	GTP cyclohydrolase I	aa	222	-	2241006	2241674
folK	EG11374	ECK0141	b0142	6-Hydroxymethyl-7,8-dihydropterin pyrophosphokinase; monomeric	aa	159	-	157253	157732
folM	EG13189	ECK1601	b1606	Dihydromonapterin reductase, tetrahydromonapterin synthesis; NADPH-dependent; dihydrofolate reductase isozyme	aa	240	+	1679000	1679722
folP	EG50011	ECK3166	b3177	Dihydropteroate synthase	aa	282	-	3322085	3322933
folX	EG14263	ECK2297	b2303	Dihydroneopterin triphosphate epimerase, tetrahydromonapterin synthesis	aa	120	+	2419347	2419709
fpr	EG11518	ECK3916	b3924	Ferredoxin NADP+ reductase; anaerobic; cloned fpr gene suppresses unlinked mvrA mutation	aa	248	-	4111749	4112495
frc	EG14145	ECK2370	b2374	Formyl CoA transferase, NAD(P)-binding; oxalate catabolism; dimeric	aa	416	-	2490026	2491276
frdA	EG10330	ECK4150	b4154	Fumarate reductase flavoprotein subunit	aa	602	-	4378533	4380341
frdB	EG10331	ECK4149	b4153	Fumarate reductase iron-sulfur protein subunit	aa	244	-	4377806	4378540
frdC	EG10332	ECK4148	b4152	Fumarate reductase membrane anchor polypeptide	aa	131	-	4377400	4377795
frdD	EG10333	ECK4147	b4151	Fumarate reductase membrane anchor polypeptide	aa	119	-	4377030	4377389
fre	EG10334	ECK3836	b3844	NAD(P)H-flavin reductase; ferrisiderophore reductase C	aa	233	+	4024550	4025251
frlA	EG12908	ECK3358	b3370	Predicted fructoselysine transporter	aa	445	+	3497932	3499269
frlB	EG12909	ECK3359	b3371	Fructoselysine 6-phosphate deglycase	aa	340	+	3499290	3500312
frlC	EG12910	ECK3360	b4474	Fructoselysine 3-epimerase; interconverts fructoselysine and psicoselysine, allowing psicoselysine catabolism via the frl pathway	aa	276	+	3500362	3501192
frlD	EG12912	ECK3361	b3374	Fructoselysine 6-kinase	aa	261	+	3501189	3501974
frlR	EG12913	ECK3362	b3375	Predicted regulator for fructoselysine operon yhfMNOQ; function unknown	aa	243	+	3502074	3502805
frmA	EG50010	ECK0353	b0356	Glutathione-dependent formaldehyde dehydrogenase	aa	369	-	377686	378795
frmB	EG13295	ECK0352	b0355	S-formylglutathione hydrolase, formaldehyde degradation	aa	277	-	376759	377592
frmR	EG13296	ECK0354	b0357	Negative regulator of the frmRAB operon	aa	91	-	378830	379105
frr	EG10335	ECK0171	b0172	Ribosome recycling factor (RRF); dissociates ribosomes from mRNA after termination of translation; tRNA mimic	aa	185	+	192872	193429
frsA	EG11091	ECK0240	b0239	Fermentation-respiration switch protein; PTS Enzyme IIAGlc-binding protein, binds unphosphorylated form; has pNP-butyrate esterase activity in vitro	aa	414	+	256527	257771
fruA	EG10336	ECK2160	b2167	Fructose permease, PTS Enzyme IIBC component	aa	563	-	2257741	2259432
fruB	EG10005	ECK2162	b2169	Fructosephosphotransferase enzyme III	aa	376	-	2260387	2261517
fruK	EG10337	ECK2161	b2168	Fructose-1-phosphate kinase; 1-phosphofructokinase	aa	312	-	2259449	2260387
frvA	EG11864	ECK3893	b3900	Predicted fructose-like PTS system enzyme IIA	aa	148	-	4090400	4090846
frvB	EG11863	ECK3892	b3899	Predicted fructose-like PTS system enzyme IIBC	aa	483	-	4088938	4090389
frvR	EG11861	ECK3890	b3897	Putative frv operon regulator; contains a PTS EIIA domain	aa	582	-	4086130	4087878
frvX	EG11862	ECK3891	b3898	Peptidase homolog, function unknown	aa	356	-	4087878	4088948
frwB	EG11909	ECK3941	b3950	Predicted fructose-like PTS system enzyme IIB, component 1	aa	106	+	4141647	4141967
frwC	EG11908	ECK3940	b3949	Predicted fructose-like PTS system enzyme IIC	aa	359	+	4140553	4141632
frwD	EG11912	ECK3944	b3953	Predicted fructose-like PTS system enzyme IIB, component 2	aa	113	+	4145161	4145502
fryA	EG14151	ECK2379	b2383	Putative fructose-like PTS system Enzyme I; also contains Hpr and EIIA domains	aa	831	-	2500012	2502507
fryB	EG14155	ECK2383	b2387	Predicted fructose-like PTS system Enzyme IIB	aa	108	-	2505938	2506264
fryC	EG14154	ECK2382	b2386	Putative fructose-like PTS system Enzyme IIC	aa	415	-	2504669	2505916
fsaA	EG13471	ECK0815	b0825	Fructose-6-phosphate aldolase A	aa	220	+	862865	863527
fsaB	EG11905	ECK3938	b3946	Fructose-6-phosphate aldolase B	aa	220	-	4137069	4137731
fsr	EG13268	ECK0473	b0479	Probable fosmidomycin exporter, membrane protein; overexpression confers fosmidomycin resistance	aa	406	-	502700	503920
ftnA	EG10921	ECK1904	b1905	Ferritin, major cytoplasmic iron storage protein	aa	165	+	1986740	1987237
ftnB	EG13175	ECK1900	b1902	Ferritin B, probable ferrous iron reservoir; ferritin-like protein; required for oxidatively damaged aconitase iron-sulfur cluster repair and virulence in Salmonella; apparently missing an active ferroxidase center	aa	167	+	1984949	1985452
ftsA	EG10339	ECK0095	b0094	Cell division and septation protein, specific role unknown; recruited to FtsZ ring	aa	420	+	103982	105244
ftsB	EG13111	ECK2743	b2748	Membrane protein required for cell division; septum localization dependent on Ftsl and FtsQ	aa	103	-	2870531	2870842
ftsE	EG10340	ECK3447	b3463	ATP-binding protein associated with the inner membrane via FtsX; cell division, null mutant has filamentous growth and requires high salt for viability	aa	222	-	3600102	3600770
ftsH	EG11506	ECK3167	b3178	ATP-dependent membrane protease, complexed with HflCK; regulates lysogeny; mutants are defective in cell growth, septum formation and phage lambda development; mutants rescued by divalent cations; binds Zn(II); hexameric	aa	644	-	3323023	3324957
ftsI	EG10341	ECK0085	b0084	Transpetidase, PBP3; penicillin-binding protein 3 involved in septal peptidoglycan synthesis	aa	588	+	91413	93179
ftsK	EG13226	ECK0881	b0890	DNA translocase at septal ring sorting daughter chromsomes	aa	1329	+	932447	936436
ftsL	EG11086	ECK0084	b0083	Cell division and growth, membrane protein	aa	121	+	91032	91397
ftsN	EG11529	ECK3925	b3933	Cell division and growth; multicopy suppresses ftsA12	aa	319	-	4120403	4121362
ftsP	EG11376	ECK3008	b3017	Septal ring component that protects the divisome from stress; multicopy suppressor of ftsI(Ts)	aa	470	-	3159279	3160691
ftsQ	EG10342	ECK0094	b0093	Divisome assembly protein; cell division and growth of wall at septum	aa	276	+	103155	103985
ftsW	EG10344	ECK0090	b0089	Lipid II flippase; divisome protein recruiting FtsI; SEDS protein	aa	414	+	98403	99647
ftsX	EG10345	ECK3446	b3462	Integral membrane protein invoved in cell division; binds FtsE to the inner membrane	aa	352	-	3599051	3600109
ftsY	EG10346	ECK3448	b3464	Signal recognition particle (SRP) receptor, GTPase	aa	497	-	3600773	3602266
ftsZ	EG10347	ECK0096	b0095	Septal ring GTPase required for cell division and growth; initiation of septation; tubulin-like protein	aa	383	+	105305	106456
fucA	EG10348	ECK2795	b2800	L-fuculose-1-phosphate aldolase	aa	215	-	2931063	2931710
fucI	EG10349	ECK2797	b2802	L-Fucose isomerase	aa	591	+	2933606	2935381
fucK	EG10350	ECK2798	b2803	L-Fuculose kinase	aa	482	+	2935460	2936908
fucO	EG10351	ECK2794	b2799	L-1,2-Propanediol oxidoreductase	aa	383	-	2929887	2931035
fucP	EG10352	ECK2796	b2801	Fucose permease	aa	438	+	2932257	2933573
fucR	EG10353	ECK2800	b2805	Positive regulatory protein for fuc regulon	aa	243	+	2937390	2938121
fucU	EG10355	ECK2799	b2804	L-Fucose mutarotase	aa	140	+	2936910	2937332
fumA	EG10356	ECK1607	b1612	Fumarase A, aerobic; negatively regulated by ryhB RNA as part of indirect positive regulation by Fur	aa	548	-	1684755	1686401
fumB	EG10357	ECK4115	b4122	Fumarase B, anaerobic	aa	548	-	4343703	4345349
fumC	EG10358	ECK1606	b1611	Fumarase C, aerobic	aa	467	-	1683209	1684612
fur	EG10359	ECK0671	b0683	Ferric iron uptake global transcriptional repressor; activated by Fe+2; zinc metalloprotein	aa	148	-	709423	709869
fusA	EG10360	ECK3327	b3340	Elongation Factor EF-G; GTPase required for translocation from the A-site to the P-site in the ribosome; fusidic acid resistance	aa	704	-	3469422	3471536
fxsA	EG12382	ECK4134	b4140	Suppresses F exclusion of phage T7	aa	158	+	4366687	4367163
gabD	EG11329	ECK2655	b2661	Succinate semialdehyde dehydrogenase, NADP-dependent; SSADH; SSDH	aa	482	+	2789295	2790743
gabP	EG11330	ECK2657	b2663	GABA permease, membrane protein	aa	466	+	2792275	2793675
gabT	EG10361	ECK2656	b2662	4-aminobutyrate aminotransferase	aa	426	+	2790757	2792037
gadA	EG50009	ECK3502	b3517	Glutamate decarboxylase A	aa	466	-	3664203	3665603
gadB	EG11490	ECK1487	b1493	Glutamate decarboxylase B, vitamin B6-dependent; hexameric	aa	466	-	1568669	1570069
gadC	EG12456	ECK1486	b1492	Glutamate-GABA antiporter; glutamate-dependent enzyme, may function in protection against cytoplasmic acidification	aa	511	-	1566978	1568513
gadE	EG11544	ECK3496	b3512	Transcriptional regulator of the gadABC operon	aa	175	+	3656389	3656916
gadW	EG12242	ECK3499	b3515	Transcriptional activator of gadA and gadBC in absence of GadX; repressor of gadX	aa	242	-	3661913	3662641
gadX	EG12243	ECK3501	b3516	Transcriptional activator for gadA and gadBC, AraC family; repressed by HNS and GadW; stimulated by RpoS	aa	274	-	3663009	3663833
gadY	EG31164	ECK3500	b4452	sRNA regulator of gadAB transcriptional activator GadX mRNA	nt	105	+	3662887	3662991
galE	EG10362	ECK0748	b0759	UDP-galactose 4-epimerase; hexose-1-phosphate uridylyltransferase	aa	338	-	790262	791278
galK	EG10363	ECK0746	b0757	Galactokinase	aa	382	-	788054	789202
galM	EG11698	ECK0745	b0756	Galactose mutarotase, aldose-1-epimerase; monomeric	aa	346	-	787020	788060
galP	EG12148	ECK2938	b2943	D-Galactose/H+ symporter	aa	464	+	3086306	3087700
galR	EG10364	ECK2835	b2837	Repressor of galETK operon	aa	343	+	2974621	2975652
galS	EG10365	ECK2144	b2151	Repressor of the mgl operon and isorepressor of the gal operon; autoregulatory; homodimeric	aa	346	-	2238650	2239690
galT	EG10366	ECK0747	b0758	Galactose-1-phosphate uridylyltransferase; Rob regulon, repressed	aa	348	-	789206	790252
galU	EG11319	ECK1231	b1236	Glucose-1-P uridylyltransferase; also called UDP-glucose pyrophosphorylase	aa	302	+	1290680	1291588
gapA	EG10367	ECK1777	b1779	Glyceraldehyde 3-P dehydrogenase A	aa	331	+	1860795	1861790
garD	EG12522	ECK3116	b3128	D-galactarate dehydratase; uxaA paralog; contains conserved CxxS redox motif	aa	523	+	3273304	3274875
garK	EG11175	ECK3112	b3124	Glycerate 2-kinase, glycolate-, glycerate- or glucarate-inducible; GKI; produces 2-phospho-glycerate	aa	381	-	3268647	3269792
garL	EG10016	ECK3114	b3126	2-dehydro-3-deoxygalactarate aldolase; homohexameric	aa	256	-	3270809	3271579
garP	EG12760	ECK3115	b3127	Probable D-galactarate transporter, membrane protein	aa	444	-	3271595	3272929
garR	EG11176	ECK3113	b3125	Tartronate semialdehyde reductase, glycerate- or galactarate-inducible	aa	294	-	3269889	3270773
gatA	EG12414	ECK2087	b2094	Galactitol-specific PTS system EIIA component	aa	150	-	2172619	2173071
gatB	EG12415	ECK2086	b2093	Galactitol-specific PTS system EIIB component	aa	94	-	2172304	2172588
gatC	EG12416	ECK2085	b2092	Galactitol-specific PTS system EIIC component	aa	451	-	2170945	2172300
gatD	EG12417	ECK2084	b2091	Galactitol-1-phosphate dehydrogenase	aa	346	-	2169857	2170897
gatY	EG12419	ECK2089	b2096	D-Tagatose-1,6-bisphosphate aldolase, class II; requires GatZ subunit for full activity and stability	aa	284	-	2174372	2175226
gatZ	EG12418	ECK2088	b2095	Tagatose bisphosphate aldolase GatYZ subunit; required for full activity and stabilty of GatY	aa	420	-	2173081	2174343
gcd	EG10369	ECK0123	b0124	Glucose dehydrogenase (pyrroloquinoline-quinone) quinoprotein; inner membrane protein	aa	796	-	138835	141225
gcl	EG11583	ECK0500	b0507	Glyoxylate carboligase, glyoxylate-inducible	aa	593	+	533140	534921
gcvA	EG11795	ECK2803	b2808	Transcriptional activator for the gcv operon, glycine-induced	aa	305	-	2939672	2940589
gcvB	EG31129	ECK2804	b4443	GcvB sRNA gene divergent from gcvA; represses oppA, dppA, gltI and livJ expression; regulated by gcvA and gcvR; this is gcvB-L, terminated at T2, 90% of gcvB RNA is from gcvB-S, encoding a 134 nt RNA terminating at T1	nt	206	+	2940718	2940923
gcvH	EG10371	ECK2899	b2904	Glycine cleavage, carrier of aminomethyl group	aa	129	-	3047182	3047571
gcvP	EG11810	ECK2898	b2903	Glycine dehydrogenase (decarboxylating)	aa	957	-	3044190	3047063
gcvR	EG11149	ECK2475	b2479	Required for repression of gcv operon by GcvA; GcvA-GcvR repressor complex disrupted by glycine binding to GcvR	aa	190	+	2597928	2598500
gcvT	EG11442	ECK2900	b2905	Aminomethyltransferase, tetrahydrofolate dependent; T-protein of the glycine cleavage system	aa	364	-	3047595	3048689
gdhA	EG10372	ECK1759	b1761	Glutamate dehydrogenase	aa	447	+	1840395	1841738
gfcA	EG13732	ECK0978	b0987	Required for formation of the O-antigen capsule; threonine-rich protein; silenced by IS1D insertion in promoter region	aa	101	-	1048662	1048967
gfcB	EG13731	ECK0977	b0986	Lipoprotein required for formation of the O-antigen capsule; silenced by IS1D insertion in promoter region	aa	214	-	1047911	1048555
gfcC	EG13730	ECK0976	b0985	Required for formation of the O-antigen capsule; silenced by IS1D insertion in promoter region	aa	248	-	1047168	1047914
gfcD	EG13729	ECK0975	b0984	Required for formation of the O-antigen capsule; silenced by IS1D insertion in promoter region	aa	698	-	1045072	1047168
gfcE	EG13728	ECK0974	b0983	Lipoprotein required for formation of the O-antigen capsule; predicted exopolysaccharide export protein; silenced by IS1D insertion in promoter region	aa	379	-	1043887	1045026
ggt	EG10374	ECK3431	b3447	gamma-Glutamyltranspeptidase, glutathione metabolism; Ntn hydrolase; autocatalytic processing into two subunits; periplasmic	aa	580	-	3583104	3584846
ghrA	EG13869	ECK1019	b1033	Glyoxylate/hydroxypyruvate reductase A; activity higher on glyoxylate than hydroxypyruvate	aa	312	+	1097109	1098047
ghrB	EG12272	ECK3540	b3553	Glyoxylate/hydroxypyruvate reductase B; 2-ketogluconate reductase; activity higher on hydroxypyruvate than glyoxylate	aa	324	+	3715333	3716307
glcA	EG12995	ECK2969	b2975	Glycolate permease; also recognizes lactate	aa	560	-	3117619	3119301
glcB	EG20080	ECK2970	b2976	Malate synthase G	aa	723	-	3119656	3121827
glcC	EG12998	ECK2975	b2980	Transcriptional activator for glc operon, glycolate-binding	aa	254	+	3126294	3127058
glcD	EG12997	ECK2974	b2979	Glycolate oxidase subunit	aa	499	-	3124544	3126043
glcE	EG12996	ECK2973	b4468	Glycolate oxidase subunit	aa	350	-	3123492	3124544
glcF	EG13291	ECK2972	b4467	Glycolate oxidase 4Fe-4S iron-sulfur cluster subunit	aa	407	-	3122258	3123481
glcG	EG12952	ECK2971	b2977	Predicted glc operon gene, function unknown	aa	134	-	3121849	3122253
gldA	EG11904	ECK3937	b3945	Glycerol dehydrogenase, NAD+ dependent; 1,2-propanediol (and derivatives) oxidoreductase; D-1-amino-2-propanol:NAD+ oxidoreductase	aa	367	-	4135955	4137058
glf	EG11981	ECK2030	b2036	UDP-galactopyranose mutase	aa	367	-	2105250	2106353
glgA	EG10377	ECK3415	b3429	Glycogen synthase	aa	477	-	3564623	3566056
glgB	EG10378	ECK3418	b3432	1,4-alpha-glucan branching enzyme; glycogen branching enzyme	aa	728	-	3569339	3571525
glgC	EG10379	ECK3416	b3430	Glucose-1-phosphate adenylyltransferase; ADP-glucose pyrophosphorylase	aa	431	-	3566056	3567351
glgP	EG10380	ECK3414	b3428	Glycogen phosphorylase; alpha-glucan phosphorylase	aa	815	-	3562157	3564604
glgS	EG11381	ECK3038	b3049	Glycogen synthesis stimulating protein; does not affect transcription of glg genes; mechanism of stimulation unknown	aa	66	-	3189761	3189961
glgX	EG10381	ECK3417	b3431	Glycogen debranching enzyme	aa	657	-	3567369	3569342
glk	EG12957	ECK2384	b2388	Glucokinase	aa	321	-	2506483	2507448
glmM	EG11553	ECK3165	b3176	Phosphoglucosamine mutase; UDP-GlcNAc pathway, peptidoglycan, lipopolysaccharide synthesis; mRNA stability effects	aa	445	-	3320755	3322092
glmS	EG10382	ECK3722	b3729	Glucosamine-6-phosphate synthase; glucosamine--fructose-6-phosphate aminotransferase; C-terminal F6P-binding domain has isomerase activity	aa	609	-	3909862	3911691
glmU	EG11198	ECK3723	b3730	Bifunctional glucosamine-1-phosphate acetyltransferase and N-acetylglucosamine-1-phosphate uridylyltransferase, hexameric	aa	456	-	3911853	3913223
glmY	EG31155	ECK2554	b4441	sRNA activator of glmS mRNA, glmZ processing antagonist	nt	184	-	2689179	2689362
glmZ	EG31165	ECK3795	b4456	sRNA antisense activator of glmS mRNA, Hfq-dependent	nt	207	+	3984455	3984661
glnA	EG10383	ECK3863	b3870	Glutamine synthase	aa	469	-	4054648	4056057
glnB	EG10384	ECK2550	b2553	PII regulatory protein for glutamine synthase; potent activator of NRII/GlnL/NtrB phosphatase and inhibitor of NRII autophosphorylation; activates adenylation of GlnA by GlnE	aa	112	-	2685092	2685430
glnD	EG11411	ECK0165	b0167	Bifunctional uridylyltransferase/uridylyl-removing enzyme; (UTase/UR); controls uridylylation state and activity of PII(GlnB)	aa	890	-	185978	188650
glnE	EG11602	ECK3043	b3053	Protein adenylyltransferase, modifies glutamine synthase; catalyzes adenylation and deadenylation	aa	946	-	3194823	3197663
glnG	EG10385	ECK3861	b3868	Nitrogen regulator I	aa	469	-	4051892	4053301
glnH	EG10386	ECK0800	b0811	Glutamine-binding protein, periplasmic	aa	248	-	846481	847227
glnK	EG12191	ECK0444	b0450	Potent activator of NRII(GlnL/NtrB) phosphatase; trimeric; regulated through NRI/NRII two-component regulatory system; binds to membrane when inhibiting AmtB	aa	112	+	471822	472160
glnL	EG10387	ECK3862	b3869	Bifunctional kinase/phosphatase, nitrogen regulator II, NRII; homodimeric	aa	349	-	4053313	4054362
glnP	EG10388	ECK0799	b0810	Glutamine transport system permease protein GlnP	aa	219	-	845683	846342
glnQ	EG10389	ECK0798	b0809	Glutamine high-affinity transport system, ATP-binding protein	aa	240	-	844964	845686
glnS	EG10390	ECK0668	b0680	Glutamine--tRNA ligase	aa	554	+	705316	706980
glnU	EG30028	ECK0659	b0670	Glutamine tRNA(UUG) 1	nt	75	-	696088	696162
glnV	EG30029	ECK0656	b0665	Glutamine tRNA(CUG) 2	nt	75	-	695765	695839
glnW	EG30030	ECK0658	b0668	Glutamine tRNA(UUG) 1	nt	75	-	695979	696053
glnX	EG30031	ECK0655	b0664	Glutamine tRNA(CUG) 2	nt	75	-	695653	695727
gloA	EG13421	ECK1647	b1651	Glyoxalase I, lactoylglutathione lyase, Ni(2+) cofactor; inactivated by zinc; dimeric	aa	135	+	1725861	1726268
gloB	EG13330	ECK0212	b0212	Glyoxalase II, hydroxyacylglutathione hydrolase, Zn(2+) cofactor	aa	251	-	234027	234782
glpA	EG10391	ECK2233	b2241	Anaerobic glycerol-3-phosphate dehydrogenase subunit A; FAD-binding	aa	542	+	2350669	2352297
glpB	EG10392	ECK2234	b2242	Anaerobic glycerol-3-phosphate dehydrogenase subunit B; FMN-binding	aa	419	+	2352287	2353546
glpC	EG10393	ECK2235	b2243	Anaerobic glycerol-3-phosphate dehydrogenase subunit C; 4Fe-4S iron-sulfur cluster and membrane anchor	aa	396	+	2353543	2354733
glpD	EG10394	ECK3412	b3426	sn-Glycerol-3-phosphate dehydrogenase (aerobic); membrane-anchored	aa	501	+	3560036	3561541
glpE	EG10395	ECK3411	b3425	Thiosulfate:cyanide sulfurtransferase (rhodanese); in glpEGR operon, induced by glycerol	aa	108	-	3559520	3559846
glpF	EG10396	ECK3919	b3927	Aquaglyceroporin; glycerol facilitator	aa	281	-	4115268	4116113
glpG	EG10397	ECK3410	b3424	Rhomboid intramembrane serine protease; complements the phenotypic defects of P. stuartii aarA; mutant is slightly cefotaxime resistant	aa	276	-	3558645	3559475
glpK	EG10398	ECK3918	b3926	Glycerol kinase	aa	502	-	4113737	4115245
glpQ	EG10399	ECK2231	b2239	Glycerophosphodiester phosphodiesterase, periplasmic; tetrameric	aa	358	-	2347957	2349033
glpR	EG10400	ECK3409	b3423	Repressor of glp regulon, induced by glycerol phophate; tetrameric	aa	252	-	3557870	3558628
glpT	EG10401	ECK2232	b2240	sn-Glycerol-3-phosphate permease; fosfomycin sensitivity	aa	452	-	2349038	2350396
glpX	EG11517	ECK3917	b3925	Fructose 1,6 bisphosphatase; induced by glycerol, in glpFKX operon, not required for growth on glycerol	aa	336	-	4112592	4113602
glrK	EG13461	ECK2553	b2556	Sensor protein kinase regulating glmY sRNA; cognate response regulator is GlrR(QseF)	aa	475	-	2687693	2689120
glrR	EG11285	ECK2551	b2554	Response regulator regulating glmY sRNA; cognate histidine sensor kinase is GlrK(QseE)	aa	444	-	2685491	2686825
gltA	EG10402	ECK0709	b0720	Citrate synthase; hexameric	aa	427	-	752408	753691
gltB	EG10403	ECK3202	b3212	Glutamate synthase, large subunit	aa	1517	+	3352747	3357207
gltD	EG10404	ECK3203	b3213	Glutamate synthase, small subunit	aa	472	+	3357220	3358638
gltF	EG11514	ECK3204	b3214	Function unknown, periplasmic protein; mutant has no phenotype with respect to amino acid utilization or ammonium transport; previous suggestions that GltF has a role in nitrogen-regulated gene expression are now unlikely	aa	254	+	3359198	3359962
gltI	EG12700	ECK0648	b0655	Glutamate, aspartate binding protein, periplasmic; DEBP; part of GltJKLI ABC transporter	aa	302	-	686062	686970
gltJ	EG12661	ECK0647	b0654	Glutamate, aspartate ABC transporter permease	aa	246	-	685152	685892
gltK	EG12662	ECK0646	b0653	Glutamate, aspartate ABC transporter permease	aa	224	-	684478	685152
gltL	EG12663	ECK0645	b0652	Glutamate, aspartate ABC transporter ATP-binding protein	aa	241	-	683753	684478
gltP	EG10405	ECK4070	b4077	Proton-glutamate-aspartate transport protein	aa	437	+	4292504	4293817
gltS	EG10406	ECK3643	b3653	Glutamate permease; Na+/glutamate symporter	aa	401	-	3825483	3826688
gltT	EG30032	ECK3961	b3969	Glutamate tRNA(UUC) 2	nt	76	+	4166395	4166470
gltU	EG30033	ECK3751	b3757	Glutamate tRNA(UUC) 2	nt	76	+	3941458	3941533
gltV	EG30034	ECK4000	b4008	Glutamate tRNA(UUC) 2	nt	76	+	4207797	4207872
gltW	EG30035	ECK2588	b2590	Glutamate tRNA(UUC) 2	nt	76	-	2727391	2727466
gltX	EG10407	ECK2394	b2400	Glutamate--tRNA ligase	aa	471	-	2517279	2518694
gluQ	EG11362	ECK0143	b0144	Glutamyl-queuosine tRNA(Asp) synthase	aa	308	-	159186	160112
glxK	EG13621	ECK0507	b0514	Glycerate 3-kinase, glyoxylate-inducible; GKII; produces 3-phospho-glycerate	aa	381	+	541112	542257
glxR	EG13265	ECK0502	b0509	Tartronate semialdehyde reductase, glyoxylate-inducible, NADH-dependent	aa	292	+	535810	536688
glyA	EG10408	ECK2548	b2551	Serine hydroxymethyltransferase; binds Zn(II)	aa	417	-	2682276	2683529
glyQ	EG10409	ECK3548	b3560	Glycine--tRNA ligase, alpha-subunit	aa	303	-	3722430	3723341
glyS	EG10410	ECK3547	b3559	Glycine--tRNA ligase, beta-subunit	aa	689	-	3720351	3722420
glyT	EG30036	ECK3969	b3978	Glycine tRNA(UCC) 2, UGA suppression	nt	75	+	4173696	4173770
glyU	EG30037	ECK2860	b2864	Glycine tRNA(CCC) 1	nt	74	-	2997006	2997079
glyV	EG30038	ECK4159	b4163	Glycine tRNA(GCC) 3	nt	76	+	4390383	4390458
glyW	EG30039	ECK1910	b1911	Glycine tRNA(GCC) 3	nt	76	-	1990066	1990141
glyX	EG30040	ECK4160	b4164	Glycine tRNA(GCC) 3	nt	76	+	4390495	4390570
glyY	EG30041	ECK4161	b4165	Glycine tRNA(GCC) 3	nt	76	+	4390606	4390681
gmd	EG11787	ECK2047	b2053	Fucose biosynthesis; GDP-D-mannose 4,6-dehydratase	aa	373	-	2125217	2126338
gmhA	EG13146	ECK0223	b0222	Phosphoheptose isomerase; D-sedoheptulose 7-phosphate isomerase; GDP-heptose biosynthesis; T-phage resistance	aa	192	+	243543	244121
gmhB	EG11736	ECK0200	b0200	Heptose 1,7-bisphosphate phosphatase; LPS biosynthesis; HAD20	aa	191	+	222833	223408
gmk	EG10965	ECK3638	b3648	Guanylate kinase	aa	207	+	3819451	3820074
gmr	EG13415	ECK1280	b1285	Cyclic-di-GMP phosphodiesterase; csgD regulator; modulates protein stability of RNase II; dual domain protein; defective cyclase domain	aa	661	-	1342781	1344766
gnd	EG10411	ECK2024	b2029	6-phosphogluconate dehydrogenase, decarboxylating	aa	468	-	2097886	2099292
gnsA	EG13233	ECK0982	b4517	Multicopy suppressor of null secG(Cs) and fabA6(Ts); overexpression increases unsaturated fatty acid content of phospholipids; gnsB paralog	aa	57	+	1051290	1051463
gnsB	EG13837	ECK1544	b1550	Multicopy suppressor of secG(Cs) and fabA6(Ts), Qin prophage; overexpression increases unsaturated fatty acid content of phospholipids; gnsA paralog	aa	57	-	1635633	1635806
gntK	EG12629	ECK3422	b3437	Gluconokinase, thermoresistant	aa	175	-	3575088	3575615
gntP	EG12563	ECK4312	b4321	Fructuronate and gluconate transporter	aa	447	-	4547976	4549319
gntR	EG12630	ECK3423	b3438	Controls gntKU induction, also edd and eda	aa	331	-	3575754	3576749
gntT	EG12380	ECK3402	b3415	High-affinity gluconate transport	aa	438	+	3544581	3545897
gntU	EG12631	ECK3421	b4476	Low-affinity gluconate transport protein, membrane protein	aa	446	-	3573744	3575084
gntX	EG12934	ECK3400	b3413	Required for the utilization of DNA as a carbon source; H. influenzae competence protein ComF homolog	aa	227	+	3542904	3543587
gor	EG10412	ECK3485	b3500	Glutathione reductase, NADP+, FAD-binding	aa	450	+	3644322	3645674
gph	EG11871	ECK3372	b3385	Phosphoglycolate phosphatase; in dam operon; involved in degradation of 2-phosphoglycolate formed during the DNA repair of 3'-phosphoglycolate ends; HAD10	aa	252	-	3511653	3512411
gpmA	EG11699	ECK0744	b0755	Phosphoglycerate mutase, 2,3-bisphosphoglycerate-dependent; dPGM; Fur regulon; dimeric	aa	250	-	786066	786818
gpmM	EG12296	ECK3602	b3612	Phosphoglycerate mutase, Mn-dependent, cofactor-independent; iPGM; monomeric	aa	514	+	3783283	3784827
gpp	EG10413	ECK3771	b3779	Guanosine pentaphosphatase and exopolyphosphatase	aa	494	-	3960768	3962252
gpr	EG13010	ECK2995	b3001	L-Glyceraldehyde 3-phosphate reductase, NADPH-dependent; weak methylglyoxal reductase; overexpression confers increased resistance to methylglyoxal; aldo-keto reductase	aa	346	+	3145919	3146959
gpsA	EG20091	ECK3598	b3608	sn-Glycerol-3-phosphate dehydrogenase [NAD(P)+]	aa	339	-	3780665	3781684
gpt	EG10414	ECK0239	b0238	Guanine-xanthine phosphoribosyltransferase phosphotransferase	aa	152	+	255977	256435
grcA	EG11784	ECK2577	b2579	Autonomous glycine radical cofactor; can reactivate pyruvate formate lyase after oxidative stress; induced by low pH or propionate; pyruvate formate lyase homolog, spare part for PFL	aa	127	-	2714088	2714471
greA	EG10415	ECK3170	b3181	Transcript cleavage factor	aa	158	-	3326261	3326737
greB	EG11578	ECK3393	b3406	Transcript cleavage factor	aa	158	+	3534834	3535310
groL	EG10599	ECK4137	b4143	Chaperonin Cpn60; phage morphogenesis; GroESL large subunit GroEL, weak ATPase; binds Ap4A	aa	548	+	4369048	4370694
groS	EG10600	ECK4136	b4142	Chaperonin Cpn10; GroESL small subunit GroES; phage morphogenesis	aa	97	+	4368711	4369004
grpE	EG10416	ECK2610	b2614	Nucleotide exchange factor for the DnaKJ chaperone; heat shock protein; mutant survives lambda induction; stimulates DnaK and HscC ATPase	aa	197	-	2748137	2748730
grxA	EG10417	ECK0840	b0849	Glutaredoxin 1	aa	85	-	889719	889976
grxB	EG12688	ECK1049	b1064	Glutaredoxin 2; regulated by RpoS and ppGpp	aa	215	-	1122630	1123277
grxC	EG12294	ECK3600	b3610	Glutaredoxin 3	aa	83	-	3782214	3782465
grxD	EG12181	ECK1650	b1654	Monothiol glutaredoxin Grx4 with CGFS motif; substrate for thioredoxin reductase; mutants are hypersensitive to iron depletion	aa	115	-	1731778	1732125
gshA	EG10418	ECK2683	b2688	Glutamate--cysteine ligase; gamma-Glutamylcysteine synthase	aa	518	-	2812905	2814461
gshB	EG10419	ECK2942	b2947	Glutathione synthase; homotetrameric	aa	316	+	3089900	3090850
gsiA	EG13472	ECK0819	b0829	Glutathione transporter ATP-binding protein; GsiABCD is an ABC transporter system	aa	623	+	866743	868614
gsiB	EG13473	ECK0820	b0830	Glutathione-binding protein, periplasmic; GsiABCD constitutes an ABC transporter	aa	512	+	868634	870172
gsiC	EG13474	ECK0821	b0831	Glutathione ABC transporter permease	aa	306	+	870190	871110
gsiD	EG13475	ECK0822	b0832	Glutathione ABC transporter permease	aa	303	+	871113	872024
gsk	EG11102	ECK0471	b0477	Inosine-guanosine kinase	aa	434	+	499349	500653
gspA	EG12888	ECK3310	b3323	Part of H-NS-silenced gsp-alpha (T2SS-alpha) divergon, type II protein secretion; cloned gsp-alpha (T2SS-alpha) divergon secretes ChiA, requires gspAB operon	aa	489	-	3451951	3453420
gspB	EG11263	ECK3309	b3322	Part of H-NS-silenced gsp-alpha (T2SS-alpha) divergon, type II protein secretion; cloned gsp-alpha (T2SS-alpha) divergon secretes ChiA, requires gspAB operon	aa	139	-	3451530	3451949
gspC	EG12889	ECK3311	b3324	Part of H-NS-silenced gsp-alpha (T2SS-alpha) divergon, type II protein secretion; cloned gsp-alpha (T2SS-alpha) divergon secretes ChiA, requires gspAB operon	aa	271	+	3453600	3454415
gspD	EG12890	ECK3312	b3325	Part of H-NS-silenced gsp-alpha (T2SS-alpha) divergon, type II protein secretion; cloned gsp-alpha (T2SS-alpha) divergon secretes ChiA, requires gspAB operon	aa	650	+	3454399	3456351
gspE	EG12891	ECK3313	b3326	Part of H-NS-silenced gsp-alpha (T2SS-alpha) divergon, type II protein secretion; cloned gsp-alpha (T2SS-alpha) divergon secretes ChiA, requires gspAB operon	aa	493	+	3456361	3457842
gspF	EG12885	ECK3314	b3327	Part of H-NS-silenced gsp-alpha (T2SS-alpha) divergon, type II protein secretion; cloned gsp-alpha (T2SS-alpha) divergon secretes ChiA, requires gspAB operon	aa	398	+	3457839	3459035
gspG	EG12886	ECK3315	b3328	Pseudopilin in H-NS-silenced gsp divergon, type II secreton; cloned gsp divergon secretes ChiA	aa	145	+	3459045	3459482
gspH	EG12887	ECK3316	b3329	Part of H-NS-silenced gsp-alpha (T2SS-alpha) divergon, type II protein secretion; cloned gsp-alpha (T2SS-alpha) divergon secretes ChiA, requires gspAB operon	aa	169	+	3459490	3459999
gspI	EG12892	ECK3317	b3330	Part of H-NS-silenced gsp-alpha (T2SS-alpha) divergon, type II protein secretion; cloned gsp-alpha (T2SS-alpha) divergon secretes ChiA, requires gspAB operon	aa	125	+	3459996	3460373
gspJ	EG12893	ECK3318	b3331	Part of H-NS-silenced gsp-alpha (T2SS-alpha) divergon, type II protein secretion; cloned gsp-alpha (T2SS-alpha) divergon secretes ChiA, requires gspAB operon	aa	195	+	3460366	3460953
gspK	EG12894	ECK3319	b3332	Part of H-NS-silenced gsp-alpha (T2SS-alpha) divergon, type II protein secretion; cloned gsp-alpha (T2SS-alpha) divergon secretes ChiA, requires gspAB operon	aa	327	+	3460946	3461929
gspL	EG12895	ECK3320	b3333	Part of H-NS-silenced gsp-alpha (T2SS-alpha) divergon, type II protein secretion; cloned gsp-alpha (T2SS-alpha) divergon secretes ChiA, requires gspAB operon	aa	387	+	3461944	3463107
gspM	EG12173	ECK3321	b3334	Part of H-NS-silenced gsp-alpha (T2SS-alpha) divergon, type II protein secretion; cloned gsp-alpha (T2SS-alpha) divergon secretes ChiA, requires gspAB operon	aa	153	+	3463104	3463565
gspO	EG11359	ECK3322	b3335	Prepilin peptidase in H-NS-silenced gsp divergon; type II protein secretion; cloned gsp divergon secretes ChiA	aa	225	+	3463565	3464242
gss	EG12882	ECK2982	b2988	Glutathionylspermidine synthase/amidase; bifunctional protein	aa	619	-	3134685	3136544
gstA	EG12613	ECK1631	b1635	Glutathione S-transferase; hydrogen peroxide resistance	aa	201	+	1712401	1713006
gstB	EG13481	ECK0828	b0838	Glutathione transferase, iodoacetate-, bromoacetate-specific; natural substrate unknown	aa	208	-	879077	879703
gtrA	EG14131	ECK2344	b2350	Bactoprenol-linked glucose translocase, CPS-53/KpLE1 prophage; part of the GtrABS tripartite system for prophage seroconversion of type IV O antigen to serotype 4a	aa	120	+	2465877	2466239
gtrB	EG14132	ECK2345	b2351	Bactoprenol glucosyl transferase, CPS-53/KpLE1 prophage; part of the GtrABS tripartite system for prophage seroconversion of type IV O antigen to serotype 4a	aa	306	+	2466236	2467156
gtrS	EG14133	ECK2346	b2352	Serotype-specific glucosyl transferase, CPS-53/KpLE1 prophage; GtrIV(GtrS); part of the GtrABS tripartite system for prophage seroconversion of type IV O antigen to serotype 4a	aa	443	+	2467153	2468484
guaA	EG10420	ECK2503	b2507	GMP synthase	aa	525	-	2628980	2630557
guaB	EG10421	ECK2504	b2508	Inosine-5'-monophosphate (IMP) dehydrogenase	aa	488	-	2630626	2632092
guaC	EG10422	ECK0104	b0104	GMP reductase	aa	347	+	113444	114487
guaD	EG13066	ECK2879	b2883	Guanine deaminase	aa	439	+	3023788	3025107
gudD	EG13167	ECK2781	b2787	D-glucarate dehydratase; L-idarate dehydratase; D-glucarate, L-idarate epimerase	aa	446	-	2916067	2917407
gudP	EG13169	ECK2783	b2789	Probable D-glucarate transporter, membrane protein	aa	450	-	2918770	2920122
gudX	EG13168	ECK2782	b2788	Glucarate dehydratase-related protein	aa	446	-	2917428	2918768
gutM	EG10972	ECK2701	b2706	Part of srl operon	aa	119	+	2826643	2827002
gutQ	EG10973	ECK2703	b2708	D-arabinose 5-phosphate isomerase	aa	321	+	2827835	2828800
gyrA	EG10423	ECK2223	b2231	DNA gyrase, subunit A; nalidixic acid resistance; cold shock regulon	aa	875	-	2334815	2337442
gyrB	EG10424	ECK3691	b3699	DNA gyrase, subunit B; novobiocin, coumermycin resistance	aa	804	-	3875728	3878142
hcaB	EG13459	ECK2538	b2541	3-Phenylpropionate-dihydrodiol dehydrogenase; hca genes catabolize 3-phenylpropionate and cinnamic acid, feeding the products into the the mhp pathway	aa	270	+	2669247	2670059
hcaC	EG13458	ECK2537	b2540	3-Phenylpropionate/cinnamic acid dioxygenase, ferredoxin subunit; hca genes catabolize 3-phenylpropionate and cinnamic acid, feeding the products into the the mhp pathway	aa	106	+	2668930	2669250
hcaD	EG13460	ECK2539	b2542	3-Phenylpropionate/cinnamic acid dioxygenase, ferredoxin reductase subunit; hca genes catabolize 3-phenylpropionate and cinnamic acid, feeding the products into the the mhp pathway	aa	400	+	2670069	2671271
hcaE	EG13456	ECK2535	b2538	3-Phenylpropionate/cinnamic acid dioxygenase, alpha subunit; hca genes catabolize 3-phenylpropionate and cinnamic acid, feeding the products into the the mhp pathway	aa	453	+	2667054	2668415
hcaF	EG13457	ECK2536	b2539	3-Phenylpropionate/cinnamic acid dioxygenase, beta subunit; hca genes catabolize 3-phenylpropionate and cinnamic acid, feeding the products into the the mhp pathway	aa	172	+	2668412	2668930
hcaR	EG13455	ECK2534	b2537	Transcriptional activator for the hca operon; inducd by 3-phenylpropionate and cinnamic acid; autoregulatory	aa	296	-	2666028	2666918
hcaT	EG13454	ECK2533	b2536	Probable 3-phenylpropionic acid/cinnamic acid transporter; hca genes catabolize 3-phenylpropionate and cinnamic acid, feeding the products into the the mhp pathway	aa	379	-	2664729	2665868
hchA	EG11755	ECK1963	b1967	Glyoxalase III and molecular chaperone Hsp31, heat-inducible; weak aminopeptidase activity; homodimeric	aa	283	+	2033859	2034710
hcp	EG13692	ECK0864	b0873	Hydroxylamine reductase, hybrid-cluster [2Fe-2S] protein	aa	550	-	911385	913037
hcr	EG13691	ECK0863	b0872	Hydrid-cluster protein oxidoreductase; FAD and [2Fe-2S] cofactors, NADH as electron donor	aa	322	-	910405	911373
hda	EG14201	ECK2492	b2496	Required for regulatory inactivation of DnaA; multicopy suppressor of dnaN(ts)	aa	233	-	2616097	2616798
hdeA	EG11398	ECK3494	b3510	Periplasmic chaperone of acid-denatured proteins; H-NS repressed	aa	110	-	3654431	3654763
hdeB	EG11399	ECK3493	b3509	Periplasmic chaperone of acid-denatured proteins; H-NS repressed	aa	108	-	3653989	3654315
hdeD	EG11495	ECK3495	b3511	Putative membrane transporter, H-NS repressed	aa	190	+	3655018	3655590
hdfR	EG11449	ECK3756	b4480	Transcriptional regulator of the flhDC operon, hns-dependent; not allelic to pssR	aa	279	-	3945151	3945990
hdhA	EG10425	ECK1614	b1619	7-alpha-Hydroxysteroid dehydrogenase	aa	255	-	1695297	1696064
helD	EG10426	ECK0953	b0962	ATP-dependent DNA Helicase IV	aa	684	+	1023694	1025748
hemA	EG10427	ECK1198	b1210	Glutamyl-tRNA reductase, hemin biosynthesis; neomycin sensitivity	aa	418	+	1262937	1264193
hemB	EG10428	ECK0366	b0369	5-Aminolevulinate dehydratase; also known as porphobilinogen synthase; binds Zn(II)	aa	324	-	387977	388951
hemC	EG10429	ECK3799	b3805	Porphobilinogen deaminase; neomycin sensitivity	aa	313	-	3987848	3988789
hemD	EG10430	ECK3798	b3804	Uroporphyrinogen III cosynthase; neomycin sensitivity	aa	246	-	3987111	3987851
hemE	EG11543	ECK3989	b3997	Uroporphyrinogen decarboxylase	aa	354	+	4195739	4196803
hemF	EG12189	ECK2431	b2436	Coproporphyrinogen III oxidase, oxygen-dependent; stimulated by manganese; dimeric	aa	299	+	2551247	2552146
hemG	EG11485	ECK3842	b3850	Protoporphyrinogen oxidase; neomycin sensitivity; flavodoxin-like	aa	181	+	4032631	4033176
hemH	EG10431	ECK0469	b0475	Ferrochelatase	aa	320	+	497279	498241
hemL	EG10432	ECK0153	b0154	Glutamate-1-semialdehyde aminomutase	aa	426	-	173602	174882
hemN	EG11836	ECK3860	b3867	Coproporphyrinogen III oxidase, oxygen-independent, required for cytochrome B and cytochrome C synthesis during anaerobic growth	aa	457	+	4050068	4051441
hemX	EG10433	ECK3797	b3803	Uroporphyrinogen III methyltransferase	aa	393	-	3985908	3987089
hemY	EG10434	ECK3796	b3802	Predicted protoheme IX biogenesis protein; TPR repeats	aa	398	-	3984709	3985905
hflC	EG10435	ECK4171	b4175	Membrane bound protease complex, with FtsH and HflK; regulates lysogeny; non-essential	aa	334	+	4401323	4402327
hflD	EG11345	ECK1118	b1132	Downregulates lambda lysogenization; interacts with cII protein; first gene in purB operon; peripheral membrane protein	aa	213	-	1191213	1191854
hflK	EG10436	ECK4170	b4174	Membrane bound protease complex with FtsH and HflC; regulates lysogeny; non-essential	aa	419	+	4400061	4401320
hflX	EG10437	ECK4169	b4173	GTPase, stimulated by 50S subunit binding, function unknown	aa	426	+	4398695	4399975
hfq	EG10438	ECK4168	b4172	Global regulator of sRNA function; host factor for RNA phage Q beta replication; HF-I; DNA- and RNA-binding protein; RNA chaperone; multiple regulatory roles: destabilzes ompA mRNA, improves rpoS translation, sRNA DsrA co-factor; binds RNAP; ATPase	aa	102	+	4398311	4398619
hha	EG10439	ECK0454	b0460	Modulates hemolysin expression, in complex with H-NS; stimulates transposition events; induced by AI-2 pheromone; promotes conjugation and conjugation-induced biofilms	aa	72	-	479314	479532
hicA	EG14421	ECK1431	b4532	mRNA interferase toxin of hicAB TA pair; required for swarming phenotype	aa	58	+	1507310	1507486
hicB	EG13760	ECK1432	b1438	Antitoxin of HicAB TA pair; mutational suppressor of null rpoE lethality	aa	138	+	1507532	1507948
higA	EG12724	ECK3072	b3082	Antitoxin for HigB toxin	aa	138	-	3231750	3232166
higB	EG12725	ECK3073	b3083	mRNA interferase, toxin-antitoxin pair HigBA	aa	104	-	3232163	3232477
hinT	EG12172	ECK1089	b1103	Activator of DadA, D-alanine catabolism; purine nucleoside phosphoramidase; aminoacyl-adenylate hydrolase	aa	119	+	1161108	1161467
hipA	EG10443	ECK1500	b1507	EF-Tu kinase; serine protein kinase required for persister formation; toxin of HipAB TA pair	aa	440	-	1588878	1590200
hipB	EG10442	ECK1501	b1508	Antitoxin of HipAB TA pair; transcriptional repressor of the hipBA operon; role in persister formation	aa	88	-	1590200	1590466
hisA	EG10444	ECK2019	b2024	Phosphoribosylformimino-5-aminoimidazole carboxamide ribotide isomerase; 1-(5'-phosphoribosyl)-5-[(5'-phosphoribosylamino)methylideneamino] imidazole-4-carboxamide isomerase	aa	245	+	2093149	2093886
hisB	EG10445	ECK2017	b2022	Imidazoleglycerolphosphate dehydratase/histidinol phosphatase; bifunctional enzyme; HAD21	aa	355	+	2091492	2092559
hisC	EG10446	ECK2016	b2021	Histidinol-phosphate aminotransferase	aa	356	+	2090422	2091492
hisD	EG10447	ECK2015	b2020	Histidinol dehydrogenase	aa	434	+	2089121	2090425
hisF	EG10448	ECK2020	b2025	Imidazole glycerol phosphate (IGP) synthase, cyclase subunit	aa	258	+	2093868	2094644
hisG	EG10449	ECK2014	b2019	ATP-phosphoribosyltransferase	aa	299	+	2088216	2089115
hisH	EG10450	ECK2018	b2023	Imidazole glycerol phosphate (IGP) synthase, amidotransferase	aa	196	+	2092559	2093149
hisI	EG10451	ECK2021	b2026	PR-ATP pyrophosphatase/PR-AMP cyclohydrolase, bifunctional	aa	203	+	2094638	2095249
hisJ	EG12124	ECK2303	b2309	Histidine-binding periplasmic protein; part of HisJMPQ ABC transporter	aa	260	-	2424028	2424810
hisL	EG11269	ECK2013	b2018	his operon leader peptide	aa	16	+	2088020	2088070
hisM	EG10007	ECK2301	b2307	Histidine transport permease; part of HisJMPQ ABC transporter	aa	238	-	2422539	2423255
hisP	EG10452	ECK2300	b2306	Histidine transport ATP-binding protein; part of HisJMPQ ABC transporter	aa	257	-	2421758	2422531
hisQ	EG12125	ECK2302	b2308	Histidine transport permease; part of HisJMPQ ABC transporter	aa	228	-	2423252	2423938
hisR	EG30042	ECK3790	b3797	Histidine tRNA(GUG)	nt	77	+	3980532	3980608
hisS	EG10453	ECK2510	b2514	Histidine--tRNA ligase	aa	424	-	2637323	2638597
hiuH	EG14046	ECK1966	b1970	Hydroxyisourate hydrolase; HIU hydrolase, HIUHase; periplasmic transthyretin-like protein (TLP); EcTRP; tetrameric, metal-binding; unrelated to soybean HIUHase	aa	137	+	2036980	2037393
hldD	EG10838	ECK3609	b3619	ADP-L-glycero-D-manno-heptose-6-epimerase; heat-inducible, LPS; allows high-temperature growth	aa	310	+	3792010	3792942
hldE	EG13416	ECK3042	b3052	Heptose 7-P kinase/heptose 1-P adenyltransferase; LPS core prescursor synthesis: bifunctional enzyme involved in both D-glycero-D-manno-heptose-1-phosphate and ADP-D-glycero-D-manno-heptose synthesis	aa	477	-	3193342	3194775
hlyE	EG13243	ECK1170	b1182	Latent secreted hemolysin E; regulated by SlyA, Fnr and HN-S	aa	303	-	1228706	1229617
hmp	EG10456	ECK2549	b2552	Flavohemoglobin; nitric oxide dioxygenase; dihydropteridine reductase; GSNO and nitrite reductase; has alkylhydroperoxide reductase activity, possibly involved in the repair of lipid membrane oxidative damage	aa	396	+	2683857	2685047
hns	EG10457	ECK1232	b1237	DNA-binding global regulator H-NS; diverse mutant phenotypes affecting transcription, transposition, inversion, cryptic-gene expression; involved in chromosome organization; preferentially binds bent DNA; has N-terminal dimerization domain	aa	137	-	1291732	1292145
hofB	EG12106	ECK0106	b0107	Homologous to PilB of Pseudomonas aeruginosa; function not established, insertion mutation gives no phenotype	aa	461	-	115714	117099
hofC	EG11798	ECK0105	b0106	Homologous to PilC of P. aeruginosa; function not established, insertion mutation gives no phenotype	aa	400	-	114522	115724
hofM	EG12925	ECK3382	b3395	Required for the utilization of DNA as a carbon source; H. influenzae competence protein ComA homolog	aa	259	-	3519994	3520773
hofN	EG12924	ECK3381	b3394	Required for the utilization of DNA as a carbon source; H. influenzae competence protein ComB homolog	aa	179	-	3519455	3519994
hofO	EG12923	ECK3380	b3393	Required for the utilization of DNA as a carbon source; H. influenzae competence protein ComC homolog	aa	146	-	3519031	3519471
hofP	EG12922	ECK3379	b3392	Required for the utilization of DNA as a carbon source; H. influenzae competence protein ComD homolog	aa	134	-	3518637	3519041
hofQ	EG12113	ECK3378	b3391	Required for the utilization of DNA as a carbon source; H. influenzae competence protein ComE homolog	aa	412	-	3517487	3518725
hokA	EG12346	ECK3544	b4455	Small toxic membrane polypeptide; homologous to plasmid-encoded plasmid stabilization toxins regulated by antisense RNA; functional relevance of chromosomal homologs is unknown	aa	50	-	3718471	3718623
hokB	EG11240	ECK1412	b4428	Small toxic membrane polypeptide; homologous to plasmid-encoded plasmid stabilization toxins regulated by antisense RNA; functional relevance of chromosomal homologs is unknown	aa	49	-	1489946	1490095
hokC	EG10373	ECK0018	b4412	Small toxic membrane polypeptide, multimeric; homologous to plasmid-encoded plasmid stabilization toxins regulated by antisense RNA; functional relevance of chromosomal homologs is unknown	aa	50	-	16751	16903
hokD	EG11130	ECK1556	b1562	Small toxic membrane polypeptide, Qin prophage; homologous to plasmid-encoded plasmid stabilization toxins regulated by antisense RNA; functional relevance of chromosomal homologs is unknown	aa	51	-	1643143	1643298
hokE	EG14302	ECK0574	b4415	Putative small toxic membrane polypeptide; homologous to plasmid-encoded plasmid stabilization toxins regulated by antisense RNA; regulatory antisense sRNA antitoxin is SokE	aa	50	+	607059	607211
holA	EG11412	ECK0633	b0640	DNA polymerase III, delta subunit; part of the DnaX clamp loader complex; acts as a wrench to open the sliding clamp	aa	343	-	669797	670828
holB	EG11500	ECK1085	b1099	DNA polymerase III, delta' subunit; part of the DnaX clamp loader complex, the stator protein	aa	334	+	1154985	1155989
holC	EG11413	ECK4252	b4259	DNA polymerase III, chi subunit	aa	147	-	4481860	4482303
holD	EG11414	ECK4363	b4372	DNA polymerase, psi subunit, clamp loader complex subunit	aa	137	+	4605826	4606239
holE	EG11505	ECK1843	b1842	DNA polymerase III, theta subunit	aa	76	+	1923132	1923362
hpf	EG11681	ECK3192	b3203	Ribosome hibernation promoting factor HPF; stabilizes 70S dimers (100S); induced in stationary phase; raiA paralog has opposite effect on 70S dimers	aa	95	+	3344195	3344482
hpt	EG20098	ECK0124	b0125	Hypoxanthine-guanine phosphoribosyltransferase	aa	178	+	141431	141967
hrpA	EG12936	ECK1406	b1413	Predicted ATP-dependent RNA helicase	aa	1300	+	1481085	1484987
hrpB	EG12329	ECK0147	b0148	Predicted ATP-dependent helicase, function unknown	aa	809	+	162105	164534
hscA	EG12130	ECK2523	b2526	Hsc66, DnaK-like chaperone, specific for IscU; involved in FtsZ-ring formation; HscB is the J-like co-chaperone for HscA	aa	616	-	2655107	2656957
hscB	EG12131	ECK2524	b2527	Hsc20, DnaJ-like co-chaperone for HscA; specific for IscU	aa	171	-	2656974	2657489
hscC	EG13653	ECK0643	b0650	Hsc62, DnaK-like chaperone; binds to RpoD and inhibits transcription; inhibits growth when overexpressed; Hsc56(DjlC) is DnaJ-like co-chaperone; ATPase activity is stimulated by GrpE, DjlC; mutant grows slow and is hypersensitive to Cd(II) and UV	aa	556	-	680946	682616
hsdM	EG10458	ECK4339	b4349	DNA methyltransferase M, host modification of foreign DNA	aa	529	-	4579482	4581071
hsdR	EG10459	ECK4340	b4350	Endonuclease R, host restriction of foreign DNA; Type I restriction enzyme; ClpXP-dependent degradation	aa	1170	-	4581272	4584784
hsdS	EG10460	ECK4338	b4348	Specificity determinant for HsdM and HsdR	aa	464	-	4578091	4579485
hslJ	EG13181	ECK1376	b1379	Heat-inducible lipoprotein involved in novobiocin resistance	aa	140	-	1439345	1439767
hslO	EG12930	ECK3388	b3401	Hsp33, oxidative stress-induced heat shock chaperone; C-terminal zinc-binding motif regulates Hsp33 activity	aa	292	+	3527796	3528674
hslR	EG12929	ECK3387	b3400	Hsp15, a heat shock protein that binds free 50S subunits; binds RNA and DNA	aa	133	+	3527370	3527771
hslU	EG11881	ECK3923	b3931	Heat-inducible ATP-dependent protease HslVU, ATPase subunit; involved in the degradation of misfolded proteins; heat shock protein D48.5	aa	443	-	4118439	4119770
hslV	EG11676	ECK3924	b3932	Heat-inducible ATP-dependent protease HslVU, protease subunit; involved in the degradation of misfolded proteins	aa	176	-	4119780	4120310
hspQ	EG13724	ECK0957	b0966	Heat shock protein involved in degradation of mutant DnaA; hemimethylated oriC DNA-binding protein; mutation suppresses some dnaA(Ts)	aa	105	-	1027627	1027944
hsrA	EG11732	ECK3748	b3754	Putative transporter, blocks RspA-mediated RpoS down-regulation; membrane protein	aa	475	-	3937208	3938635
htpG	EG10461	ECK0467	b0473	Protein refolding molecular co-chaperone Hsp90, Hsp70-dependent; heat-shock protein; ATPase; dimeric	aa	624	+	494344	496218
htpX	EG10462	ECK1828	b1829	Zinc metalloprotease HtpX, membrane-bound; cleaves SecY in vivo and in vitro; self-cleaves; M48 family	aa	293	-	1909719	1910600
htrE	EG11972	ECK0138	b0139	Putative outer membrane fimbrial subunit export usher protein; required for growth at high temperature; induced by heat shock	aa	865	-	152829	155426
hupA	EG10466	ECK3992	b4000	Histone-like protein HU-alpha, HU-2	aa	90	+	4198304	4198576
hupB	EG10467	ECK0434	b0440	Histone-like protein HU-beta, HU-1	aa	90	+	460675	460947
hyaA	EG10468	ECK0963	b0972	Hydrogenase 1 small subunit [NiFe], periplasmic	aa	372	+	1031362	1032480
hyaB	EG10469	ECK0964	b0973	Hydrogenase 1 large subunit [NiFe], periplasmic	aa	597	+	1032477	1034270
hyaC	EG10470	ECK0965	b0974	Possible membrane-spanning protein of hya operon	aa	235	+	1034289	1034996
hyaD	EG10471	ECK0966	b0975	Hydrogenase 1 maturation protease	aa	195	+	1034993	1035580
hyaE	EG10472	ECK0967	b0976	Probable HyaA chaperone	aa	132	+	1035577	1035975
hyaF	EG10473	ECK0968	b0977	Nickel incorporation into hydrogenase 1 subunits	aa	285	+	1035972	1036829
hybA	EG11799	ECK2990	b2996	Hydrogenase 2 component, periplasmic; possibly electron acceptor for hydrogenase 2 small subunit; probably binds 4 4Fe-4S clusters	aa	328	-	3142176	3143162
hybB	EG11800	ECK2989	b2995	Hydrogenase 2 cytochrome b type component, probably	aa	392	-	3141008	3142186
hybC	EG11801	ECK2988	b2994	Hydrogenase 2 [Ni Fe] large subunit, periplasmic	aa	567	-	3139308	3141011
hybD	EG11802	ECK2987	b2993	Maturation endoprotease for Ni-containing hydrogenase 2	aa	164	-	3138814	3139308
hybE	EG11803	ECK2986	b2992	Hydrogenase 2-specific chaperone	aa	162	-	3138333	3138821
hybF	EG11804	ECK2985	b2991	Accessory protein required for the maturation of hydrogenases 1 and 2; may be involved in nickel incorporation	aa	113	-	3137999	3138340
hybG	EG11805	ECK2984	b2990	Hydrogenase 2 accessory protein; chaperone-like function	aa	82	-	3137738	3137986
hybO	EG13006	ECK2991	b2997	Hydrogenase 2 [Ni, Fe], small subunit, periplasmic	aa	372	-	3143165	3144283
hycA	EG10474	ECK2720	b2725	Regulatory gene for hyc and hyp operons; counteracts activation by FhlA	aa	153	-	2847996	2848457
hycB	EG10475	ECK2719	b2724	Formate hydrogenlyase complex iron-sulfur protein	aa	203	-	2847260	2847871
hycC	EG10476	ECK2718	b2723	Formate hydrogenlyase complex inner membrane protein	aa	608	-	2845437	2847263
hycD	EG10477	ECK2717	b2722	Formate hydrogenlyase complex inner membrane protein	aa	307	-	2844511	2845434
hycE	EG10478	ECK2716	b2721	Hydrogenase 3 large subunit, [NiFe] cluster; heterodimer	aa	569	-	2842784	2844493
hycF	EG10479	ECK2715	b2720	Formate hydrogenlyase complex iron-sulfur protein	aa	180	-	2842232	2842774
hycG	EG10480	ECK2714	b2719	Hydrogenase 3 small subunit	aa	255	-	2841465	2842232
hycH	EG10481	ECK2713	b2718	Required for converting HycE precursor to mature Hyd-3 large subunit	aa	136	-	2841058	2841468
hycI	EG13396	ECK2712	b2717	Maturation endoprotease for Hydrogenase 3 large subunit HycE	aa	156	-	2840595	2841065
hydN	EG11552	ECK2708	b2713	Iron-sulfur protein required for Hyd-3 activity	aa	175	-	2835600	2836127
hyfA	EG11150	ECK2477	b2481	Hydrogenase 4 component A, ferrodexin-like	aa	205	+	2599223	2599840
hyfB	EG11282	ECK2478	b2482	Putative hydrogenase 4 component B; membrane protein of Hyf electron transfer complex of FHL system	aa	672	+	2599840	2601858
hyfC	EG14211	ECK2479	b2483	Putative hydrogenase 4 component C; membrane protein of Hyf electron transfer complex of FHL system	aa	315	+	2601869	2602816
hyfD	EG14212	ECK2480	b2484	Putative hydrogenase 4 component D; membrane protein of Hyf electron transfer complex of FHL system	aa	479	+	2602833	2604272
hyfE	EG14213	ECK2481	b2485	Hydrogenase 4 component E; membrane protein of Hyf electron transfer complex of FHL system	aa	216	+	2604284	2604934
hyfF	EG14214	ECK2482	b2486	Putative hydrogenase 4 component F; membrane protein of Hyf electron transfer complex of FHL system	aa	526	+	2604939	2606519
hyfG	EG14215	ECK2483	b2487	Putative hydrogenase 4 component G; membrane protein of Hyf electron transfer complex of FHL system	aa	555	+	2606509	2608176
hyfH	EG14216	ECK2484	b2488	Hydrogenase 4 component H; membrane protein of Hyf electron transfer complex of FHL system	aa	181	+	2608186	2608731
hyfI	EG14217	ECK2485	b2489	Hydrogenase 4 component I; membrane protein of Hyf electron transfer complex of FHL system	aa	252	+	2608728	2609486
hyfJ	EG14218	ECK2486	b2490	Hydrogenase 4 component J; membrane protein of Hyf electron transfer complex of FHL system	aa	137	+	2609479	2609892
hyfR	EG14219	ECK2487	b2491	Formate-sensing regulator for hyf operon	aa	670	+	2609922	2611934
hyi	EG11584	ECK0501	b0508	Hydroxypyruvate isomerase, glyoxylate-inducible; product is tartronate semialdehyde	aa	258	+	534934	535710
hypA	EG10483	ECK2721	b2726	Hydrogenase 3 accessory protein required for activity; zinc metalloproein	aa	116	+	2848669	2849019
hypB	EG10484	ECK2722	b2727	Required for metallocenter assembly in Hydrogenases 1,2,3; guanine-nucleotide-binding protein; Ni donor for Hyd-3 large subunit; homodimeric	aa	290	+	2849023	2849895
hypC	EG10485	ECK2723	b2728	Hydrogenase 3 chaperone-type protein; required for Hyd-3 metallocenter assembly, binds HycE subunit	aa	90	+	2849886	2850158
hypD	EG10486	ECK2724	b2729	Hydrogenases 1,2,3 accessory protein; required for metallocenter assembly	aa	373	+	2850158	2851279
hypE	EG10487	ECK2725	b2730	Hydrogenases 1,2,3 accessory protein, carbamoyl dehydratase; required for CN ligand synthesis at the metallocenter; converts thiocarbamate at its C-terminal Cys to a thiocyanate	aa	336	+	2851276	2852286
hypF	EG11551	ECK2707	b2712	Hydrogenases 1,2,3 accessory protein; required for CN ligand synthesis at the metallocenter; HypF carbamoyltransferase activity forms thiocarbamate at terminal Cys of HypE; monomeric	aa	750	-	2833195	2835447
hyuA	EG13056	ECK2869	b2873	D-stereospecific phenylhydantoinase; physiological function unknown	aa	461	+	3008050	3009435
iaaA	EG12407	ECK0818	b0828	isoAsp aminopeptidase, cleaves isoAsp-X dipeptides; Ntn hydrolase; glutathione utilization; weak L-asparaginase activity in vitro (EcAIII); precursor is cleaved into an alpha and beta subunit; heterotetrameric	aa	321	+	865791	866756
iadA	EG12567	ECK4319	b4328	Isoaspartyl dipeptidase	aa	390	-	4556377	4557549
iap	EG10488	ECK2748	b2753	Alkaline phosphatase isozyme conversion aminopeptidase; generates alkaline phosphatase isozyme 3 subunit lacking the N-terminal Arg	aa	345	+	2874603	2875640
ibaG	EG12796	ECK3179	b3190	Acid stress protein; predicted transcriptional regulator, BolA family; low abundance protein	aa	84	-	3334571	3334825
ibpA	EG11534	ECK3679	b3687	Chaperone, heat-inducible protein of HSP20 family	aa	137	-	3865032	3865445
ibpB	EG11535	ECK3678	b3686	Chaperone, heat-inducible protein of HSP20 family	aa	142	-	3864492	3864920
ibsA	EG14472	ECK4482	b4667	Toxic membrane protein, in SIBa repeat	aa	19	-	2151373	2151432
ibsB	EG14473	ECK4483	b4668	Toxic membrane protein, in SIBb repeat	aa	18	-	2151705	2151761
ibsC	EG14470	ECK4480	b4665	Toxic membrane protein, in SIBc repeat	aa	19	-	3054912	3054971
ibsD	EG14469	ECK4479	b4664	Toxic membrane protein, in SIBd repeat	aa	19	+	3192788	3192847
ibsE	EG14471	ECK4481	b4666	Toxic membrane protein, in SIBe repeat	aa	19	+	3193163	3193222
icd	EG10489	ECK1122	b1136	Isocitrate dehydrogenase, NADP(+)-specific; e14 attachment site	aa	416	+	1194346	1195596
iclR	EG10491	ECK4010	b4018	Repressor of aceBA operon	aa	274	-	4220827	4221651
idi	EG13072	ECK2884	b2889	Isopentenyl diphosphate isomerase, isoprenoid biosynthesis; interconverts isopentenyl diphosphate (IPP) and dimethylallyl diphosphate (DMAPP)	aa	182	+	3031087	3031635
idnD	EG12541	ECK4260	b4267	L-Idonate 5-dehydrogenase	aa	343	-	4491398	4492429
idnK	EG12152	ECK4261	b4268	D-Gluconate kinase	aa	187	+	4492646	4493209
idnO	EG12540	ECK4259	b4266	5-keto-D-Gluconate 5-reductase	aa	254	-	4490610	4491374
idnR	EG12538	ECK4257	b4264	idn operon activator; represses GntR-regulated genes gntKU and gntT	aa	332	-	4488164	4489162
idnT	EG12539	ECK4258	b4265	L-Idonate transporter; also transports 5-keto-D-gluconate (Reed, 2006)	aa	439	-	4489229	4490548
ihfA	EG10440	ECK1710	b1712	Integration Host Factor (IHF), alpha subunit; host infection, mutant phage lambda; site-specific recombination; sequence-specific DNA-binding transcriptional activator	aa	99	-	1793277	1793576
ihfB	EG10441	ECK0903	b0912	Integration Host Factor (IHF), beta subunit; host infection, mutant phage lambda; site-specific recombination; sequence-specific DNA-binding transcriptional activator	aa	94	+	963051	963335
ileS	EG10492	ECK0027	b0026	Isoleucine--tRNA ligase	aa	938	+	22391	25207
ileT	EG30043	ECK3844	b3852	Isoleucine tRNA(GAU) 1, triplicate	nt	77	+	4035164	4035240
ileU	EG30044	ECK3264	b3277	Isoleucine tRNA(GAU) 1, triplicate	nt	77	-	3425098	3425174
ileV	EG30045	ECK0202	b0202	Isoleucine tRNA(GAU) 1, triplicate	nt	77	+	225381	225457
ileX	EG30046	ECK3059	b3069	Isoleucine tRNA(CAU) 2	nt	76	+	3213620	3213695
ileY	EG31121	ECK2648	b2652	Isoleucine tRNA(GAU) 2 variant	nt	76	-	2783784	2783859
ilvA	EG10493	ECK3764	b3772	Threonine deaminase; also known as threonine dehydratase, biosynthetic	aa	514	+	3953354	3954898
ilvB	EG10494	ECK3662	b3671	Acetohydroxy acid synthase I (AHAS-I); acetolactate synthase I (ALS-I); valine sensitive; large subunit	aa	562	-	3849119	3850807
ilvC	EG10495	ECK3766	b3774	Ketol-acid reductoisomerase	aa	491	+	3955993	3957468
ilvD	EG10496	ECK3763	b3771	Dihydroxyacid dehydratase; homodimeric	aa	616	+	3951501	3953351
ilvE	EG10497	ECK3762	b3770	Branched-chain amino acid aminotransferase; transaminase B; dimer of trimers	aa	309	+	3950507	3951436
ilvH	EG10499	ECK0080	b0078	Acetohydroxy acid synthase III (AHAS-III) regulatory subunit; acetolactate synthase III (ALS-III); valine sensitive; small subunit	aa	163	+	87357	87848
ilvI	EG10500	ECK0079	b0077	Acetohydroxy acid synthase III (AHAS-III); acetolactate synthase III (ALS-III); valine sensitive; large subunit	aa	574	+	85630	87354
ilvL	EG11270	ECK3759	b3766	ilvG operon leader peptide	aa	32	+	3948345	3948443
ilvM	EG10501	ECK3761	b3769	Acetohydroxy acid synthase II (AHAS-II) regulatory subunit; acetolactate synthase II (ALS-II); valine insensitive; small subunit	aa	87	+	3950224	3950487
ilvN	EG10502	ECK3661	b3670	Acetohydroxy acid synthase I (AHAS-I) regulatory subunit; acetolactate synthase I (ALS-I); valine sensitive; small subunit	aa	96	-	3848825	3849115
ilvX	EG14474	ECK4484	b4669	Expressed protein, function unknown	aa	16	+	3948530	3948580
ilvY	EG10503	ECK3765	b3773	Transcriptional activator for ilvC	aa	297	-	3954950	3955843
inaA	EG11422	ECK2229	b2237	Protein induced by acid, function unknown; independent of SoxRS regulation	aa	216	-	2346844	2347494
infA	EG10504	ECK0875	b0884	Protein chain initiation factor IF1	aa	72	-	925448	925666
infB	EG10505	ECK3157	b3168	Protein chain initiation factor IF2	aa	890	-	3311364	3314036
infC	EG10506	ECK1716	b1718	Protein chain initiation factor IF3; unusual AUU start codon	aa	180	-	1798120	1798662
insA1	EG40001	ECK0023	b0022	IS1 transposase A	aa	91	-	20233	20508
insA2	EG60007	Null	b0265	IS1 transposase A	aa	0	-	278824	279099
insA3	EG60009	Null	b0275	IS1 transposase A	aa	0	-	290295	290570
insA4	EG60021	Null	b4516	IS1 transposase A	aa	0	+	1049056	1049331
insA5	EG60046	Null	b3444	IS1 transposase A	aa	0	+	3581506	3581781
insA6	EG60052	Null	b4294	IS1 transposase A	aa	0	+	4516550	4516825
insA8	EG60031	Null	b1894	IS1 transposase A	aa	0	-	1976964	1977239
insB1	EG40002	ECK0022	b0021	IS1 transposase B	aa	167	-	19811	20314
insB2	EG60006	Null	b0264	IS1 transposase B	aa	0	-	278402	278905
insB3	EG60008	Null	b0274	IS1 transposase B	aa	0	-	289873	290376
insB4	EG60022	Null	b0988	IS1 transposase B	aa	0	+	1049250	1049753
insB5	EG60047	Null	b3445	IS1 transposase B	aa	0	+	3581700	3582203
insB8	EG60030	Null	b1893	IS1 transposase B	aa	0	-	1976542	1977045
insC1	EG40003	ECK0357	b0360	IS2 transposase A	aa	121	+	380575	380940
insC11	EG60049	Null	b4272	IS2 transposase A	aa	0	+	4496295	4496660
insC4	EG60028	Null	b1403	IS2 transposase A	aa	0	-	1466808	1467173
insC6	EG60034	Null	b1997	IS2 transposase A	aa	0	-	2067839	2068204
insC8	EG60041	Null	b2861	IS2 transposase A	aa	0	-	2995257	2995622
insC9	EG60043	Null	b3044	IS2 transposase A	aa	0	+	3184209	3184574
insD1	EG40004	ECK0358	b0361	IS2 transposase B	aa	301	+	380898	381803
insD11	EG60050	Null	b4273	IS2 transposase B	aa	0	+	4496618	4497523
insD4	EG60027	Null	b1402	IS2 transposase B	aa	0	-	1465945	1466850
insD6	EG60033	Null	b1996	IS2 transposase B	aa	0	-	2066976	2067881
insD8	EG60040	Null	b2860	IS2 transposase B	aa	0	-	2994394	2995299
insD9	EG60044	Null	b3045	IS2 transposase B	aa	0	+	3184532	3185437
insE1	EG40005	ECK0298	b0298	IS3 transposase A	aa	99	+	314515	314814
insE2	EG60015	Null	b0373	IS3 transposase A	aa	0	-	391826	392125
insE3	EG60016	Null	b0540	IS3 transposase A	aa	0	+	566065	566364
insE4	EG60024	Null	b1027	IS3 transposase A	aa	0	-	1094361	1094660
insE5	EG60036	Null	b2088	IS3 transposase A	aa	0	+	2168260	2168559
insF1	EG40006	ECK0299	b0299	IS3 transposase B	aa	288	+	314811	315677
insF2	EG60014	Null	b0372	IS3 transposase B	aa	0	-	390963	391829
insF3	EG60017	Null	b0541	IS3 transposase B	aa	0	+	566361	567227
insF4	EG60023	Null	b1026	IS3 transposase B	aa	0	-	1093498	1094364
insF5	EG60037	Null	b2089	IS3 transposase B	aa	0	+	2168556	2169422
insG	EG40007	ECK4268	b4278	IS4 transposase	aa	442	-	4500126	4501454
insH1	EG40008	ECK0261	b0259	IS5 transposase	aa	338	-	273325	274341
insH11	EG60038	Null	b2192	IS5 transposase	aa	0	-	2287087	2288103
insH15	EG60042	Null	b2982	IS5 transposase	aa	0	+	3128200	3129216
insH18	EG60045	Null	b3218	IS5 transposase	aa	0	-	3363724	3364740
insH2	EG60018	Null	b0552	IS5 transposase	aa	0	-	573960	574976
insH20	EG60048	Null	b3505	IS5 transposase	aa	0	-	3650205	3651221
insH25	EG60026	Null	b1370	IS5 transposase	aa	0	-	1425770	1426750
insH4	EG60020	Null	b0656	IS5 transposase	aa	0	-	687220	688236
insH6	EG60025	Null	b1331	IS5 transposase	aa	0	+	1394100	1395116
insH8	EG60032	Null	b1994	IS5 transposase	aa	0	-	2064329	2065345
insH9	EG60035	Null	b2030	IS5 transposase	aa	0	-	2099919	2100935
insI1	EG40009	ECK0258	b0256	IS30 transposase	aa	383	+	269827	270978
insI3	EG60029	Null	b1404	IS30 transposase	aa	0	+	1467382	1468533
insI4	EG60051	Null	b4284	IS30 transposase	aa	0	-	4505489	4506640
insJ	EG40010	ECK3545	b3557	IS150 transposase A	aa	173	+	3718703	3719224
insK	EG40011	ECK3546	b3558	IS150 transposase B	aa	283	+	3719221	3720072
insL1	EG40012	ECK0016	b0016	IS186 transposase	aa	370	+	15445	16557
insL2	EG60019	Null	b0582	IS186 transposase	aa	0	+	607288	608400
insL3	EG60039	Null	b2394	IS186 transposase	aa	0	+	2512353	2513465
insQ	EG13756	ECK1426	b1432	IS609 transposase B	aa	382	+	1501741	1502889
intA	EG11783	ECK2618	b2622	Integrase gene, CP4-57 putative defective prophage	aa	413	+	2754181	2755422
intD	EG10507	ECK0530	b0537	Integrase gene within defective prophage DLP12	aa	387	-	564038	565201
intE	EG12370	ECK1126	b1140	e14 integrase, in defective prophage	aa	375	-	1198902	1200029
intF	EG13554	ECK0280	b0281	Putative integrase gene, CP4-6 putative prophage remnant	aa	466	-	294920	296320
intR	EG13358	ECK1342	b1345	Integrase gene, Rac prophage	aa	411	-	1410024	1411259
intS	EG12413	ECK2343	b2349	Integrase, CPS-53/KpLE1 prophage	aa	385	+	2464567	2465724
intZ	EG14172	ECK2437	b2442	Putative integrase gene, Eut/CPZ-55 prophage	aa	402	+	2556880	2558088
iraD	EG12565	ECK4317	b4326	RpoS stabilzer after DNA damage, anti-RssB factor; anti-adapter protein	aa	130	+	4555016	4555408
iraM	EG13885	ECK1147	b1160	RpoS stabilzer during Mg starvation, anti-RssB factor; anti-adapter protein	aa	107	-	1210903	1211226
iraP	EG11256	ECK0377	b0382	Anti-RssB factor, RpoS stabilzer during Pi starvation; anti-adapter protein	aa	86	+	400610	400870
iroK	EG14501	ECK4518	b4706	3-hydroxypropionic acid resistance peptide	aa	21	-	2666028	2666093
iscA	EG12132	ECK2525	b2528	Recruit and deliver Fe for Fe-S cluster assembly in IscU; possibly an alternative scaffold for Fe-S cluster assembly	aa	107	-	2657585	2657908
iscR	EG13397	ECK2528	b2531	Transcriptional repressor for isc operon; contains Fe-S cluster; binds RNA in vitro	aa	162	-	2659665	2660153
iscS	EG12677	ECK2527	b2530	Cysteine desulfurase, PLP-dependent; used in synthesis of Fe-S clusters and 4-thiouridine; ThiI transpersulfidase; TusA transpersulfidase; YnjE transpersulfidase; MoaD transpersulfidase; pyridoxal phosphate cofactor linked to Lys206	aa	404	-	2658339	2659553
iscU	EG13395	ECK2526	b2529	Iron-sulfur cluster assembly scaffold protein	aa	128	-	2657925	2658311
iscX	EG12311	ECK2521	b2524	Iron binding protein associated with IscS; putative molecular adaptor of IscS function; monomeric	aa	66	-	2654558	2654758
ispA	EG10508	ECK0415	b0421	Farnesyl diphosphate synthase, isoprenoid biosynthesis	aa	299	-	439426	440325
ispB	EG10017	ECK3176	b3187	Octaprenyl diphosphate synthase, isoprenoid biosynthesis	aa	323	+	3331732	3332703
ispD	EG13110	ECK2742	b2747	2-C-methyl-D-erythritol 4-phosphate cytidylyltransferase; alternative nonmevalonate (DXP) pathway for terpenoid biosynthesis; essential gene	aa	236	-	2869802	2870512
ispE	EG11294	ECK1196	b1208	4-diphosphocytidyl-2-C-methylerythritol kinase; isopentenyl phosphate kinase; alternative nonmevalonate (DXP) pathway for terpenoid biosynthesis; essential gene	aa	283	-	1261249	1262100
ispF	EG11816	ECK2741	b2746	2-C-methyl-D-erythritol 2,4-cyclodiphosphate (MECP) synthase; alternative nonmevalonate (DXP) pathway for terpenoid biosynthesis; essential gene; trimeric	aa	159	-	2869323	2869802
ispG	EG10370	ECK2511	b2515	1-hydroxy-2-methyl-2-(E)-butenyl 4-diphosphate synthase; alternative nonmevalonate (DXP) pathway for terpenoid biosynthesis; [4Fe-4S] protein	aa	372	-	2638708	2639826
ispH	EG11081	ECK0030	b0029	4-hydroxy-3-methylbut-2-enyl diphosphate reductase; last, branched, step of isopentenyl diphosphate (IPP) and dimethylallyl diphosphate (DMAPP) synthesis from 1-hydroxy-2-methyl-2-(E)-butenyl 4-diphosphate; alternative nonmevalonate (DXP) pathway for terp	aa	316	+	26277	27227
ispU	EG13329	ECK0173	b0174	Undecaprenyl pyrophosphate synthase; dimeric	aa	253	+	194903	195664
isrC	EG31150	ECK1992	b4435	Novel sRNA, function unknown, CP4-44; putative prophage remnant	nt	204	+	2069339	2069542
istR	EG31167	ECK4425	b4616	sRNAs IstR-1 and IstR-2, tisB regulators	nt	140	-	3851141	3851280
ivbL	EG11275	ECK3663	b3672	ilvB operon leader peptide	aa	32	-	3850913	3851011
ivy	EG13547	ECK0221	b0220	Inhibitor of c-type lysozyme, periplasmic	aa	157	+	240343	240816
katE	EG10509	ECK1730	b1732	Catalase HPII, heme d-containing; hydroperoxidase II; response to oxidative stress; chromate resistance	aa	753	+	1811891	1814152
katG	EG10511	ECK3934	b3942	Catalase-peroxidase HPI, heme b-containing; hydroperoxidase I	aa	726	+	4131858	4134038
kbaY	EG12768	ECK3125	b3137	Ketose 1,6-bisphosphate aldolase, class II; D-tagatose 1,6-bisphosphate aldolase; requires KbaZ subunit for full activity and stability	aa	286	+	3281165	3282025
kbaZ	EG12763	ECK3120	b3132	Ketose bisphosphate aldolase KbaYZ subunit; required for full activity and stabilty of KbaY	aa	426	+	3276936	3278216
kbl	EG10512	ECK3607	b3617	2-amino-3-ketobutyrate CoA ligase	aa	398	-	3789378	3790574
kch	EG11606	ECK1244	b1250	Voltage-gated potassium channel protein; overproduction increases the permeability of the cytoplamsic membrane to K+; not involved in K+ uptake; overproduction alters membrane composition; homotetrameric membrane protein	aa	417	-	1307040	1308293
kdgK	EG12253	ECK3511	b3526	Ketodeoxygluconokinase	aa	309	+	3677442	3678371
kdgR	EG14018	ECK1826	b1827	Regulator of kdgK, kdgT, eda; possibly regulates several other genes, e.g. yjgK	aa	263	-	1907332	1908123
kdgT	EG11869	ECK3902	b3909	2-keto-3-deoxygluconate permease	aa	327	+	4099713	4100696
kdpA	EG10513	ECK0686	b0698	Potassium-translocating ATPase, A subunit; high-affinity potassium transport	aa	557	-	726282	727955
kdpB	EG10514	ECK0685	b0697	Potassium-translocating ATPase, B subunit; high-affinity potassium transport	aa	682	-	724211	726259
kdpC	EG10515	ECK0684	b0696	Potassium-translocating ATPase, C subunit; high-affinity potassium transport	aa	190	-	723630	724202
kdpD	EG10516	ECK0683	b0695	Sensor kinase for the kdp operon; two-component system; has autokinase activity and KdpE-directed phosphotransferase and phosphatase activities; responds to ionic strength, ATP and potassium; dimeric	aa	894	-	720953	723637
kdpE	EG10517	ECK0682	b0694	Response regulator of kdp operon; two-component system phosphorylation state and activity modulated by sensor kinase KdpD; responds to ionic strength, ATP and potassium	aa	225	-	720279	720956
kdpF	EG12126	ECK0687	b4513	Inner membrane protein for high-affinity potassium transport	aa	29	-	727955	728044
kdsA	EG10518	ECK1203	b1215	3-deoxy-D-manno-octulosonate 8-phosphate (KDO8-P) synthase; LPS biosynthesis	aa	284	+	1267388	1268242
kdsB	EG10519	ECK0909	b0918	3-deoxy-manno-octulosonate cytidylyltransferase; CMP-KDO synthase (CKS); LPS biosynthesis	aa	248	+	970075	970821
kdsC	EG12804	ECK3187	b3198	3-deoxy-D-manno-octulosonate 8-phosphate phosphatase; KDO 8-P phosphatase; LPS biosynthesis; HAD22	aa	188	+	3340295	3340861
kdsD	EG12803	ECK3186	b3197	D-arabinose 5-phosphate isomerase; LPS biosynthesis	aa	328	+	3339288	3340274
kduD	EG12361	ECK2840	b2842	2-deoxy-D-gluconate 3-dehydrogenase	aa	253	-	2980519	2981280
kduI	EG13096	ECK2841	b2843	4-deoxy-L-threo-5-hexosulose-uronate ketol-isomerase; 5-keto-4-deoxyuronate isomerase	aa	278	-	2981310	2982146
kefB	EG20110	ECK3338	b3350	NEM-activatable K+/H+ antiporter	aa	601	-	3476824	3478629
kefC	EG10521	ECK0048	b0047	NEM-activatable K+/H+ antiporter	aa	620	+	47769	49631
kefF	EG11568	ECK0047	b0046	Potassium-efflux system ancillary protein for KefC; glutathione-regulated; quinone oxidoreductase, FMN-dependent	aa	176	+	47246	47776
kefG	EG12902	ECK3339	b3351	Potassium-efflux system ancillary protein for KefB; glutathione-regulated	aa	184	-	3478629	3479183
kgtP	EG10522	ECK2585	b2587	alpha-Ketoglutarate permease	aa	432	-	2722470	2723768
kilR	EG12155	ECK1350	b1352	Killing function of the Rac prophage during zygotic induction; causes cell division arrest and altered cell morphology, suppressed by ftsZ overexpression	aa	73	-	1416032	1416253
kptA	EG12570	ECK4322	b4331	RNA 2'-phosphotransferase; ligates tRNA substrate in vitro, physiological role and in vivo substrate unknown	aa	184	+	4558953	4559507
kup	EG11541	ECK3741	b3747	Major constitutive K+ uptake permease at acidic pH; also transports Cs+ and Rb+	aa	622	+	3929339	3931207
lacA	EG10524	ECK0339	b0342	Thiogalactoside acetyltransferase	aa	203	-	360473	361084
lacI	EG10525	ECK0342	b0345	Transcriptional repressor of lac operon	aa	360	-	365652	366734
lacY	EG10526	ECK0340	b0343	Lactose permease; galactoside permease	aa	417	-	361150	362403
lacZ	EG10527	ECK0341	b0344	beta-D-Galactosidase	aa	1024	-	362455	365529
lamB	EG10528	ECK4028	b4036	Maltoporin, maltose high-affinity uptake system; phage lambda receptor protein	aa	446	+	4245994	4247334
ldcA	EG13898	ECK1180	b1192	Murein tetrapeptide carboxypeptidase; LD-carboxypeptidase A; cytoplasmic protease that cleaves the terminal D-alanine from cytoplasmic muropeptides	aa	304	-	1241389	1242303
ldcC	EG13219	ECK0185	b0186	Lysine decarboxylase, constitutive	aa	713	+	209679	211820
ldhA	EG13186	ECK1377	b1380	D-lactate dehydrogenase, NAD-dependent	aa	329	-	1439878	1440867
ldrA	EG14403	ECK1204	b4419	Toxic peptide LdrA, in LDR-A repeat; proposed addiction module, with antisense sRNA rdlA	aa	35	-	1268391	1268498
ldrB	EG14404	ECK1206	b4421	Toxic peptide LdrB, in LDR-B repeat; proposed addiction module, with antisense sRNA rdlB	aa	35	-	1268926	1269033
ldrC	EG14405	ECK1208	b4423	Toxic peptide LdrC, in LDR-C repeat; proposed addiction module, with antisense sRNA rdlC	aa	35	-	1269461	1269568
ldrD	EG14406	ECK3524	b4453	Toxic peptide LdrD, in LDR-D repeat; proposed addiction module, with antisense sRNA rdlD	aa	35	-	3698003	3698110
lepA	EG10529	ECK2567	b2569	Back-translocating Elongation Factor EF4, GTPase; required for efficient and accurate protein synthesis	aa	599	-	2703347	2705146
lepB	EG10530	ECK2566	b2568	Signal peptidase I; SPI; responsible for type I signal cleavages of periplasmic, OM, some IM, and extracellular proteins	aa	324	-	2702357	2703331
leuA	EG11226	ECK0076	b0074	alpha-Isopropylmalate synthase	aa	523	-	81958	83529
leuB	EG11577	ECK0075	b0073	3-isopropylmalate dehydrogenase, NAD(+)-dependent	aa	363	-	80867	81958
leuC	EG11576	ECK0074	b0072	3-isopropylmalate dehydratase large subunit; also called alpha-isopropylmalate isomerase	aa	466	-	79464	80864
leuD	EG11575	ECK0073	b0071	3-isopropylmalate dehydratase small subunit; also called alpha-Isopropylmalate isomerase	aa	201	-	78848	79453
leuE	EG13505	ECK1796	b1798	Amino acid exporter; overexpression causes leucine excretion; confers resistance to a number of amino acids and analogs, including glycyl-l-leucine, norleucine, threonine, homoserine lactone, alpha-aminobutyric acid, histidine, and homoserine	aa	212	-	1878145	1878783
leuL	EG11280	ECK0077	b0075	leu operon leader peptide	aa	28	-	83622	83708
leuO	EG10531	ECK0078	b0076	Pleiotropic transcriptional regulator; regulates dsrA; relieves bgl silencing, multi-copy represses cadC	aa	314	+	84368	85312
leuP	EG30047	ECK4360	b4369	Leucine tRNA(CAG) 1; tandemly triplicate leuVPQ, duplicate with leuT	nt	87	-	4604223	4604309
leuQ	EG30048	ECK4361	b4370	Leucine tRNA(CAG) 1; tandemly triplicate, and duplicate with leuT	nt	87	-	4604338	4604424
leuS	EG10532	ECK0635	b0642	Leucine--tRNA ligase	aa	860	-	671424	674006
leuT	EG30049	ECK3791	b3798	Leucine tRNA(CAG) 1, duplicate with leuVPQ	nt	87	+	3980629	3980715
leuU	EG30050	ECK3163	b3174	Leucine tRNA(UAG) 2	nt	87	-	3320094	3320180
leuV	EG30051	ECK4359	b4368	Leucine tRNA(CAG) 1, tandemly triplicate leuVPQ, duplicate with leuT	nt	87	-	4604102	4604188
leuW	EG30052	ECK0660	b0672	Leucine tRNA(CAA) 3; anticodon has cmo(5)U	nt	85	-	696186	696270
leuX	EG30053	ECK4263	b4270	Leucine tRNA(UAA) 5 (amber [UAG] suppressor)	nt	85	+	4494428	4494512
leuZ	EG30054	ECK1908	b1909	Leucine tRNA(GAG) 4	nt	87	-	1989839	1989925
lexA	EG10533	ECK4035	b4043	Global regulator (repressor) for SOS regulon; dimeric	aa	202	+	4255138	4255746
lgt	EG12128	ECK2824	b2828	Phosphatidylglycerol:prolipoprotein diacylglycerol transferase	aa	291	-	2963184	2964059
lhgO	EG12387	ECK2654	b2660	L-2-hydroxyglutarate oxidase; second gene in csiD-lhgO-gabDTP-csiR operon	aa	422	+	2788004	2789272
lhr	EG11548	ECK1649	b1653	Probable ATP-dependent helicase, function unknown	aa	1538	+	1727111	1731727
ligA	EG10534	ECK2406	b2411	DNA ligase A, NAD(+)-dependent	aa	671	-	2526183	2528198
ligB	EG11334	ECK3637	b3647	DNA ligase B, NAD(+)-dependent	aa	560	-	3817511	3819193
ligT	EG12330	ECK0146	b0147	2'-5' RNA ligase	aa	176	-	161501	162031
lipA	EG11306	ECK0621	b0628	Lipoyl synthase, iron-sulfur protein; SAM-dependent chemistry	aa	321	-	658474	659439
lipB	EG11591	ECK0623	b0630	Octanoyltransferase; octanoyl-[ACP]:protein N-octanoyltransferase	aa	213	-	660860	661501
lit	EG10535	ECK1125	b1139	Cell death peptidase, expression of T4 late genes; e14 prophage	aa	297	+	1197918	1198811
livF	EG10536	ECK3438	b3454	Branched-chain amino acid ABC transporter, ATP-binding membrane protein, high-affinity	aa	237	-	3590747	3591460
livG	EG10537	ECK3439	b3455	High-affinity branched-chain amino acid transport, ATP-binding membrane protein	aa	255	-	3591462	3592229
livH	EG10538	ECK3441	b3457	High-affinity branched-chain amino acid permease; ABC transporter	aa	308	-	3593500	3594426
livJ	EG10539	ECK3444	b3460	Leu/Ile/Val-binding protein, periplasmic, high-affinity transport; LIV-I system; also involved in phenylalanine accumulation	aa	367	-	3596578	3597681
livK	EG10540	ECK3442	b3458	Leucine-specific binding protein, periplasmic, high-affinity transport for leucine; LS system; also involved in isoleucine, valine, and phenylalanine accumulation	aa	369	-	3594474	3595583
livM	EG10541	ECK3440	b3456	High-affinity branched-chain amino acid transport, permease membrane protein	aa	425	-	3592226	3593503
lldD	EG11963	ECK3595	b3605	L-lactate dehydrogenase, FMN dependent	aa	396	+	3777850	3779040
lldP	EG11961	ECK3593	b3603	L-lactate permease; also involved in glycolate uptake	aa	551	+	3775422	3777077
lldR	EG11962	ECK3594	b3604	Dual role activator/repressor for lldPRD operon	aa	258	+	3777077	3777853
lnt	EG10168	ECK0649	b0657	Apolipoprotein N-acyltransferase; copper sensitivity	aa	512	-	688566	690104
loiP	EG11291	ECK2931	b2936	Phe-Phe periplasmic metalloprotease, OM lipoprotein; low salt-inducible; heat shock protein that binds Era	aa	252	+	3079935	3080693
lolA	EG12684	ECK0882	b0891	Periplasmic protein responsible for sorting and transporting lipoproteins to outer membrane	aa	203	+	936595	937206
lolB	EG11293	ECK1197	b1209	OM lipoprotein required for localization of lipoproteins; essential gene	aa	207	-	1262100	1262723
lolC	EG13439	ECK1102	b1116	LolA-dependent release of lipoproteins from inner membrane; essential gene	aa	399	+	1174650	1175849
lolD	EG13440	ECK1103	b1117	LolA-dependent release of lipoproteins from inner membrane; essential gene	aa	233	+	1175842	1176543
lolE	EG13441	ECK1104	b1118	LolA-dependent release of lipoproteins from inner membrane; essential gene	aa	414	+	1176543	1177787
lon	EG10542	ECK0433	b0439	DNA-binding, ATP-dependent protease LA; lon mutants form long cells	aa	784	+	458112	460466
lpd	EG10543	ECK0115	b0116	Lipoamide dehydrogenase, NADH-dependent; E3 component of pyruvate and 2-oxoglutarate dehydrogenase complexes; also functions as glycine cleavage system L protein; binds Zn(II)	aa	474	+	127912	129336
lplA	EG11796	ECK4378	b4386	Lipoate-protein ligase A; selenolipoate resistant	aa	338	-	4621124	4622140
lplT	EG12455	ECK2831	b2835	Lysophospholipid transporter	aa	397	-	2970691	2971884
lpoA	EG12778	ECK3135	b3147	OM lipoprotein stimulator of MrcA transpeptidase	aa	678	+	3291422	3293458
lpoB	EG13431	ECK1091	b1105	OM lipoprotein stimulator of MrcB transpeptidase	aa	213	+	1161861	1162502
lpp	EG10544	ECK1673	b1677	Murein lipoprotein; Braun's lipoprotein	aa	78	+	1755445	1755681
lptA	EG12618	ECK3189	b3200	Periplasmic LPS-binding protein, binds Lipid A domain; LPS transport and assembly	aa	185	+	3341402	3341959
lptB	EG11680	ECK3190	b3201	LPS export ABC transporter ATP-binding protein; LptBFGC export complex	aa	241	+	3341966	3342691
lptC	EG12806	ECK3188	b3199	LPS export, IM-tethered periplasmic LPS-binding protein; LptBFGC export complex	aa	191	+	3340858	3341433
lptD	EG11569	ECK0055	b0054	LPS assembly OM complex LptDE, beta-barrel component	aa	784	-	54755	57109
lptE	EG10855	ECK0634	b0641	LPS assembly OM complex LptDE, LPS-binding lipoprotein component	aa	193	-	670828	671409
lptF	EG12535	ECK4254	b4261	Lipopolysaccharide export ABC permease; LptBFGC export complex	aa	366	+	4484241	4485341
lptG	EG12536	ECK4255	b4262	Lipopolysaccharide export ABC permease; LptBFGC export complex	aa	360	+	4485341	4486423
lpxA	EG10545	ECK0180	b0181	Lipid A synthesis, UDP-N-acetylglucosamine acyltransferase	aa	262	+	202560	203348
lpxB	EG10546	ECK0181	b0182	Lipid A disaccharide synthase	aa	382	+	203348	204496
lpxC	EG10265	ECK0097	b0096	Lipid A synthesis, UDP-3-O-(R-3-hydroxymyristoyl)-N-acetylglucosamine deacetylase; zinc metalloamidase; cell envelope and cell separation	aa	305	+	106557	107474
lpxD	EG10316	ECK0178	b0179	Lipid A synthesis, UDP-3-O-(R-3-hydroxymyristoyl)-glucosamine N-acyltransferase	aa	341	+	200971	201996
lpxH	EG12666	ECK0517	b0524	Lipid A synthesis, UDP-2,3-diacylglucosamine pyrophosphatase	aa	240	-	552441	553163
lpxK	EG11409	ECK0906	b0915	Lipid A 4' kinase	aa	328	+	967589	968575
lpxP	EG12901	ECK2374	b2378	Lipid A synthesis, KDO2-lipid IVA palmitoleoyl-ACP acyltransferase; cold temperature inducible	aa	306	+	2493667	2494587
lpxT	EG14075	ECK2168	b2174	Lipid A 1-diphosphate synthase; undecaprenyl pyrophosphate:lipid A 1-phosphate phosphotransferase	aa	237	+	2266876	2267589
lrhA	EG12123	ECK2283	b2289	Transcriptional repressor of motility master regulator flhDC; autoregulator	aa	312	-	2403725	2404663
lrp	EG10547	ECK0880	b0889	Global regulatory protein, Leu responsive; regulator of high-affinity branched-chain amino acid transport system; octameric or hexadecameric functional state	aa	164	+	931818	932312
lspA	EG10548	ECK0028	b0027	Prolipoprotein signal peptidase, signal peptidase II; SPII	aa	164	+	25207	25701
lsrA	EG13806	ECK1506	b1513	Autoinducer 2 (AI-2) import ATP-binding protein; essential for aerobic growth; upregulated in biofilms	aa	511	+	1599514	1601049
lsrB	EG13809	ECK1509	b1516	Autoinducer-2 (AI-2)-binding protein	aa	340	+	1603075	1604097
lsrC	EG13807	ECK1507	b1514	Autoinducer 2 (AI-2) import system permease protein	aa	342	+	1601043	1602071
lsrD	EG13808	ECK1508	b1515	Autoinducer-2 (AI-2) import system permease protein	aa	330	+	1602071	1603063
lsrE	EG13812	ECK1512	b1519	Trans-aconitate 2-methyltransferase, SAM-dependent	aa	252	+	1605370	1606128
lsrF	EG13810	ECK1510	b1517	Function unknown, involved in AI-2 catabolism	aa	291	+	1604124	1604999
lsrG	EG13811	ECK1511	b1518	Autoinducer 2-degrading protein; ygiN paralog	aa	96	+	1605023	1605313
lsrK	EG13804	ECK1504	b1511	Autoinducer-2 (AI-2) kinase; upregulated in biofilms	aa	530	-	1596641	1598233
lsrR	EG13805	ECK1505	b1512	lsrACDBFGE operon regulator for autoinducer-2 (AI-2) uptake; induced by phospho-AI-2	aa	317	-	1598312	1599265
ltaE	EG13690	ECK0861	b0870	L-allo-threonine aldolase	aa	333	-	907516	908517
luxS	EG12712	ECK2681	b2687	S-ribosylhomocysteine lyase, autoinducer 2 (AI-2) synthesis; functions in quorum sensing; acid-inducible	aa	171	-	2812240	2812755
lysA	EG10549	ECK2836	b2838	Diaminopimelate decarboxylase	aa	420	-	2975659	2976921
lysC	EG10550	ECK4016	b4024	Aspartokinase III	aa	449	-	4229907	4231256
lysP	EG11337	ECK2149	b2156	Lysine permease; lysine repressed	aa	489	-	2245085	2246554
lysQ	EG31122	ECK0738	b0749	Lysine tRNA(UUU)	nt	76	+	780800	780875
lysR	EG10551	ECK2837	b2839	Transcriptional activator of lysA; autorepressor	aa	311	+	2977043	2977978
lysS	EG10552	ECK2885	b2890	Lysine--tRNA ligase, constitutive	aa	505	-	3031679	3033196
lysT	EG30055	ECK0732	b0743	Lysine tRNA(UUU)	nt	76	+	779777	779852
lysU	EG10553	ECK4123	b4129	Lysine--tRNA ligase, heat inducible; Ap4A and Ap3A synthase	aa	505	-	4351223	4352740
lysV	EG30056	ECK2398	b2404	Lysine tRNA(UUU)	nt	76	+	2519275	2519350
lysW	EG30057	ECK0734	b0745	Lysine tRNA(UUU)	nt	76	+	780066	780141
lysY	EG31123	ECK0736	b0747	Lysine tRNA(UUU)	nt	76	+	780370	780445
lysZ	EG31124	ECK0737	b0748	Lysine tRNA(UUU)	nt	76	+	780592	780667
lyxK	EG12284	ECK3569	b3580	L-xylulose kinase; novel pathway for utilization of lyxose via xylulose through rhamnose and pentose pathways; 3-keto-L-gulonate kinase; possibly involved in the utilization of L-dehydroascorbate (2,3-diketo-L-gulonate)	aa	498	+	3745107	3746603
maa	EG14239	ECK0453	b0459	Maltose O-acetyltransferase	aa	183	-	478591	479142
macA	EG13694	ECK0869	b0878	Membrane fusion protein (MFP) for macrolide efflux; subunit of ABC-type, TolC-dependent transporter MacAB; signal anchor; periplasmic	aa	371	+	918458	919573
macB	EG13695	ECK0870	b0879	ABC-type macrolide efflux transporter, with MacA and TolC	aa	648	+	919570	921516
maeA	EG10948	ECK1473	b1479	Malic enzyme, NAD-dependent; NAD-ME	aa	565	-	1551996	1553693
maeB	EG14193	ECK2458	b2463	Malic enzyme, NADP-dependent; NADP-ME	aa	759	-	2574120	2576399
mak	EG11288	ECK0389	b0394	Cryptic manno(fructo)kinase	aa	302	+	409368	410276
malE	EG10554	ECK4026	b4034	Maltose-binding protein, periplasmic; MBP; substrate recognition for active transport of and chemotaxis toward maltose and maltodextrin	aa	396	-	4243252	4244442
malF	EG10555	ECK4025	b4033	Maltose transport complex, inner membrane-spanning subunit	aa	514	-	4241554	4243098
malG	EG10556	ECK4024	b4032	Maltose transport complex, inner membrane-spanning subunit	aa	296	-	4240649	4241539
malI	EG10557	ECK1615	b1620	Maltose regulon regulatory protein	aa	342	-	1696176	1697204
malK	EG10558	ECK4027	b4035	Maltose transport complex, ATP-binding subunit	aa	371	+	4244807	4245922
malM	EG10559	ECK4029	b4037	Periplasmic protein in malK operon, function unknown	aa	306	+	4247577	4248497
malP	EG10560	ECK3404	b3417	Maltodextrin phosphorylase	aa	797	-	3548102	3550495
malQ	EG10561	ECK3403	b3416	Amylomaltase	aa	694	-	3546008	3548092
malS	EG11316	ECK3560	b3571	alpha-Amylase, periplasmic	aa	676	+	3735520	3737550
malT	EG10562	ECK3405	b3418	ATP-dependent transcriptional activator for the mal regulon	aa	901	+	3551107	3553812
malX	EG10563	ECK1616	b1621	PTS enzyme II homolog; malI regulated	aa	530	+	1697379	1698971
malY	EG10564	ECK1617	b1622	Antagonist of MalT transcriptional activator of maltose regulon, binds MalT in absence of maltotriose; cysteine desulfhydrase	aa	390	+	1698981	1700153
malZ	EG10565	ECK0397	b0403	Maltodextrin glucosidase	aa	605	+	421742	423556
manA	EG10566	ECK1608	b1613	Mannose-6-phosphate isomerase	aa	391	+	1686600	1687775
manX	EG10567	ECK1815	b1817	Mannose permease, EIIAB component; phosphotransferase system	aa	323	+	1900072	1901043
manY	EG10568	ECK1816	b1818	Mannose permease, EIIC component; phosphotransferase system	aa	266	+	1901106	1901906
manZ	EG10569	ECK1817	b1819	Mannose permease, EIID component; phosphotransferase system	aa	286	+	1901919	1902770
map	EG10570	ECK0166	b0168	Methionine aminopeptidase	aa	264	-	188712	189506
marA	EG11434	ECK1524	b1531	Transcriptional activator for multiple antibiotic resistance; AraC family; resistance to tetracycline, chloramphenicol	aa	127	+	1617598	1617981
marB	EG11599	ECK1525	b1532	Function unknown; probable periplasmic protein in marRAB multiple antibiotic resistance operon	aa	72	+	1618013	1618231
marC	EG11637	ECK1522	b1529	Inner membrane protein, function unknown; not involved in antibiotic resistance	aa	221	-	1616267	1616932
marR	EG11435	ECK1523	b1530	Transcription repressor of multiple antibiotic resistance; resistance to tetracycline, chloramphenicol, etc.; dimeric	aa	144	+	1617144	1617578
matP	EG12855	ECK0947	b0956	Ter macrodomain organizer matS-binding protein	aa	150	+	1017708	1018160
mazE	EG10571	ECK2777	b2783	MazE antitoxin, toxin is MazF	aa	82	-	2909113	2909361
mazF	EG11249	ECK2776	b2782	mRNA interferase toxin, antitoxin is MazE; inhibitor of translation by mRNA cleavage	aa	111	-	2908778	2909113
mazG	EG10572	ECK2775	b2781	Nucleoside triphosphate pyrophosphohydrolase, non-specific; binds Era	aa	263	-	2907916	2908707
mcaS	EG31143	ECK1336	b4426	Motility and biofilm regulator	nt	96	-	1403680	1403775
mcbA	EG13318	ECK0795	b0806	Stimulates colanic acid mucoidy, YhcN family, periplasmic; suppresses biofilm formation; repressed by McbR	aa	86	-	841019	841279
mcbR	EG13773	ECK1444	b1450	MqsR-controlled colanic acid and biofilm regulator; represses mcbA	aa	221	+	1518286	1518951
mcrA	EG10573	ECK1145	b1159	5-methylcytosine-specific DNA binding protein; restriction endonuclease B homolog, e14; prophage gene	aa	277	+	1209569	1210402
mcrB	EG10574	ECK4336	b4346	McrBC restriction endonuclease, catalytic subunit; 5-methylcytosine-specific; requires GTP, inhibited by ATP	aa	459	-	4575981	4577360
mcrC	EG10575	ECK4335	b4345	McrBC restriction endonuclease, specificity subunit; 5-methylcytosine-specific; requires GTP, inhibited by ATP	aa	348	-	4574935	4575981
mdaB	EG12656	ECK3019	b3028	FMN-dependent NADH-quinone reductase; MdaB and YgiN form an enzymatic quinone reduction-oxidation cycle in vitro; possibly mitigates toxicity of quinols and quinones in vivo; dimeric	aa	193	+	3170552	3171133
mdfA	EG13696	ECK0832	b0842	Transmembrane multidrug efflux transporter; confers alkaline pH tolerence	aa	410	+	882896	884128
mdh	EG10576	ECK3225	b3236	Malate dehydrogenase, NAD-dependent	aa	312	-	3381352	3382290
mdlA	EG11622	ECK0442	b0448	ABC exporter permease-ATPase, function unknown	aa	590	+	468095	469867
mdlB	EG14374	ECK0443	b0449	ABC exporter permease-ATPase, function unknown	aa	593	+	469860	471641
mdtA	EG14056	ECK2070	b2074	MdtABC-TolC efflux pump, multidrug resistance; membrane fusion protein, signal anchor	aa	415	+	2152040	2153287
mdtB	EG14057	ECK2071	b2075	MdtABC-TolC efflux pump, multidrug resistance; heterodimeric RND-type transporter	aa	1040	+	2153287	2156409
mdtC	EG14058	ECK2072	b2076	MdtABC-TolC efflux pump, multidrug resistance; heterodimeric RND-type transporter	aa	1025	+	2156410	2159487
mdtD	EG12136	ECK2073	b2077	Putative arabinose efflux transporter	aa	471	+	2159488	2160903
mdtE	EG12240	ECK3497	b3513	Anaerobic multidrug efflux transporter MdtEF-TolC; toxic nitrosated indole efflux; membrane fusion protein (MFP) component, lipoprotein	aa	385	+	3657255	3658412
mdtF	EG12241	ECK3498	b3514	Anaerobic multidrug efflux transporter MdtEF-TolC; toxic nitrosated indole efflux; RND family permease component	aa	1037	+	3658437	3661550
mdtG	EG11343	ECK1038	b1053	Multidrug resistance efflux transporter; overexpression resistance to fosfomycin and deoxycholate	aa	408	-	1113487	1114713
mdtH	EG13878	ECK1050	b1065	Multidrug resistance efflux transporter; overexpression resistance to norfloxacin and enoxacin	aa	402	-	1123341	1124549
mdtI	EG13926	ECK1594	b1599	Multidrug resistance efflux protein, with MdtJ; overexpression resistance to deoxycholate, SDS, nalidixic acid and fosfomycin	aa	109	-	1670844	1671173
mdtJ	EG13927	ECK1595	b1600	Multidrug resistance efflux protein, with MdtI; overexpression resistance to deoxycholate, SDS, nalidixic acid and fosfomycin	aa	121	-	1671160	1671525
mdtK	EG12400	ECK1659	b1663	Multidrug resistance efflux protein; overexpression resistance to norfloxacin, acriflavine, deoxycholate, trimethoprim	aa	457	+	1741481	1742854
mdtL	EG11720	ECK3703	b3710	Multidrug resistance efflux protein; overexpression confers low-level chloramphenicol resistance	aa	391	+	3889638	3890813
mdtM	EG12576	ECK4328	b4337	Multidrug resistance efflux protein; overexpression resistance to acriflavin, chloramphenicol, TPP, norfloxacin and ethidium	aa	410	-	4565310	4566542
mdtN	EG11954	ECK4075	b4082	Membrane fusion protein (MFP) of MdtNOP efflux pump, signal anchor; mdtP mutants are sensitive to acriflavin and puromycin	aa	343	-	4301101	4302132
mdtO	EG11953	ECK4074	b4081	PET family membrane translocase (MDR) of MdtNOP efflux pump; mdtP mutants are sensitive to acriflavin and puromycin	aa	683	-	4299050	4301101
mdtP	EG11952	ECK4073	b4080	Outer membrane factor (OMF) of MdtNOP efflux pump; probable lipoprotein, Cys conserved; tolC homolog; mutants are sensitive to acriflavin and puromycin	aa	488	-	4297587	4299053
melA	EG10577	ECK4112	b4119	alpha-Galactosidase	aa	451	+	4339934	4341289
melB	EG10578	ECK4113	b4120	Melibiose permease; thiomethylgalactoside permease II	aa	469	+	4341392	4342813
melR	EG11230	ECK4111	b4118	Transcriptional activator for melAB, AraC family; autoregulatory repressor in absence of co-activator melibiose	aa	302	-	4338743	4339651
menA	EG11880	ECK3922	b3930	1, 4-Dihydroxy-2-naphthoic acid (DHNA)-octaprenyltransferase; dimethylmenaquinone synthase; menaquinone biosynthesis	aa	308	-	4117446	4118372
menB	EG11368	ECK2256	b2262	1,4-Dihydroxy-2-naphthoyl-CoA (DHNA-CoA) synthase; menaquinone biosynthesis	aa	285	-	2373984	2374841
menC	EG11532	ECK2255	b2261	o-succinylbenzoate synthase; menaquinone biosynthesis	aa	320	-	2373022	2373984
menD	EG10579	ECK2258	b2264	SEPHCHC synthase, menaquinone biosynthesis; 2-succinyl-5-enolpyruvyl-6-hydroxy-3-cyclohexene-1-carboxylate synthase	aa	556	-	2375611	2377281
menE	EG12437	ECK2254	b2260	o-succinylbenzoate-CoA synthase; homotetrameric; menaquinone biosynthesis	aa	451	-	2371670	2373025
menF	EG12362	ECK2259	b2265	Isochorismate synthase, menaquinone biosynthesis	aa	431	-	2377370	2378665
menH	EG12438	ECK2257	b2263	2-succinyl-6-hydroxy-2,4-cyclohexadiene-1-carboxylate synthase; menaquinone biosynthesis	aa	252	-	2374856	2375614
mepA	EG10580	ECK2322	b2328	Murein DD-endopeptidase, penicillin-insensitive	aa	274	-	2443582	2444406
metA	EG10581	ECK4005	b4013	Homoserine O-transsuccinylase; also called homoserine O-succinyltransferase	aa	309	+	4212303	4213232
metB	EG10582	ECK3931	b3939	Cystathionine gamma-synthase; homotetrameric	aa	386	+	4126695	4127855
metC	EG10583	ECK3000	b3008	Cystathionine beta-lyase; homotetrameric; cysteine desulfhydrase	aa	395	+	3150258	3151445
metE	EG10584	ECK3823	b3829	Methionine synthase, cobalamin-independent; 5-methyltetrahydropteroyltriglutamate-homocysteine methyltransferase; binds Zn(II)	aa	753	+	4011076	4013337
metF	EG10585	ECK3933	b3941	5,10-Methylenetetrahydrofolate reductase	aa	296	+	4130639	4131529
metG	EG10586	ECK2107	b2114	Methionine--tRNA ligase	aa	677	+	2192322	2194355
metH	EG10587	ECK4011	b4019	Methionine synthase, cobalamin-dependent; 5-methyltetrahydrofolate-homocysteine methyltransferase; binds Zn(II)	aa	1227	+	4221851	4225534
metI	EG11737	ECK0198	b0198	ABC transporter permease, L,D-methionine uptake; methionine sulfoximine sensitivity	aa	217	-	220968	221621
metJ	EG10588	ECK3930	b3938	Methionine regulon repressor, SAM co-repressor; sulfoximine and methylmethionine sensitivity	aa	105	-	4126101	4126418
metK	EG10589	ECK2937	b2942	S-adenosylmethionine synthase; methionine adenosyltransferase; ethionine sensitivity; essential gene	aa	384	+	3084728	3085882
metL	EG10590	ECK3932	b3940	Aspartokinase II-homoserine dehydrogenase II	aa	810	+	4127858	4130290
metN	EG11621	ECK0199	b0199	ABC transporter ATPase, L,D-methionine uptake; methionine sulfoximine sensitivity	aa	343	-	221614	222645
metQ	EG11504	ECK0197	b0197	Periplasmic methionine binding lipoprotein; methionine sulfoximine sensitivity	aa	271	-	220113	220928
metR	EG10591	ECK3822	b3828	Positive regulatory gene for metE and metH; autogenous regulation	aa	317	-	4009886	4010839
metT	EG30058	ECK0661	b0673	Methionine tRNA(CAU) m; duplicate gene	nt	77	-	696280	696356
metU	EG30059	ECK0657	b0666	Methionine tRNA(CAU) m; duplicate gene	nt	77	-	695887	695963
metV	EG30060	ECK2812	b2816	Initiator methionine tRNA(CAU) f1; triplicate gene	nt	77	+	2945629	2945705
metW	EG31117	ECK2811	b2815	Initiator methionine tRNA(CAU) f1; triplicate gene	nt	77	+	2945519	2945595
metY	EG30061	ECK3160	b3171	Initiator methionine tRNA(CAU) f2	nt	77	-	3316235	3316311
metZ	EG30062	ECK2810	b2814	Initiator methionine tRNA(CAU) f1; triplicate gene	nt	77	+	2945409	2945485
mfd	EG11619	ECK1100	b1114	Transcription repair coupling factor	aa	1148	-	1169741	1173187
mglA	EG10592	ECK2142	b2149	Methyl-galactoside transporter	aa	506	-	2235791	2237311
mglB	EG10593	ECK2143	b2150	D-galactose-, D-glucose-binding protein, periplasmic; substrate recognition for transport and chemotaxis; binds calcium	aa	332	-	2237372	2238370
mglC	EG10594	ECK2141	b2148	Methyl-galactoside transport and galactose taxis	aa	336	-	2234765	2235775
mgrB	EG14383	ECK1824	b1826	Negative feedback regulator for PhoPQ regulon, membrane-bound	aa	47	-	1906647	1906790
mgrR	EG31184	ECK4510	b4698	sRNA affecting sensitivity to antimicrobial peptides; regulated by PhoPQ and Mg(2+)	nt	98	-	1620841	1620938
mgsA	EG12307	ECK0954	b0963	Methylglyoxal synthase	aa	152	-	1025780	1026238
mgtA	EG12525	ECK4237	b4242	Magnesium transporter, ATP-dependent; mutant has cobalt resistance; mediates Mg(2+) influx	aa	898	+	4465648	4468344
mgtL	EG14498	ECK4513	b4702	Regulatory leader peptide for mgtA	aa	17	+	4465454	4465507
mhpA	EG20273	ECK0344	b0347	3-(3-Hydroxyphenyl)propionate 2-hydroxylase; utilizes MHP	aa	554	+	367835	369499
mhpB	EG20274	ECK0345	b0348	3-(2,3-Dihydroxyphenyl)propionate dioxygenase; utilizes MHP	aa	314	+	369501	370445
mhpC	EG20275	ECK0346	b0349	Dihydroxyphenylpropionate-ring-fission-product hydrolase; 2-hydroxy-6-ketonona-2,4-dienedioic acid hydrolase; utilizes MHP	aa	288	+	370463	371329
mhpD	EG14274	ECK0347	b0350	2-keto-4-pentenoate hydratase; utilizes MHP	aa	269	+	371339	372148
mhpE	EG13292	ECK0349	b0352	4-Hydroxy-2-oxovalerate aldolase; utilizes MHP	aa	337	+	373092	374105
mhpF	EG13625	ECK0348	b0351	Acetaldehyde dehydrogenase, acylating; utilizes MHP	aa	316	+	372145	373095
mhpR	EG20276	ECK0343	b0346	Transcriptional activator, mhp operon; utilizes MHP	aa	277	-	366811	367644
mhpT	EG13293	ECK0350	b0353	Predicted 3-hydroxyphenylpropionic acid import transporter	aa	403	+	374683	375894
miaA	EG10595	ECK4167	b4171	Dimethylallyl diphosphate:tRNA dimethylallyltransferase; 2-methylthio-N6-(dimethylallyl)adenosine tRNA hypermodification	aa	316	+	4397275	4398225
miaB	EG13657	ECK0653	b0661	tRNA-i(6)A37 methylthiotransferase; contains an iron-sulfur center, SAM-dependent	aa	474	-	692754	694178
micA	EG31156	ECK2682	b4442	sRNA regulator of ompA, lamB, ompX and phoP, Hfq-dependent	nt	78	+	2812824	2812901
micC	EG31144	ECK1373	b4427	MicC sRNA regulator of OmpC translation	nt	109	+	1435145	1435253
micF	EG30063	ECK2208	b4439	Regulatory antisense sRNA affecting ompF expression; member of soxRS regulon	nt	93	+	2311106	2311198
minC	EG10596	ECK1164	b1176	Inhibition of FtsZ ring polymerization; forms membrane-associated coiled arrays, more concentrated at the poles	aa	231	-	1224608	1225303
minD	EG10597	ECK1163	b1175	Inhibition of FtsZ ring polymerization; membrane ATPase that activates MinC; forms membrane-associated coiled arrays on the cytoplasmic face of the inner membrane, more concentrated at the poles	aa	270	-	1223772	1224584
minE	EG10598	ECK1162	b1174	Blocks MinCD inhibition of FtsZ polymerization at cell center; forms membrane-associated coiled arrays in a ring at the cell center	aa	88	-	1223502	1223768
mioC	EG11199	ECK3736	b3742	Required for biotin synthase activity in vitro; flavodoxin-like FMN-binding protein; transcription of mioC through oriC may have physiological significance in suboptimal conditions	aa	147	-	3924035	3924478
mipA	EG13492	ECK1780	b1782	MltA-interacting protein; outer membrane; binds MrcB and MltA in a heterotrimer	aa	248	-	1863750	1864496
mlaA	EG14276	ECK2340	b2346	Phospholipid import lipoprotein, outer membrane; maintains OM lipid asymmetry; required for intercellular spreading in Shigella	aa	251	-	2462274	2463029
mlaB	EG12797	ECK3180	b3191	Probable phospholipid ABC transporter, quinolone resistance; peripheral membrane protein, cytoplasmic; maintains OM lipid asymmetry; hyperlethality gene; STAS subunit	aa	97	-	3334985	3335278
mlaC	EG12798	ECK3181	b3192	Putative phospholipid-binding protein, periplasmic; may deliver phospholipids to MlaFEDB ABC transporter for import; maintains OM lipid asymmetry by retrograde import of lipds from the OM outer leaflet	aa	211	-	3335278	3335913
mlaD	EG12799	ECK3182	b3193	Putative phospholipid-binding protein, signal-anchored; periplasmic; MlaFEDB phospholipid ABC transporter; maintains OM lipid asymmetry	aa	183	-	3335932	3336483
mlaE	EG12800	ECK3183	b3194	Probable phospholipid ABC transporter permease; MlaFEDB phospholipid ABC transporter; maintains OM lipid asymmetry	aa	260	-	3336488	3337270
mlaF	EG12801	ECK3184	b3195	Probable ABC phospholipid transporter ATP-binding protein; MlaFEDB phospholipid ABC transporter; maintains OM lipid asymmetry	aa	269	-	3337278	3338087
mlc	EG13156	ECK1589	b1594	Global transcriptional repressor; regulates pts operon expression at P0; required for anaerobic growth on glucosamine, binds nagC promoters; regulates manX and malT; makes large colonies; autorepressor	aa	406	-	1665368	1666588
mliC	EG11488	ECK1635	b1639	Inhibitor of c-type lysozyme, membrane-bound; predicted lipoprotein, lipobox conserved	aa	109	-	1716090	1716419
mlrA	EG12008	ECK2119	b2127	Transcriptional regulator of csgD	aa	243	+	2212888	2213619
mltA	EG13085	ECK2809	b2813	Membrane-bound lytic transglycosylase A, murein hydrolase; periplasmic OM-attached lipoprotein	aa	365	-	2944103	2945200
mltB	EG12699	ECK2696	b2701	Membrane-bound lytic transglycosylase B, murein hydrolase; periplasmic OM-attached lipoprotein; Slt35, soluble lytic transglycosylase	aa	361	-	2822513	2823598
mltC	EG12986	ECK2958	b2963	Membrane-bound lytic transglycosylase C, murein hydrolase; periplasmic OM-attached lipoprotein	aa	359	+	3102455	3103534
mltD	EG10246	ECK0211	b0211	Membrane-bound lytic transglycosylase D, murein hydrolase; periplasmic OM-attached lipoprotein	aa	452	-	232597	233955
mltF	EG11373	ECK2556	b2558	Membrane-bound lytic transglycosylase F, murein hydrolase	aa	518	+	2693823	2695379
mmuM	EG13343	ECK0263	b0261	S-methylmethionine:(seleno)homocysteine methyltransferase; CP4-6 putative prophage remnant	aa	310	+	275939	276871
mmuP	EG13342	ECK0262	b0260	S-methylmethionine permease, CP4-6 putative prophage remnant	aa	467	+	274549	275952
mnaT	EG13770	ECK1442	b1448	Methionine N-acyltransferase; L-amino acid N-acyltransferase	aa	172	-	1516352	1516870
mngA	EG13235	ECK0719	b0731	2-O-alpha-mannosyl-D-glycerate transport, EIIABC component; PTS system; overproduction suppresses the defective ompC thermoresponse of a micF mutant	aa	658	+	765207	767183
mngB	EG13236	ECK0720	b0732	alpha-Mannosidase, 2-O-alpha-mannosyl-D-glycerate catabolism	aa	877	+	767201	769834
mngR	EG11109	ECK0718	b0730	mngAB operon repressor, mannosyl glycerate utilization	aa	240	-	764376	765098
mnmA	EG11344	ECK1119	b1133	tRNA(Gln,Lys,Glu) U34 2-thiouridylase; first step in mnm(5)-s(2)U34-tRNA synthesis; TusE binding partner; antisuppressor	aa	368	-	1191890	1192996
mnmC	EG14114	ECK2318	b2324	Bifunctional 5-methylaminomethyl-2-thiouridine forming enzyme; tRNA (mnm(5)s(2)U34 methyltranferase (N-terminal); FAD-dependent cmnm(5)s(2)U34 oxidoreductase demodification enzyme (C-terminal)	aa	668	+	2439786	2441792
mnmE	EG10997	ECK3699	b3706	GTPase required for 5-methylaminomethyl-2-thiouridine modification at tRNA U34	aa	454	+	3884851	3886215
mnmG	EG10375	ECK3734	b3741	5-methylaminomethyl-2-thiouridine modification at tRNA U34	aa	629	-	3921767	3923656
mntH	EG14157	ECK2387	b2392	Mn(2+) transporter, role in bacterial response to reactive oxygen species; also transports Fe(2+), Cd(2+) and other divalent metals	aa	412	-	2509490	2510728
mntP	EG14012	ECK1819	b1821	Probable Mn(2+) efflux pump, mntR-regulated	aa	188	+	1903712	1904278
mntR	EG13322	ECK0807	b0817	Mn(2+)-responsive transcriptional repressor of mntH	aa	155	+	852406	852873
mntS	EG14500	ECK4517	b4705	MntR-repressed Mn(2)-response protein; MntS overexpression causes Mn(2)-sensitivity	aa	42	-	852092	852220
moaA	EG11595	ECK0770	b0781	MPT synthesis; chlorate resistance protein A	aa	329	+	816267	817256
moaB	EG11596	ECK0771	b0782	MPT synthesis; chlorate resistance protein B	aa	170	+	817278	817790
moaC	EG11666	ECK0772	b0783	MPT (molybdopterin ) biosynthesis; chlorate resistance protein C	aa	161	+	817793	818278
moaD	EG11597	ECK0773	b0784	Molybdopterin (MPT) synthase, small subunit; chlorate resistance; dimer of dimers with MoaE	aa	81	+	818271	818516
moaE	EG11598	ECK0774	b0785	Molybdopterin (MPT) synthase, large subunit; chlorate resistance; dimer of dimers with MoaD	aa	150	+	818518	818970
mobA	EG11829	ECK3849	b3857	Molybdopterin guanine dinucleotide synthesis; chlorate resistance	aa	194	-	4039438	4040022
mobB	EG11828	ECK3848	b3856	Molybdenum cofactor biosynthesis adaptor protein; dimeric	aa	175	-	4038929	4039456
mocA	EG13060	ECK2873	b2877	CTP:molybdopterin cytidylyltransferase; converts Mo-molybdopterin (Mo-MPT) cofactor (Moco) to the molybdopterin cytosine dinucleotide (MCD) cofactor (a Moco form)	aa	192	+	3013182	3013760
modA	EG12427	ECK0752	b0763	Molybdate-binding protein, periplasmic; chlorate resistance	aa	257	+	794312	795085
modB	EG10002	ECK0753	b0764	Molybdate uptake; chlorate resistance; membrane-spanning ABC protein	aa	229	+	795085	795774
modC	EG10152	ECK0754	b0765	Molybdate uptake; chlorate resistance	aa	352	+	795777	796835
modE	EG13227	ECK0750	b0761	Repressor of the modABC operon for molybdenum transport; secondary activator of hyc and nar operons; dimeric	aa	262	-	793079	793867
modF	EG11677	ECK0749	b0760	Molybdate uptake	aa	490	-	791539	793011
moeA	EG10153	ECK0817	b0827	Molybdopterin molybdenumtransferase; molybdopterin (MPT) synthesis; incorporation of molybdenum into MPT; chlorate resistance	aa	411	-	864352	865587
moeB	EG10154	ECK0816	b0826	Molybdopterin-synthase sulfurylase; adenylation of MoaD C-terminus; chlorate resistance; zinc-containing enyzyme	aa	249	-	863603	864352
mog	EG11511	ECK0009	b0009	Molybdochelatase incorporating molybdenum into molybdopterin; chlorate resistance	aa	195	+	9306	9893
mokB	EG20260	ECK1413	b1420	Overlapping regulatory peptide, enables hokB expression	aa	55	-	1489986	1490153
mokC	EG12074	ECK4466	b0018	Overlapping regulatory peptide, enables hokC expression	aa	69	-	16751	16960
motA	EG10601	ECK1891	b1890	H+-driven stator protein of flagellar rotation	aa	295	-	1974276	1975163
motB	EG10602	ECK1890	b1889	H+-driven stator protein of flagellar rotation	aa	308	-	1973353	1974279
mpaA	EG13906	ECK1322	b1326	Murein peptide amidase A; murein tripeptide hydrolysis, cleaves glutamyl-DAP bond	aa	242	-	1387894	1388622
mpl	EG12440	ECK4228	b4233	UDP-N-acetylmuramate:L-alanyl-gamma-D-glutamyl-meso-diaminopimelate ligase; recycles cell wall peptidoglycan	aa	457	+	4453808	4455181
mppA	EG13376	ECK1326	b1329	Murein tripeptide-, heme-binding protein, periplasmic; L-ala-gamma-D-glutamyl-meso-DAP binding protein; feeds into the Dpp (heme)and Opp (murein peptide) transport systems	aa	537	+	1391251	1392864
mprA	EG10603	ECK2678	b2684	emrAB repressor, also regulates microcin synthesis; binds uncouplers DNP, CCCP, FCCP	aa	176	+	2808792	2809322
mqo	EG12069	ECK2202	b2210	Malate oxidoreductase; possibly previously described FAD-dependent phospholipid-activated malate oxidase	aa	548	-	2303130	2304776
mqsA	EG13022	ECK3012	b3021	Antitoxin for MqsR toxin; predicted transcriptional regulator	aa	131	-	3165873	3166268
mqsR	EG13023	ECK3013	b3022	GCU-specific mRNA interferase, toxin-antitoxin pair MqsRA; motility, quorum-sensing biofilm regulator; works through QseBC and AI-2	aa	98	-	3166270	3166566
mraY	EG10604	ECK0088	b0087	UDP-N-acetylmuramoyl-pentapeptide:undecaprenyl-PO4 phosphatase	aa	360	+	96002	97084
mraZ	EG11084	ECK0082	b0081	Inhibitor of RsmH methyltransferase activity; expressed gene in dcw (division, cell wall) gene cluster	aa	152	+	89634	90092
mrcA	EG10748	ECK3383	b3396	Murein polymerase, PBP1A; bifunctional murein transglycosylase and transpeptidase; penicillin-binding protein 1A; dimeric	aa	850	+	3520893	3523445
mrcB	EG10605	ECK0148	b0149	Murein polymerase, PBP1B; bifunctional murein transglycosylase and transpeptidase; penicillin-binding protein 1B; dimeric	aa	844	+	164730	167264
mrdA	EG10606	ECK0628	b0635	Penicillin-binding protein PBP2; transpeptidase recruited by cognate SEDS protein MrdB; mecillinam resistance	aa	633	-	665539	667440
mrdB	EG10607	ECK0627	b0634	Affects cell shape, mecillinam sensitivity; recruits cognate transpetidase MrdA; SEDS protein	aa	370	-	664424	665536
mreB	EG10608	ECK3239	b3251	Cell wall structural actin-like protein in MreBCD complex; mecillinam resistance protein	aa	347	-	3398066	3399109
mreC	EG10609	ECK3238	b3250	Cell division and growth; mecillinam resistance; rod shape-determining protein	aa	367	-	3396897	3398000
mreD	EG10610	ECK3237	b3249	Mecillinam resistance; rod shape-determining protein	aa	162	-	3396409	3396897
mrp	EG10611	ECK2106	b2113	Function unknown; putative ATPase of the MinD/MRP superfamily, divergently transcribed from metG; in Salmonella, homolog is part of alternative pyrimidine pathway to thiamine	aa	369	-	2191081	2192190
mrr	EG10612	ECK4341	b4351	Restriction of DNA with certain methylated adenine or cytosine residues	aa	304	+	4584972	4585886
msbA	EG10613	ECK0905	b0914	Lipid exporter, fused permease and ATPase components; exports LPS, phospholipids, and lipid A to the outer membrane outer leaflet; drug export and resistance; ABC family transporter; flippase; biogenesis of outer membrane; lipid-activated ATPase	aa	582	+	965844	967592
mscK	EG14240	ECK0459	b0465	Mechanosensitive channel protein, intermediate (smaller, MscS-like) conductance, K+ regulated; regulation of ion balance and turgor pressure at high osmolarity; also may affect activity of mechanosensitive channel MscS	aa	1120	+	485760	489122
mscL	EG11180	ECK3277	b3291	Mechanosensitive channel protein, high conductance; homopentameric	aa	136	+	3436046	3436456
mscM	EG12478	ECK4155	b4159	Mechanosensitive channel protein, miniconductance	aa	1107	-	4384070	4387393
mscS	EG11160	ECK2920	b2924	Mechanosensitive channel protein, intermediate conductance; heptameric	aa	286	-	3066969	3067829
msrA	EG11433	ECK4215	b4219	Methionine sulfoxide reductase A; specific for S diastereoisomers	aa	212	-	4439561	4440199
msrB	EG12394	ECK1776	b1778	Methionine sulfoxide reductase B; specific for met-R-(o) diastereoisomers within proteins; mutant is cadmium sensitive; free met-R-(o) is inefficiently reduced by MsrB	aa	137	-	1860040	1860453
msrC	EG14020	ECK1831	b1832	Free methionine-(R)-sulfoxide reductase	aa	165	-	1913655	1914152
msyB	EG11338	ECK1037	b1051	In multicopy restores growth and protein export functions of secY and secA mutants	aa	124	-	1113030	1113404
mtfA	EG13377	ECK1972	b1976	Mlc anti-repressor; binds Mlc and blocks its repression of ptsG; cytoplasmic	aa	265	+	2041675	2042472
mtgA	EG12808	ECK3197	b3208	Monofunctional peptidoglycan glycosyltransferase; monofunctional biosynthetic peptidoglycan transglycosylase; GTase; TGase	aa	242	-	3347103	3347831
mtlA	EG10615	ECK3588	b3599	Mannitol-specific Enzyme IIABC of PTS transport system	aa	637	+	3770304	3772217
mtlD	EG10616	ECK3589	b3600	Mannitol-1-phosphate dehydrogenase, NAD-dependent	aa	382	+	3772447	3773595
mtlR	EG11965	ECK3590	b3601	Mannitol operon repressor	aa	195	+	3773595	3774182
mtn	EG11090	ECK0158	b0159	5'-Methylthioadenosine nucleosidase; S-adenosylhomocysteine and 5'-deoxyadenosine are also substrates	aa	232	-	178455	179153
mtr	EG10617	ECK3149	b3161	Tryptophan/indole:H+ symport permease, high affinity for Trp	aa	414	-	3302595	3303839
mug	EG12717	ECK3058	b3068	Uracil DNA glycosylase, G:U mismatch-specific, dsDNA-specific; xanthine DNA glycosylase; excises uracil and xanthine from DNA by base flipping mechanism; required for mutation avoidance in stationary phase; up-regulated in stationary phase	aa	168	-	3212989	3213495
mukB	EG10618	ECK0915	b0924	Chromosome condensin MukBEF, ATPase and DNA-binding subunit; SMC-related protein	aa	1486	+	975549	980009
mukE	EG11252	ECK0914	b0923	Chromosome condensin MukBEF, MukE subunit	aa	234	+	974845	975549
mukF	EG12165	ECK0913	b0922	Chromosome condensin MukBEF, kleisin-like subunit, binds calcium	aa	440	+	973542	974864
murA	EG11358	ECK3178	b3189	UDP-N-acetylglucosamine enoylpyruvyl transferase; fosfomycin resistance	aa	419	-	3333257	3334516
murB	EG11205	ECK3964	b3972	UDP-N-acetylenolpyruvoylglucosamine reductase, FAD-binding	aa	342	+	4170080	4171108
murC	EG10619	ECK0092	b0091	UDP-N-acetylmuramate:L-alanine ligase; L-alanine adding enzyme	aa	491	+	100765	102240
murD	EG10620	ECK0089	b0088	D-glutamic acid adding enzyme; UDP-N-acetylmuramoyl-L-alanine:D-glutamate ligase	aa	438	+	97087	98403
murE	EG10621	ECK0086	b0085	meso-diaminopimelate adding enzyme; UDP-N-acetylmuramoyl-L-alanyl-D-glutamate:meso-diaminopimelate ligase	aa	495	+	93166	94653
murF	EG10622	ECK0087	b0086	D-alanyl:D-alanine adding enzyme; UDP-N-acetylmuramoyl-tripeptide:D-alanyl-D-alanine ligase	aa	452	+	94650	96008
murG	EG10623	ECK0091	b0090	N-acetylglucosaminyl transferase; UDP-N-acetylglucosamine:N-acetylmuramyl-(pentapeptide) pyrophosphoryl-undecaprenol N-acetylglucosamine transferase; murein synthesis peripheral membrane protein interacting with cardiolipin	aa	355	+	99644	100711
murI	EG11204	ECK3959	b3967	Glutamate racemase, D-glutamate synthesis	aa	285	+	4163451	4164308
murJ	EG13880	ECK1054	b1069	Probable peptidoglycan lipid II flippase; required for murein synthesis	aa	511	+	1127062	1128597
murP	EG14163	ECK2424	b2429	N-acetylmuramic acid permease, EIIBC component, PTS system	aa	474	+	2544695	2546119
murQ	EG14162	ECK2423	b2428	N-acetylmuramic acid 6-phosphate (MurNAc-6-P) etherase; GlcNAc 6-phosphate and D-lactate are primary products	aa	298	+	2543795	2544691
murR	EG14161	ECK2422	b2427	Repressor for murPQ, MurNAc 6-P inducible	aa	285	-	2542774	2543631
mutH	EG10624	ECK2827	b2831	Methyl-directed mismatch repair	aa	229	+	2967684	2968373
mutL	EG11281	ECK4166	b4170	Methyl-directed mismatch repair; matchmaker protein; weak DNA-stimulated ATPase	aa	615	+	4395435	4397282
mutM	EG10329	ECK3625	b3635	Formamidopyrimidine-DNA glycosylase/AP lyase; 5'-terminal deoxyribophosphodiesterase; DNA repair; GC to TA; binds Zn(II)	aa	269	-	3808366	3809175
mutS	EG10625	ECK2728	b2733	Methyl-directed mismatch repair protein; dimeric/tetrameric	aa	853	+	2855115	2857676
mutT	EG10626	ECK0100	b0099	8-oxo-dGTPase, antimutator; prevents AT-to-GC transversions; dGTP pyrophosphohydrolase	aa	129	+	111044	111433
mutY	EG10627	ECK2956	b2961	Adenine DNA glycosylase, G-A mismatched DNA repair; 2-hydroxyadenine glycosylase	aa	350	+	3101035	3102087
mzrA	EG12741	ECK3087	b3096	Modulator of EnvZ/OmpR regulon; links EnvZ/OmpR to the CpxAR two-component system regulon; inner membrane protein; binds EnvZ	aa	127	+	3246461	3246844
nac	EG14265	ECK1983	b1988	Repressor of gdhA transcription; RpoN, GlnG(NtrC) regulons; pleiotropic effects	aa	305	-	2059040	2059957
nadA	EG10630	ECK0739	b0750	Quinolinate synthase, [4Fe-4S] cluster subunit, A protein	aa	347	+	781308	782351
nadB	EG10631	ECK2572	b2574	L-aspartate oxidase, FAD-dependent; quinolinate synthase flavoprotein subunit, B protein; LASPO	aa	540	+	2708442	2710064
nadC	EG11546	ECK0108	b0109	Quinolinate phosphoribosyl transferase	aa	297	-	117752	118645
nadD	EG13241	ECK0632	b0639	Nicotinate mononucleotide adenylyltransferase, NAD(P) biosynthesis	aa	213	-	669154	669795
nadE	EG10663	ECK1738	b1740	NAD synthase, ammonia dependent	aa	275	+	1820482	1821309
nadK	EG12192	ECK2611	b2615	ATP-NAD kinase	aa	292	+	2748853	2749731
nadR	EG11335	ECK4382	b4390	NMN adenylyltransferase/ribosylnicotinamide kinase/repressor; nicotinamide mononucleotide adenyltransferase; involved in transport of nicotinamide riboside (NR) by PnuC	aa	410	+	4625338	4626570
nagA	EG10632	ECK0665	b0677	N-acetylglucosamine-6-phosphate deacetylase	aa	382	-	700826	701974
nagB	EG10633	ECK0666	b0678	Glucosamine-6-phosphate deaminase; hexameric trimer of dimers	aa	266	-	702034	702834
nagC	EG10636	ECK0664	b0676	Transcriptional regulator of nag operon	aa	406	-	699597	700817
nagD	EG10634	ECK0663	b0675	UMP phosphatase; HAD23	aa	250	-	698797	699549
nagE	EG10635	ECK0667	b0679	PTS system EIIABC(Nag) component; N-acetylglucosamine transport	aa	648	+	703167	705113
nagK	EG13442	ECK1105	b1119	N-Acetyl-D-glucosamine kinase; phosphorylates GlcNAc in the cytoplasm	aa	303	+	1177816	1178727
nagZ	EG13433	ECK1093	b1107	beta-N-Acetylglucosaminidase	aa	341	+	1163318	1164343
nanA	EG10637	ECK3214	b3225	N-Acetylneuraminate lyase (aldolase)	aa	297	-	3370705	3371598
nanC	EG12389	ECK4302	b4311	N-acetylneuraminic acid outer membrane channel protein	aa	238	-	4536808	4537524
nanE	EG12816	ECK3212	b3223	Probable N-acetylmannosamine-6-phosphate 2-epimerase	aa	229	-	3368369	3369058
nanK	EG12815	ECK3211	b3222	N-acetyl-D-mannosamine (ManNAc) kinase	aa	291	-	3367497	3368372
nanM	EG12562	ECK4301	b4310	N-acetylneuraminic acid mutarotase	aa	368	-	4535682	4536788
nanR	EG12817	ECK3215	b3226	Repressor of the nan operon, induced by sialic acid; homodimeric	aa	263	-	3371720	3372511
nanS	EG12561	ECK4300	b4309	9-O-acetyl N-acetylneuraminic acid deacetylase; sialyl esterase	aa	326	-	4534637	4535617
nanT	EG20145	ECK3213	b3224	Sialic acid transporter	aa	496	-	3369106	3370596
napA	EG12067	ECK2198	b2206	Nitrate reductase, periplasmic	aa	828	-	2298289	2300775
napB	EG12061	ECK2195	b2203	Nitrate reductase, periplasmic	aa	149	-	2296291	2296740
napC	EG12060	ECK2194	b2202	Quinol dehydrogenase, electron source for NapAB; membrane-bound; bound hemes	aa	200	-	2295679	2296281
napD	EG12143	ECK2199	b2207	Twin-arginine signal-peptide-binding chaperone for NapA	aa	87	-	2300772	2301035
napF	EG12068	ECK2200	b2208	Required for NapAB nitrate-dependent growth with ubiquinone; not essential for electron transfer from ubiquinol or menaquinol to NapAB (Brondijk, 2002); may have energy-conservng role in ubiquinol oxidation; non-haem, iron-sulfur protein	aa	164	-	2301025	2301519
napG	EG12064	ECK2197	b2205	Quinol dehydrogenase, periplasmic protein; mediates electron transfer from ubiquinol/naphthoquinone to NapAB, via NapC; non-haem, iron-sulfur protein	aa	231	-	2297587	2298282
napH	EG12062	ECK2196	b2204	Quinol dehydrogenase, membrane protein; polyferredoxin; mediates electron transfer from ubiquinol/naphthoquinone to NapAB, via NapC; non-haem, iron-sulfur protein	aa	287	-	2296737	2297600
narG	EG10638	ECK1218	b1224	Nitrate reductase I (NRA), alpha subunit	aa	1247	+	1279087	1282830
narH	EG10639	ECK1219	b1225	Nitrate reductase I (NRA), beta subunit	aa	512	+	1282827	1284365
narI	EG10640	ECK1221	b1227	Nitrate reductase I (NRA), gamma subunit	aa	225	+	1285072	1285749
narJ	EG10641	ECK1220	b1226	Redox enzyme maturation protein (REMP) for NarG; facilitates molybdenum insertion; binds NarG	aa	236	+	1284362	1285072
narK	EG10642	ECK1217	b1223	Nitrate/nitrite antiporter; promotes nitrite extrusion and uptake	aa	463	+	1277180	1278571
narL	EG10643	ECK1215	b1221	Two-component regulator protein for nitrate/nitrite response; cognate sensor is NarX	aa	216	-	1274402	1275052
narP	EG11527	ECK2185	b2193	Two-component regulator protein for nitrate/nitrite response; NarQ is cognate sensor protein	aa	215	+	2288522	2289169
narQ	EG11460	ECK2464	b2469	Nitrate/nitrite sensor-transmitter protein; anaerobic respiratory path; cognate regulator is NarP; function redundant with narX	aa	566	+	2583753	2585453
narU	EG12153	ECK1463	b1469	Nitrite extrusion protein 2	aa	462	-	1540696	1542084
narV	EG10644	ECK1459	b1465	Nitrate reductase II (NRZ), gamma-subunit	aa	226	-	1533961	1534641
narW	EG10645	ECK1460	b1466	Redox enzyme maturation protein (REMP) for for NarZYV, molybdenum insertion; binds NarZ	aa	231	-	1534638	1535333
narX	EG10646	ECK1216	b1222	Two-component nitrate/nitrite sensor-transmitter protein; NarL is cognate regulator; functional redundance with narQ	aa	598	-	1275045	1276841
narY	EG10647	ECK1461	b1467	Nitrate reductase II (NRZ), beta subunit	aa	514	-	1535333	1536877
narZ	EG10648	ECK1462	b1468	Nitrate reductase II (NRZ), alpha subunit	aa	1246	-	1536874	1540614
ndh	EG10649	ECK1095	b1109	Respiratory NADH dehydrogenase II; NADH:ubiquinone oxidoreductase II; membrane-bound flavoprotein; cupric reductase	aa	434	+	1165308	1166612
ndk	EG10650	ECK2514	b2518	Nucleoside diphosphate kinase; NDP kinase	aa	143	-	2642455	2642886
nei	EG13237	ECK0703	b0714	DNA glycosylase/apurinic lyase, deoxyinosine-specific; endonuclease VIII	aa	263	+	745158	745949
nemA	EG13546	ECK1646	b1650	N-Ethylmaleimide reductase; old yellow enzyme	aa	365	+	1724683	1725780
nemR	EG13947	ECK1645	b1649	nem operon repressor, NEM-inactivated	aa	199	+	1724047	1724646
nepI	EG11689	ECK3653	b3662	Purine ribonucleoside exporter; 6-mercaptopurine resistance	aa	396	-	3838572	3839762
nfi	EG11915	ECK3990	b3998	Endonuclease V, specific for single-stranded DNA or duplex DNA with damaged U	aa	223	+	4196813	4197484
nfo	EG10651	ECK2152	b2159	AP endodeoxyribonuclease IV; member of soxRS regulon; endonuclease IV	aa	285	+	2248862	2249719
nfrA	EG11740	ECK0560	b0568	Bacteriophage N4 adsorption protein A, outer membrane protein; TPR repeat protein	aa	990	-	587205	590177
nfrB	EG11739	ECK0561	b0569	Phage N4 susceptibility; membrane protein	aa	745	-	590164	592401
nfsA	EG11261	ECK0842	b0851	Nitroreductase A; oxygen-insensitive, NADPH, FMN-dependent, major; reduces a variety of nitroaromatics, e.g. dihydropteridine, nitrofurantoin, nitrofurazone, quinones; SoxS regulon; homodimeric	aa	240	+	890407	891129
nfsB	EG20151	ECK0570	b0578	Nitroreductase B, oxygen-insensitive, NAD(P)H, FMN-dependent; minor; reduces a variety of nitroaromatics, e.g. dihydropteridine, nitrofurantoin, nitrofurazone, quinones; monomeric or homodimeric	aa	217	-	603994	604647
nfuA	EG12935	ECK3401	b3414	Fe/S biogenesis protein; possible scaffold/chaperone for damaged Fe/S proteins	aa	191	+	3543646	3544221
nhaA	EG10652	ECK0020	b0019	Na+/H+ antiporter 1, strongly pH-dependent; helps regulate intracellular pH and extrude lithium; nhaA_P1 activated by NhaR, repressed by H-NS and stimulated by Na(+)	aa	388	+	17489	18655
nhaB	EG11392	ECK1174	b1186	Na+/H+ antiporter 2, weakly pH-dependent; helps regulate intracellular pH and extrude lithium	aa	513	-	1232399	1233940
nhaR	EG11078	ECK0021	b0020	Positive regulator of nhaA, Na(+)-dependent	aa	301	+	18715	19620
nhoA	EG13780	ECK1457	b1463	N-hydroxyarylamine O-acetyltransferase	aa	281	+	1532048	1532893
nikA	EG12075	ECK3460	b3476	Nickel-binding, heme-binding protein, periplasmic	aa	524	+	3611690	3613264
nikB	EG12076	ECK3461	b3477	Nickel transport system permease	aa	314	+	3613264	3614208
nikC	EG12077	ECK3462	b3478	Nickel transport system permease	aa	277	+	3614205	3615038
nikD	EG12078	ECK3463	b3479	Nickel transport ATP-binding protein	aa	254	+	3615038	3615802
nikE	EG12079	ECK3464	b3480	Nickel transport ATP-binding protein	aa	268	+	3615799	3616605
nikR	EG11519	ECK3465	b3481	Nickel-responsive regulator of the nik operon; homodimer	aa	133	+	3616611	3617012
ninE	EG14286	ECK0539	b0548	Homolog of phage lamdba nin, DLP12 prophage	aa	56	+	572144	572314
nirB	EG10653	ECK3353	b3365	Nitrite reductase [NAD(P)H] subunit	aa	847	+	3492033	3494576
nirC	EG10654	ECK3355	b3367	Nitrite uptake transporter; membrane protein	aa	268	+	3495025	3495831
nirD	EG10655	ECK3354	b3366	Nitrite reductase [NAD(P)H] subunit	aa	108	+	3494573	3494899
nlpA	EG10657	ECK3651	b3661	Lipoprotein-28, inner membrane protein, function unknown	aa	272	-	3837198	3838016
nlpC	EG11133	ECK1706	b1708	Predicted peptidase, C40 clan, lipoprotein; putative PG hydrolase	aa	154	-	1790291	1790755
nlpD	EG12111	ECK2737	b2742	Activator of AmiC murein hydrolase activity, lipoprotein	aa	379	-	2865636	2866775
nlpE	EG12137	ECK0192	b0192	Lipoprotein activating Cpx in response to adhesion; copper resistance; outer membrane protein	aa	236	+	215269	215979
nlpI	EG12371	ECK3151	b3163	Lipoprotein involved in osmotic sensitivity and filamentation	aa	294	-	3306062	3306946
nnr	EG11758	ECK4163	b4167	Bifunctional NAD(P)H-hydrate repair enzyme; C-terminal domain ADP-dependent (S)-NAD(P)H-hydrate dehydratase and N-terminal domain NAD(P)H-hydrate epimerase	aa	515	+	4392089	4393636
nohD	EG11635	ECK0552	b0560	Phage lambda Nu1 homolog, DLP12 prophage, terminase family; small subunit, putative DNA packaging protein	aa	181	+	580057	580602
norR	EG12108	ECK2704	b2709	Transcription regulator for norVW, NO-responsive; Sigma54-dependent activator with a GAF domain	aa	504	-	2828797	2830311
norV	EG12963	ECK2705	b2710	Anaerobic nitric oxide reductase flavorubredoxin	aa	479	+	2830498	2831937
norW	EG12450	ECK2706	b2711	NADH:flavoruberedoxin reductase	aa	377	+	2831934	2833067
npr	EG12147	ECK3195	b3206	NPr, N-regulated HPr-like protein	aa	90	+	3345988	3346260
nrdA	EG10660	ECK2226	b2234	Ribonucleoside-diphosphate reductase 1, alpha subunit; class Ia aerobic ribonucleotide reductase; B1 protein, R1 subunit	aa	761	+	2342887	2345172
nrdB	EG10661	ECK2227	b2235	Ribonucleoside-diphosphate reductase 1, beta subunit; class Ia aerobic ribonucleotide reductase; B2 protein, R2 subunit	aa	376	+	2345406	2346536
nrdD	EG11417	ECK4233	b4238	Ribonucleoside-triphosphate reductase; class III anaerobic ribonucleotide reductase	aa	712	-	4458545	4460683
nrdE	EG20257	ECK2669	b2675	Ribonucleoside-diphosphate reductase 2, alpha subunit; class Ib aerobic ribonucleotide reductase	aa	714	+	2799370	2801514
nrdF	EG12381	ECK2670	b2676	Ribonucleoside-diphosphate reductase 2, beta subunit; class Ib aerobic ribonucleotide reductase	aa	319	+	2801524	2802483
nrdG	EG12523	ECK4232	b4237	Ribonucleotide reductase activase, generating glycyl radical; contains iron; binds NrdD tightly	aa	154	-	4457923	4458387
nrdH	EG13286	ECK2667	b2673	NrdH-redoxin reducing oxidized NrdEF	aa	81	+	2798745	2798990
nrdI	EG13287	ECK2668	b2674	Flavodoxin required for NrdEF cluster assembly	aa	136	+	2798987	2799397
nrdR	EG11320	ECK0407	b0413	Nrd regulon repressor	aa	149	+	432226	432675
nrfA	EG11781	ECK4063	b4070	Cytochrome c nitrite reductase, cytochrome c552, periplasmic; formate-dependent; required for NO synthesis	aa	478	+	4285787	4287223
nrfB	EG11945	ECK4064	b4071	Cytochrome c nitrite reductase, pentaheme cytochrome, periplasmic; formate-dependent; required for NO synthesis	aa	188	+	4287268	4287834
nrfC	EG11946	ECK4065	b4072	Formate-dependent nitrite reduction; nonheme FE-S protein, ferredoxin-like	aa	223	+	4287831	4288502
nrfD	EG11947	ECK4066	b4073	Formate-dependent nitrite reduction; transmembrane protein similar to QOR	aa	318	+	4288499	4289455
nrfE	EG11948	ECK4067	b4074	Required for NrfA maturation; NrfEFG heme lyase complex; formate-dependent nitrite reduction	aa	552	+	4289535	4291193
nrfF	EG11949	ECK4068	b4075	Required for NrfA maturation; NrfEFG heme lyase complex; formate-dependent nitrite reduction	aa	127	+	4291186	4291569
nrfG	EG11950	ECK4069	b4076	Required for NrfA maturation; binds NrfA; NrfEFG heme lyase complex; formate-dependent nitrite reduction	aa	198	+	4291566	4292162
nsrR	EG11212	ECK4174	b4178	Nitric oxide-sensitive repressor; regulates hmp, ygbA, ytfE, tehA and hcp-hcr	aa	141	+	4404213	4404638
nth	EG10662	ECK1629	b1633	Endonuclease III, DNA glycosylase/apyrimidinic (AP) lyase	aa	211	+	1709547	1710182
nudB	EG11138	ECK1866	b1865	Dihydroneopterin triphosphate pyrophosphohydrolase; early step in folate synthesis	aa	150	-	1946204	1946656
nudC	EG11702	ECK3988	b3996	NADH pyrophosphatase	aa	257	+	4194926	4195699
nudE	EG12926	ECK3384	b3397	Adenosine nucleotide hydrolase; substrates include Ap3A, Ap2A, ADP-ribose, NADH	aa	186	-	3523611	3524171
nudF	EG12184	ECK3025	b3034	ADP-sugar pyrophosphatase; sole ADP-glucose hydrolase, activity limits glycogen production; one of several ADP-ribose hydrolases; creBC regulon; non-essential	aa	209	-	3175303	3175932
nudG	EG14009	ECK1757	b1759	CTP pyrophosphohydrolase; also hydrolyzes 2-hydroxy-dATP, 8-hydroxy-dGTP, 5-hydroxy-CTP, dCTP and 5-methyl-dCTP	aa	135	+	1839514	1839921
nudI	EG13275	ECK2244	b2251	Nucleoside triphosphatase, pyrimidine dNTPs preferred	aa	141	+	2362576	2363001
nudJ	EG13446	ECK1120	b1134	Thiamin pyrophosphate (TPP) phosphatase; non-specific nucleoside tri-and diphosphatase; bacimethrin resistance	aa	153	-	1193050	1193511
nudK	EG12410	ECK2462	b2467	GDP-mannose pyrophosphatase	aa	191	-	2580925	2581500
nudL	EG12693	ECK1811	b1813	Predicted CoA pyrophosphohydrolase, function unknown	aa	192	+	1894194	1894772
nuoA	EG12082	ECK2282	b2288	NADH:ubiquinone oxidoreductase subunit A, complex I; NADH dehydrogenase I	aa	147	-	2402651	2403094
nuoB	EG12083	ECK2281	b2287	NADH:ubiquinone oxidoreductase subunit B, complex I; NADH dehydrogenase I	aa	220	-	2401973	2402635
nuoC	EG12084	ECK2280	b2286	NADH:ubiquinone oxidoreductase, fused CD subunit, complex I; NADH dehydrogenase I	aa	596	-	2400077	2401867
nuoE	EG12086	ECK2279	b2285	NADH:ubiquinone oxidoreductase subunit E, complex I; NADH dehydrogenase I	aa	166	-	2399574	2400074
nuoF	EG11774	ECK2278	b2284	NADH:ubiquinone oxidoreductase subunit F, complex I; NADH dehydrogenase I	aa	445	-	2398240	2399577
nuoG	EG12087	ECK2277	b2283	NADH:ubiquinone oxidoreductase subunit G, complex I; NADH dehydrogenase I	aa	908	-	2395461	2398187
nuoH	EG12088	ECK2276	b2282	NADH:ubiquinone oxidoreductase subunit H, complex I; NADH dehydrogenase I	aa	325	-	2394487	2395464
nuoI	EG12089	ECK2275	b2281	NADH:ubiquinone oxidoreductase subunit I, complex I; NADH dehydrogenase I	aa	180	-	2393930	2394472
nuoJ	EG12090	ECK2274	b2280	NADH:ubiquinone oxidoreductase subunit J, complex I; NADH dehydrogenase I	aa	184	-	2393364	2393918
nuoK	EG12091	ECK2273	b2279	NADH:ubiquinone oxidoreductase subunit K, complex I; NADH dehydrogenase I	aa	100	-	2393065	2393367
nuoL	EG12092	ECK2272	b2278	NADH:ubiquinone oxidoreductase subunit L, complex I; NADH dehydrogenase I; NuoL facilitates the uptake of Na(+), is homologus to antiporters, and is implicated in proton pumping	aa	613	-	2391227	2393068
nuoM	EG11773	ECK2271	b2277	NADH:ubiquinone oxidoreductase subunit M, complex I; contains the ubiquinone-binding site, is homologus to antiporters, and is implicated in proton pumping	aa	509	-	2389534	2391063
nuoN	EG12093	ECK2270	b2276	NADH:ubiquinone oxidoreductase subunit N, complex I; NADH dehydrogenase I	aa	485	-	2388070	2389527
nupC	EG11971	ECK2388	b2393	Nucleoside transporter, except guanosine	aa	400	+	2511064	2512266
nupG	EG10664	ECK2959	b2964	Nucleoside transporter	aa	418	+	3103736	3104992
nupX	EG12029	ECK2154	b2161	Nucleoside permease; in operon with rihB; silent (uninduced) gene	aa	416	-	2250917	2252167
nusA	EG10665	ECK3158	b3169	Transcription termination/antitermination L factor; mutant survives lambda induction	aa	495	-	3314061	3315548
nusB	EG10666	ECK0410	b0416	Transcription termination/antitermination factor; mutant survives lambda induction	aa	139	+	434361	434780
nusG	EG10667	ECK3973	b3982	Stabilizes phage lambda protein N-NusA-RNAP antitermination complex	aa	181	+	4175766	4176311
obgE	EG12795	ECK3172	b3183	DNA-binding GTPase involved in cell partioning and DNA repair; involved in ribosome assembly; GTP-bound form associates with 50S ribosomal subunits	aa	390	-	3328604	3329776
ogrK	EG12425	ECK2079	b2082	Positive regulator of P2 growth (insertion of P2 ogr gene)	aa	72	-	2165326	2165544
ogt	EG10668	ECK1331	b1335	O6-methylguanine-DNA methyltransferase, constitutive	aa	171	-	1397745	1398260
ohsC	EG31178	ECK4417	b4608	Antisense sRNA regulator of shoB toxin	nt	77	+	2698542	2698618
ompA	EG10669	ECK0948	b0957	Outer membrane protein A; Outer membrane porin A; T-even phage receptor; weak porin; homodimer, abundant cell surface protein	aa	346	-	1018236	1019276
ompC	EG10670	ECK2207	b2215	Outer membrane porin C	aa	367	-	2309668	2310771
ompF	EG10671	ECK0920	b0929	Outer membrane porin F	aa	362	-	985117	986205
ompG	EG13428	ECK1315	b1319	Outer membrane porin G; induced by AI-2 pheromone	aa	301	+	1379971	1380876
ompL	EG13374	ECK3868	b3875	Outer membrane porin L	aa	230	-	4061626	4062318
ompN	EG13375	ECK1372	b1377	Outer membrane porin N	aa	377	-	1433784	1434917
ompR	EG10672	ECK3392	b3405	Response regulator for osmoregulation; regulates production of outer membrane proteins	aa	239	-	3533887	3534606
ompT	EG10673	ECK0557	b0565	Outer membrane protease VII, DLP12 prophage; OM protein a (3b); omptin	aa	317	-	583903	584856
ompW	EG11124	ECK1250	b1256	Outer membrane protein W; colicin S4 receptor	aa	212	+	1312044	1312682
ompX	EG12135	ECK0803	b0814	Outer membrane protein X; role in inducing RNAP-sigma E production	aa	171	+	849673	850188
omrA	EG31157	ECK2833	b4444	sRNA downregulating OM proteins and curli; positively regulated by OmpR/EnvZ; binds Hfq	nt	88	-	2974124	2974211
omrB	EG31158	ECK2834	b4445	sRNA downregulating OM proteins and curli; positively regulated by OmpR/EnvZ; binds Hfq	nt	82	-	2974326	2974407
opgB	EG12591	ECK4349	b4359	Phosphoglycerol transferases I and II, OPG biolsynthesis	aa	763	-	4595173	4597464
opgC	EG13876	ECK1033	b1047	Succinylation of osmoregulated periplasmic glucans (OPGs); membrane protein	aa	385	-	1107007	1108164
opgD	EG12859	ECK1418	b1424	Osmoregulated periplasmic glucan (OPG) biosynthesis; periplasmic protein	aa	551	+	1494880	1496535
opgG	EG11885	ECK1034	b1048	Osmoregulated periplasmic glucan (OPG) biosynthesis; periplasmic protein	aa	511	+	1108558	1110093
opgH	EG11886	ECK1035	b1049	Membrane glycosyltransferase, OPG biosynthesis	aa	847	+	1110086	1112629
oppA	EG10674	ECK1237	b1243	Oligopeptide-binding protein, periplasmic	aa	543	+	1299206	1300837
oppB	EG10675	ECK1238	b1244	Oligopeptide transport, permease	aa	306	+	1300923	1301843
oppC	EG10676	ECK1239	b1245	Oligopeptide transport, permease	aa	302	+	1301858	1302766
oppD	EG10677	ECK1240	b1246	Oligopeptide transport, ATP-binding protein	aa	337	+	1302778	1303791
oppF	EG10678	ECK1241	b1247	Oligopeptide transport, ATP-binding protein	aa	334	+	1303788	1304792
oriC	EG20005	ECK3735	b4489	Origin of chromosomal DNA replication, bidirectional	nt	232	-	3923767	3923998
orn	EG12480	ECK4158	b4162	3' to 5' oligoribonuclease; mutants accumulate oligoribonucleotides that are 2-5 residues long	aa	181	+	4389627	4390172
osmB	EG10679	ECK1278	b1283	Osmotically and stress inducible lipoprotein; function unknown; mutation confers partial resistance to osmotic stress	aa	72	-	1341134	1341352
osmC	EG10680	ECK1476	b1482	Lipoyl-dependent Cys-based peroxidase, hydroperoxide resistance; stress-induced peroxiredoxin; salt-shock inducible membrane protein; required for long-term survival in stationary phase	aa	143	+	1554649	1555080
osmE	EG10044	ECK1737	b1739	Osmotically inducible lipoprotein, function unknown	aa	112	-	1819942	1820280
osmF	EG12012	ECK2124	b2131	Predicted periplasmic binding protein, function unknown; osmotically and stationary phase inducible; part of putative ABC transporter	aa	305	-	2216586	2217503
osmY	EG11391	ECK4367	b4376	Osmotically induced periplasmic protein, function unknown; mutant is slightly salt sensitive	aa	201	+	4609419	4610024
otsA	EG11751	ECK1895	b1896	Trehalose phosphate synthase; cold- and heat- induced; required for viability at 4C; rpoS regulon	aa	474	-	1978212	1979636
otsB	EG11752	ECK1896	b1897	Trehalose phosphate phosphatase; cold- and heat- induced; required for viability at 4C; rpoS regulon; HAD17	aa	266	-	1979611	1980411
oxc	EG14143	ECK2369	b2373	Oxalyl CoA decarboxylase, oxalate catabolism; thiamine diphosphate cofactor; activated by ADP; tetrameric	aa	564	-	2488278	2489972
oxyR	EG10681	ECK3953	b3961	Oxidative and nitrosative stress transcriptional regulator	aa	305	+	4156513	4157430
oxyS	EG31116	ECK3952	b4458	OxyS sRNA activates genes that detoxify oxidative damage	nt	110	-	4156308	4156417
paaA	EG13736	ECK1385	b1388	Ring 1,2-phenylacetyl-CoA epoxidase subunit; phenylacetyl-CoA oxygenase, alpha subunit; heteromultimeric diiron oxygenase component; phenylacetic acid degradation	aa	309	+	1451951	1452880
paaB	EG14299	ECK1386	b1389	Ring 1,2-phenylacetyl-CoA epoxidase subunit; phenylacetyl-CoA oxygenase, effector protein; phenylacetic acid degradation	aa	95	+	1452892	1453179
paaC	EG13737	ECK1387	b1390	Ring 1,2-phenylacetyl-CoA epoxidase subunit; phenylacetyl-CoA oxygenase, beta subunit; heteromultimeric diiron oxygenase component; phenylacetic acid degradation	aa	248	+	1453188	1453934
paaD	EG13738	ECK1388	b1391	Ring 1,2-phenylacetyl-CoA epoxidase possible subunit; phenylacetyl-CoA oxygenase, gamma subunit; heteromultimeric diiron oxygenase component; phenylacetic acid degradation	aa	165	+	1453949	1454446
paaE	EG13739	ECK1389	b1392	Ring 1,2-phenylacetyl-CoA epoxidase subunit; phenylacetyl-CoA oxygenase, NAD(P)H oxidoreductase component; phenylacetic acid degradation	aa	356	+	1454454	1455524
paaF	EG13740	ECK1390	b1393	2,3-dehydroadipyl-CoA hydratase; enoyl-CoA hydratase; phenylacetic acid degradation	aa	255	+	1455521	1456288
paaG	EG13741	ECK1391	b1394	1,2-epoxyphenylacetyl-CoA isomerase, oxepin-CoA-forming; phenylacetic acid degradation	aa	262	+	1456288	1457076
paaH	EG13742	ECK1392	b1395	3-hydroxyadipyl-CoA dehydrogenase, NAD+-dependent; phenylacetic acid degradation	aa	475	+	1457078	1458505
paaI	EG13743	ECK1393	b1396	Thioesterase in phenylacetic acid degradation operon; most active with ring-hydroxylated phenylacetyl-coenzyme A thioesters	aa	140	+	1458495	1458917
paaJ	EG13744	ECK1394	b1397	3-oxoadipyl-CoA/3-oxo-5,6-dehydrosuberyl-CoA thiolase; phenylacetic acid degradation	aa	401	+	1458917	1460122
paaK	EG13745	ECK1395	b1398	Phenylacetate-coenzyme A ligase, phenylacetic acid degradation	aa	437	+	1460149	1461462
paaX	EG13746	ECK1396	b1399	Repressor for the paa operon, phenylacetyl-CoA induced	aa	316	+	1461563	1462513
paaY	EG13747	ECK1397	b1400	Phenylacetic acid degradation, acetyltransferase homolog; possible regulator through acetylation of PaaK	aa	196	+	1462495	1463085
paaZ	EG13735	ECK1384	b1387	Oxepin-CoA hydrolase/3-oxo-5,6-dehydrosuberyl-CoA semialdehyde dehydrogenase; enoyl-CoA hydratase; mutants are unable to use phenylacetate as a carbon source	aa	681	-	1449621	1451666
pabA	EG10682	ECK3348	b3360	Sulfonamide resistance; p-aminobenzoate biosynthesis	aa	187	-	3488288	3488851
pabB	EG10683	ECK1810	b1812	Sulfonamide resistance; p-aminobenzoate biosynthesis	aa	453	+	1892829	1894190
pabC	EG11493	ECK1082	b1096	Sulfonamide resistance; aminodeoxychorismate lyase	aa	269	+	1152523	1153332
pagP	EG12180	ECK0615	b0622	Phospholipid:lipid A palmitoyltransferase; confers resistance to cationic antimicrobial peptides; multicopy suppressor of camphor-induced or mukB mutant chromosome condensation	aa	186	+	655780	656340
pal	EG10684	ECK0730	b0741	Lipoprotein associated with peptidoglycan; involved in maintaining cell membrane integrity	aa	173	+	778290	778811
panB	EG11675	ECK0133	b0134	Ketopantoate hydroxymethyltransferase	aa	264	-	148807	149601
panC	EG11746	ECK0132	b0133	Pantothenate synthase, dimeric	aa	283	-	147944	148795
panD	EG11747	ECK0130	b0131	Aspartate 1-decarboxylase; pantothenate biosynthesis; residues 1-24 constitute the beta chain; C-terminal 102 residues constitute the alpha chain	aa	126	-	146314	146694
panE	EG13271	ECK0419	b0425	2-dehydropantoate 2-reductase, NADPH-dependent; also known as ketopantoate reductase (KPR)	aa	303	-	442828	443739
panF	EG10685	ECK3245	b3258	Pantothenate permease	aa	483	+	3405629	3407080
panM	EG12211	ECK3443	b3459	PanD autocleavage accelerator, panothenate auxotrophy	aa	127	+	3596007	3596390
paoA	EG13559	ECK0285	b0286	PaoABC aldehyde oxidoreductase, 2Fe-2S subunit; periplasmic	aa	229	-	301108	301797
paoB	EG13558	ECK0284	b0285	PaoABC aldehyde oxidoreductase, FAD-containing subunit; periplasmic	aa	318	-	300155	301111
paoC	EG13557	ECK0283	b0284	PaoABC aldehyde oxidoreductase, Moco-containing subunit; periplasmic	aa	732	-	297960	300158
paoD	EG13556	ECK0282	b0283	Moco insertion factor for PaoABC aldehyde oxidoreductase	aa	318	-	296994	297950
parC	EG10686	ECK3010	b3019	Topoisomerase IV, subunit A, ATP-dependent, type II; chromosome decatenase; relaxes both positive and negative supercoils; DNA unknotting activity; heterotetrameric	aa	752	-	3161737	3163995
parE	EG10687	ECK3021	b3030	Topoisomerase IV, subunit B, ATP-dependent, type II; chromosome decatenase; relaxes positive supercoils much faster than negative supercoils; DNA unknotting activity; heterotetrameric	aa	630	-	3171526	3173418
patA	EG12718	ECK3063	b3073	Putrescine:2-oxoglutaric acid aminotransferase; putrescine aminotransferase; sigma 54-dependent	aa	459	+	3217516	3218895
patD	EG13766	ECK1438	b1444	gamma-Aminobutyraldehyde dehydrogenase, NAD-dependent; ABALDH; ABDH; pyrroline dehydrogenase; also active on medium chain aldehydes	aa	474	+	1513602	1515026
pbpC	EG14210	ECK2515	b2519	Penicillin-binding protein PBP1C murein transglycosylase	aa	770	-	2643035	2645347
pbpG	EG12015	ECK2127	b2134	Murein D-alanyl-D-alanine endopeptidase, periplasmic PBP7 and PBP8; uniquely binds beta-lactam penems, lysing non-growing cells; mutant has biofilm defect	aa	310	-	2221960	2222892
pck	EG10688	ECK3390	b3403	Phosphoenolpyruvate carboxykinase [ATP]	aa	540	+	3530840	3532462
pcm	EG10689	ECK2738	b2743	Protein-L-isoaspartate O-methyltransferase, SAM-dependent; repair of isoaspartyl residues; mutant is suseptible to secondary stresses and has a competitive disadvantage in stationary phase; monomeric; overexpression confers tolerance to thermal str	aa	208	-	2866915	2867541
pcnB	EG10690	ECK0142	b0143	Poly(A) polymerase; controls plasmid copy number; rare AUU start codon, growth-rate regulated; monomeric; degradosome component in stationary phase	aa	465	-	157729	159126
pdhR	EG11088	ECK0112	b0113	Pyruvate dehydrogenase operon (pdhR-aceEF-lpd) repressor; autoregulatory; pyruvate relieves repression; monomeric	aa	254	+	122092	122856
pdxA	EG10691	ECK0053	b0052	4-hydroxythreonine-4-phosphate dehydrogenase; fourth step in pyridoxal 5-phosphate biosynthesis; isoniazid resistance; requires divalent cations and NAD(P)+	aa	329	-	52427	53416
pdxB	EG10692	ECK2314	b2320	2-hydroxyacid dehydrogenase involved in pyridoxine biosynthesis upstream of 4-phospho-hydroxy-threonine; isoniazid resistance	aa	378	-	2434737	2435873
pdxH	EG11487	ECK1634	b1638	Pyridoxine/pyridoxamine phosphate (PNP/PMP) oxidase; isoniazid resistance	aa	218	-	1715375	1716031
pdxJ	EG10693	ECK2562	b2564	Pyridoxine 5'-phosphate (PNP) synthase; homo-octamer	aa	243	-	2699020	2699751
pdxK	EG12642	ECK2413	b2418	B6-vitamer kinase; pyridoxine (PN)/pyridoxal (PL)/pyridoxamine (PM) kinase	aa	283	-	2534408	2535259
pdxY	EG13940	ECK1632	b1636	Pyridoxamine kinase	aa	287	-	1713050	1713913
pepA	EG10694	ECK4253	b4260	Multifunctional Aminopeptidase A; transcriptional regulator of carAB; DNA-binding role in site-specific recombination mediating ColE1 plasmid multimer resolution; homohexameric	aa	503	-	4482463	4483974
pepB	EG12310	ECK2520	b2523	Peptidase B; broad specificity aminopeptidase	aa	427	-	2653097	2654380
pepD	EG10695	ECK0238	b0237	Peptidase D, Xaa-His dipeptidase	aa	485	-	254259	255716
pepE	EG11920	ECK4013	b4021	alpha-Aspartyl dipeptidase	aa	229	-	4227476	4228165
pepN	EG10696	ECK0923	b0932	Aminopeptidase N	aa	870	+	989845	992457
pepP	EG10697	ECK2903	b2908	Proline aminopeptidase, homotetrameric; Aminopeptidase P	aa	441	-	3051537	3052862
pepQ	EG10698	ECK3839	b3847	Proline dipeptidase; prolidase; Xaa-Pro dipeptidase	aa	443	+	4029184	4030515
pepT	EG11549	ECK1113	b1127	Peptidase T, aminotripeptidase; anaerobically induced, biofilm-induced, cell-density induced	aa	408	+	1185067	1186293
perR	EG13340	ECK0256	b0254	Regulatory gene for peroxide resistance in stationary phase; CP4-6 putative defective prophage	aa	297	-	268513	269406
pfkA	EG10699	ECK3908	b3916	6-phosphofructokinase-1; allosteric: activated by MgNDPs, inhibited by PEP; homoterameric	aa	320	+	4105575	4106537
pfkB	EG10700	ECK1721	b1723	6-phosphofructokinase-2; homotetrameric; allosteric: inhibited by MgATP	aa	309	+	1804394	1805323
pflA	EG10028	ECK0893	b0902	Pyruvate formate lyase I activase	aa	246	-	949563	950303
pflB	EG10701	ECK0894	b0903	Formate acetyltransferase 1; pyruvate formate lyase I; induced anaerobically; radical activated by PflA; deactivated by AdhE	aa	760	-	950495	952777
pflC	EG11911	ECK3943	b3952	Pyruvate formate lyase II activase	aa	292	+	4144281	4145159
pflD	EG11910	ECK3942	b3951	Predicted formate acetyltransferase 2 (pyruvate formate lyase II)	aa	765	+	4142018	4144315
pgaA	EG13865	ECK1014	b1024	Biofilm adhesin polysaccharide PGA export; putative OM protein	aa	807	-	1089089	1091512
pgaB	EG13864	ECK1013	b1023	Biofilm adhesin polysaccharide PGA export; lipoprotein; polysaccharide deacetylase activity needed for export	aa	672	-	1087062	1089080
pgaC	EG13863	ECK1012	b1022	Required for biofilm adhesin polysaccharide PGA synthesis; putative polysaccharide polymerase/glycosyltransferase	aa	441	-	1085744	1087069
pgaD	EG13862	ECK1011	b1021	Required for biofilm adhesin polysaccharide PGA synthesis	aa	137	-	1085329	1085742
pgi	EG10702	ECK4017	b4025	Glucose-6-phosphate isomerase	aa	549	+	4231781	4233430
pgk	EG10703	ECK2922	b2926	Phosphoglycerate kinase	aa	387	-	3069481	3070644
pgl	EG13231	ECK0756	b0767	6-phosphogluconolactonase, pentose phosphate shunt	aa	331	+	797809	798804
pgm	EG12144	ECK0676	b0688	Phosphoglucomutase	aa	546	+	712781	714421
pgpA	EG10704	ECK0412	b0418	Phosphatidylglycerophosphatase A, membrane bound	aa	172	+	435813	436331
pgpB	EG10705	ECK1273	b1278	Phosphatidylglycerophosphatase B, membrane bound; C(55)-PP phosphatase; also has a minor undecaprenyl pyrophosphate pyrophosphatase (UppP) activity	aa	254	+	1337354	1338118
pgpC	EG11371	ECK2558	b2560	Phosphatidylglycerophosphatase C, membrane bound	aa	211	-	2695937	2696572
pgsA	EG10706	ECK1911	b1912	Phosphatidylglycerophosphate synthase	aa	182	-	1990293	1990841
pheA	EG10707	ECK2596	b2599	Phenylalanine synthesis, bifunctional: chorismate mutase (N) and prephenate dehydratase (central); also contains Phe-binding regulatory domain (C); FPA resistance	aa	386	+	2735767	2736927
pheL	EG11271	ECK2595	b2598	pheA gene regulatory leader peptide	aa	15	+	2735621	2735668
pheM	EG11272	ECK1713	b1715	pheST operon regulatory leader peptide	aa	14	-	1797250	1797294
pheP	EG10708	ECK0568	b0576	Phenylalanine-specific permease	aa	458	+	601182	602558
pheS	EG10709	ECK1712	b1714	Phenylalanine--tRNA ligase, alpha-subunit	aa	327	-	1795983	1796966
pheT	EG10710	ECK1711	b1713	Phenylalanine--tRNA ligase, beta-subunit	aa	795	-	1793581	1795968
pheU	EG30064	ECK4128	b4134	Phenylalanine tRNA(GAA)	nt	76	-	4360574	4360649
pheV	EG30065	ECK2962	b2967	Phenylalanine tRNA(GAA)	nt	76	+	3108388	3108463
phnC	EG10713	ECK4099	b4106	Phosphonate ABC transporter PhnCDE ATP-binding subunit; phosphonate catabolism	aa	262	-	4322400	4323188
phnD	EG10714	ECK4098	b4105	Phosphonate ABC transporter periplasmic binding protein; phosphonate catabolism	aa	338	-	4321359	4322375
phnF	EG10715	ECK4095	b4102	Phosphonate utilization, probable regulatory gene	aa	241	-	4319720	4320445
phnG	EG10716	ECK4094	b4101	Ribophosphonate triphosphate synthase subunit; phosphonate catabolism	aa	150	-	4319267	4319719
phnH	EG10717	ECK4093	b4100	Ribophosphonate triphosphate synthase subunit; phosphonate catabolism	aa	194	-	4318686	4319270
phnI	EG10718	ECK4092	b4099	Ribophosphonate triphosphate synthase complex, probable catalytic subunit; phosphonate catabolism	aa	354	-	4317622	4318686
phnJ	EG10719	ECK4091	b4098	Phosphoribosyl phosphonate carbon-phosphorus lyase; SAM-dependent; phosphonate catabolism	aa	281	-	4316784	4317629
phnK	EG10720	ECK4090	b4097	Putative phosphonate ABC transporter ATP-binding subunit; phosphonate catabolism	aa	252	-	4316029	4316787
phnL	EG10721	ECK4089	b4096	Ribophosphonate triphosphate synthase subunit; phosphonate catabolism	aa	226	-	4315238	4315918
phnM	EG10722	ECK4088	b4095	Ribophosphonate triphosphate hydrolase	aa	378	-	4314105	4315241
phnN	EG10723	ECK4087	b4094	Carbon-phosphorus lyase complex, ribose 1,5-bisphosphokinase subunit; also functions in an alternative pathway for PRPP formation	aa	185	-	4313548	4314105
phnO	EG10724	ECK4086	b4093	Predicted aminoalkylphosphonic acid N-acetyltransferase	aa	144	-	4313127	4313561
phnP	EG10725	ECK4085	b4092	5-phospho-alpha-D-ribosyl 1,2-cyclic phosphate phosphodiesterase; phosphonate catabolism	aa	252	-	4312367	4313125
phoA	EG10727	ECK0378	b0383	Alkaline phosphatase, periplasmic; binds Zn(II); dimeric	aa	471	+	400971	402386
phoB	EG10728	ECK0393	b0399	Positive response regulator for pho regulon, two-component system	aa	229	+	416366	417055
phoE	EG10729	ECK0242	b0241	Outer membrane phosphoporin protein E; trimeric	aa	351	-	258269	259324
phoH	EG11734	ECK1010	b1020	ATP-binding protein, function unknown	aa	354	+	1084215	1085279
phoP	EG10731	ECK1116	b1130	Response regulator, two-component system; cognate to phoQ; response to extracellular divalent cations, pH, and acetate; DNA-binding protein	aa	223	-	1188999	1189670
phoQ	EG10732	ECK1115	b1129	Histidine protein kinase sensor protein, two-component system; cognate to phoP; response to extracellular divalent cations, pH, and acetate	aa	486	-	1187539	1188999
phoR	EG10733	ECK0394	b0400	Sensor histidine kinase/phosphatase for pho regulon; cognate to phoB	aa	431	+	417113	418408
phoU	EG10735	ECK3717	b3724	Negative regulator of pho regulon; may have additional role in phosphate metabolism	aa	241	-	3904876	3905601
php	EG12917	ECK3366	b3379	Predicted phosphotriesterase; substrate unknown	aa	292	-	3505734	3506612
phr	EG10736	ECK0697	b0708	Deoxyribodipyrimidine photolyase; DNA photolyase; monomeric	aa	472	+	738730	740148
[truncated: 2,318 more rows]

## Sheet: Growth_2.5
gene	slowest_point
yfjI	0.948736
yfjW	0.896183
ykfM	0.801603
yhhZ	0.74484
gtrS	0.736137
yadM	0.731991
yggF	0.721502
yegR	0.716319
hypA	0.707027
ybfB	0.69721
djlB	0.68897
dcuB	0.679903
waaJ	0.674653
mcrA	0.674559
gspC	0.668019
yhjH	0.652413
waaL	0.645234
ycdT	0.645168
yliE	0.644108
lptF	0.641695
nadE	0.637633
yafP	0.634315
wbbH	0.633294
yjeM	0.628912
ybcK	0.628226
amtB	0.625113
cbrB	0.620725
ybhM	0.620022
sgcR	0.615868
waaU	0.615816
ecpD	0.615292
ydiQ	0.614644
yqhG	0.614034
elaD	0.613365
ribF	0.612197
yjiY	0.611528
yjbL	0.611202
yqgB	0.610474
yfbL	0.607917
prfB	0.606932
rhsA	0.604934
rssA	0.604925
nanS	0.604798
ymgA	0.604477
ybcL	0.603647
lrhA	0.603072
ygeH	0.602741
ybfC	0.601945
bglG	0.601033
yccE	0.600962
rrlB	0.597797
rrlC	0.597797
rrlD	0.597797
rrlE	0.597797
rrlG	0.597797
rrlH	0.597797
lepA	0.596726
waaS	0.596562
dcuD	0.594623
sokB	0.594439
iraM	0.592567
yicL	0.592513
yjcF	0.586405
yehA	0.58569
yobI	0.58551
wecB	0.583819
yfdF	0.583434
yfaA	0.582274
yedR	0.580961
yfbN	0.580849
mhpT	0.580538
ymfE	0.579847
aaeX	0.578226
sibB	0.578146
entD	0.574844
ligB	0.573363
ycdX	0.572937
ynbG	0.572792
caiT	0.572449
yhhY	0.571119
appY	0.570815
nrfA	0.570524
yhiJ	0.570446
ydiV	0.570203
ydcD	0.569634
ydgC	0.569149
ygiZ	0.568829
yjjW	0.568053
yaaY	0.566289
dpiA	0.566015
glcA	0.565412
tmcA	0.563353
cadC	0.563155
flgA	0.562661
chaA	0.561012
ybcM	0.560791
xanQ	0.559408
bolA	0.558731
pinR	0.557395
intR	0.556692
lit	0.55664
yjcE	0.555809
ybhH	0.555585
cdsA	0.554925
yedJ	0.554149
valV	0.553836
yagM	0.552503
wzxB	0.552425
yrhB	0.552303
fnrS	0.550909
emrY	0.550842
ydjO	0.550151
psrD	0.550008
yehU	0.548371
yfeN	0.547879
queG	0.547603
ybfK	0.547115
yidQ	0.546892
ycjX	0.546172
symR	0.545572
modC	0.544521
birA	0.544348
ybbJ	0.544335
rzpQ	0.544273
sthA	0.542384
xapB	0.542249
ydjF	0.54177
yghG	0.541481
yhjB	0.541445
rrlA	0.540842
yhbX	0.54083
bluF	0.540747
ytfI	0.540736
yhiD	0.539866
ymcE	0.539859
yaiP	0.539832
yfgF	0.53942
ibsA	0.539361
fsr	0.538078
dhaR	0.536922
rybB	0.536823
rpiB	0.536818
wbbI	0.536343
ddpD	0.536148
flk	0.535932
yehK	0.534836
ynbB	0.534662
oriC	0.534478
tff	0.53278
ysaA	0.532692
ada	0.532619
ybbC	0.531597
ykgH	0.530953
ygbT	0.530204
cbpM	0.529707
rhmA	0.529404
ydeN	0.52917
ydiM	0.528802
gtrB	0.528526
pepN	0.527805
ydjE	0.527611
ryfD	0.526661
yiaM	0.525847
zinT	0.525784
napH	0.525018
ykfB	0.524733
yjbM	0.524426
yfcI	0.524366
pinQ	0.524203
basS	0.523843
ydjZ	0.523779
fucK	0.523693
ygcB	0.523282
gmhB	0.522888
yjhC	0.522386
ypjA	0.522009
evgS	0.521555
trkG	0.521319
mdtG	0.520704
pheL	0.520167
ycaI	0.519604
alpA	0.518142
yraK	0.51794
yqeH	0.517585
rnlA	0.517539
yeeJ	0.517348
nuoJ	0.517226
xdhD	0.516788
dcuS	0.516588
ydeO	0.516556
ydaQ	0.51523
yjgL	0.515114
ydaG	0.514925
mokB	0.514592
rsxD	0.514515
micC	0.513824
dosC	0.513539
xdhB	0.513167
ybdR	0.512745
yddG	0.512318
bax	0.51063
ygcG	0.510248
yjhB	0.510097
rrsA	0.50967
rrsB	0.50967
rrsC	0.50967
rrsD	0.50967
rrsE	0.50967
rrsG	0.50967
rrsH	0.50967
thrS	0.509589
yedV	0.50911
cysG	0.509083
yfcO	0.507866
fimF	0.507734
ybdO	0.507688
mcrC	0.507686
glf	0.507359
ycgG	0.506456
yhcF	0.506412
glmY	0.506228
yfeA	0.505862
yieL	0.505677
yidG	0.505301
arpA	0.504961
pheU	0.504587
pheV	0.504587
yjjU	0.504382
yigG	0.502715
cusC	0.502687
djlA	0.502614
acrF	0.502613
rhsC	0.502479
rhsD	0.50209
yieE	0.501722
hsdS	0.501369
arfA	0.500991
ybgD	0.50064
yeaI	0.500617
ydfU	0.500588
ydcI	0.500144
paoA	0.499741
pnuC	0.499274
yagU	0.498894
sfmC	0.497705
ecpC	0.497348
nanM	0.496795
gatD	0.496605
feaR	0.496376
yqeI	0.496104
pepP	0.495579
udk	0.494949
yebB	0.494875
sokE	0.494835
csrC	0.494829
yaiV	0.494749
sibD	0.49461
alkA	0.49447
pntA	0.494447
hokA	0.494415
ddpA	0.494366
yhdX	0.494257
yfdE	0.49418
mcrB	0.493617
mnmC	0.49335
sibC	0.493298
yahD	0.493273
tdcR	0.492831
mutL	0.49279
rtn	0.492759
kdsC	0.49269
idnK	0.491661
dsbG	0.491569
yehI	0.491447
pphB	0.491346
yahL	0.49009
iap	0.490033
srlR	0.489953
gatA	0.489742
fimD	0.489737
yecE	0.489644
smf	0.489643
cysD	0.489604
chiA	0.489413
nanC	0.489202
hofN	0.489143
ydcH	0.488995
gspD	0.488877
ycjS	0.488243
nuoM	0.48803
hyaC	0.487587
yhhH	0.48734
insL1	0.487062
insL2	0.487062
insL3	0.487062
ycgV	0.487059
ydcF	0.486746
yfdS	0.486687
uvrY	0.486669
ycfZ	0.486412
bdcR	0.486078
mepA	0.485431
ykgC	0.485242
sieB	0.485212
ydhQ	0.485201
ymfD	0.485048
rprA	0.484561
yiiG	0.484386
paaH	0.484246
insI1	0.484166
insI3	0.484166
insI4	0.484166
yddA	0.483634
yeaP	0.483527
fnr	0.483161
yqeG	0.483125
waaR	0.482816
pgaC	0.482784
wbbK	0.482385
yhgA	0.481675
yjjQ	0.481549
cydC	0.48154
setC	0.481007
puuC	0.480859
adiY	0.480802
rrrQ	0.480729
ggt	0.480589
ytfP	0.480434
yqiH	0.480427
ybeF	0.480176
cbl	0.480157
hofQ	0.480024
ybeT	0.479976
yeaN	0.479928
yraI	0.479862
psrO	0.479652
fliZ	0.479333
ibsC	0.478891
yqeJ	0.478744
astC	0.478497
nhaB	0.478333
ydbD	0.478309
ivy	0.47827
yhaC	0.478196
argW	0.477895
ygjK	0.47716
yihG	0.477111
coaE	0.477066
yebA	0.476936
yjdF	0.476876
alsK	0.476459
yicR	0.476439
ymgJ	0.476299
yjdK	0.475981
glyU	0.475886
yiaA	0.47572
ykfI	0.475444
rhsB	0.47461
yehB	0.47388
yghT	0.473673
yqfG	0.473363
yidL	0.473331
ygbF	0.473238
xerD	0.473193
yjgN	0.473174
hofC	0.472976
yfjH	0.4727
modF	0.472549
rluE	0.472157
aroE	0.472096
ygeI	0.472011
ubiX	0.471994
ydcC	0.47188
yhhI	0.47188
yibF	0.47188
mdtE	0.471683
ynfN	0.471638
uacT	0.471435
ybiP	0.471182
asmA	0.471139
rhtA	0.471074
gnsA	0.470952
yifK	0.470753
nagC	0.470636
phnD	0.470504
kch	0.470365
ychM	0.470362
ydaE	0.470241
yfcQ	0.470181
yagL	0.469977
yjjZ	0.469842
yjiC	0.469429
ryeB	0.469015
yfjJ	0.468996
aspT	0.468991
aspU	0.468991
aspV	0.468991
malS	0.468663
sibE	0.468628
yhaB	0.467923
wcaD	0.467876
rihB	0.467382
mngB	0.467201
kgtP	0.467179
ppx	0.466693
rlmA	0.466671
yodB	0.466585
ydiL	0.466342
allC	0.466339
aidB	0.46628
cspI	0.466245
ydhS	0.466059
pgaB	0.466013
stfP	0.465842
bacA	0.46569
yjdO	0.465511
ygdQ	0.465138
gspB	0.464593
thiP	0.464171
alaT	0.46413
alaU	0.46413
alaV	0.46413
alaW	0.46413
alaX	0.46413
yaiO	0.463962
ecpB	0.463861
dinG	0.463763
yfdK	0.462811
intF	0.462592
abgT	0.462323
ratA	0.462179
yraJ	0.461947
ddpB	0.461786
ybdG	0.461722
wbbJ	0.461651
yadC	0.461608
yadK	0.461561
cyoB	0.461479
yfjT	0.461475
leuE	0.46136
yjfL	0.461195
cvrA	0.461063
insD1	0.460912
insD11	0.460912
insD4	0.460912
insD6	0.460912
insD8	0.460912
insD9	0.460912
ydcO	0.460702
secM	0.460506
frvR	0.460307
galR	0.46021
yqiI	0.460086
dnaG	0.460083
aaeB	0.459985
rssB	0.459868
fimE	0.45985
racR	0.459541
slyA	0.459371
rpiR	0.459023
wcaE	0.459013
yaeF	0.45888
ilvH	0.458857
nadB	0.458326
alsA	0.458321
yoaC	0.457747
mraY	0.457163
ryfA	0.456829
tdcA	0.456614
bcsA	0.456541
ydjX	0.45634
ygfT	0.456263
yqeC	0.456261
gspM	0.456232
agaC	0.456193
shiA	0.45609
tnaC	0.455851
ybjX	0.455728
sdhC	0.455705
yjbG	0.455611
yfjP	0.455324
ryeA	0.455301
ymfA	0.455066
ythA	0.455055
ydhC	0.454995
idnD	0.454948
ydjG	0.454806
yfiB	0.454744
ybeR	0.45453
tamB	0.454322
pitB	0.454182
yrhD	0.454175
htrE	0.454158
nrdI	0.454133
yghJ	0.453994
aaeA	0.453933
ynbA	0.453581
ompT	0.453542
yqcE	0.453377
paaK	0.453349
kefF	0.45325
hsrA	0.453147
ynjI	0.453129
yfdC	0.453078
slyX	0.453065
tas	0.453029
codA	0.453008
cusB	0.452723
uidC	0.452719
yoaA	0.452563
ycjZ	0.452284
rem	0.452256
ydeQ	0.452245
dctR	0.452224
mhpA	0.452114
yihW	0.452063
gspA	0.451999
ycdU	0.451908
rzoD	0.451895
yebY	0.451745
gloB	0.45169
yneK	0.451666
yddH	0.451563
tfaP	0.451231
mdtD	0.451085
insJ	0.450763
fecC	0.450508
ybhP	0.450427
cspF	0.450421
yceQ	0.450367
insK	0.450293
pgpC	0.450231
ybgJ	0.450144
rimK	0.450119
ydcK	0.45003
yfiL	0.449895
yghD	0.449682
eutQ	0.449669
uspB	0.449668
hipA	0.449604
narU	0.449147
ytfQ	0.449007
fes	0.448891
pppA	0.448815
xapA	0.44866
cobT	0.448606
yieH	0.44837
ssrA	0.448245
ugd	0.448174
thrT	0.448033
casA	0.447983
dinD	0.447878
avtA	0.447665
ytfB	0.44766
ybhD	0.447637
dadA	0.447474
yigF	0.447462
yciE	0.447343
ymbA	0.447206
thiK	0.447123
yafT	0.446619
ymgG	0.446581
nrdH	0.446555
gatZ	0.446484
yjhI	0.445833
yaeI	0.445743
yffO	0.445721
nnr	0.445626
tus	0.445544
yjfN	0.445532
ydjK	0.445526
gsiC	0.445384
spf	0.445076
malI	0.444962
lsrR	0.444954
yeeE	0.444217
ybaO	0.444002
yagN	0.443971
mdtL	0.443947
ibsB	0.443931
yobD	0.443694
rseP	0.44353
eyeA	0.443384
coaA	0.443381
yojO	0.443242
rzpD	0.443027
rhaS	0.44258
ypeB	0.442573
agaV	0.442468
marB	0.442169
mltD	0.442115
fhuE	0.441996
manX	0.441929
yebT	0.441803
rstB	0.441801
ymfL	0.441735
yneE	0.441699
cpxP	0.441697
yihF	0.441575
elfD	0.441521
cheR	0.441504
yegJ	0.441083
ydhT	0.441032
mzrA	0.440721
rzoR	0.440697
tfaE	0.440624
yafL	0.440379
flhE	0.440377
ybhL	0.440026
priB	0.439848
nanK	0.439782
yjcH	0.43978
xdhA	0.439726
gtrA	0.439636
sibA	0.439609
mngR	0.439568
yfbK	0.439442
rcsC	0.43941
atpI	0.439384
folX	0.439201
nhoA	0.439053
cynT	0.438941
waaC	0.438797
rbsR	0.438708
ttdT	0.438098
ftsY	0.437974
intZ	0.437851
lsrK	0.437789
nrfF	0.437743
ybbO	0.43747
wcaF	0.437349
nrfB	0.436896
ygaP	0.436792
yjjN	0.436609
acpT	0.436555
ytfL	0.436496
rpiA	0.436481
ybiO	0.436232
ghrA	0.436195
fhuC	0.436165
sgcA	0.436094
xylE	0.436092
yiaL	0.435899
glyV	0.435809
glyW	0.435809
glyX	0.435809
glyY	0.435809
gspO	0.435763
citT	0.435553
bglF	0.435547
rrrD	0.435452
opgC	0.435411
ynaI	0.435261
gadW	0.435251
ybcV	0.434934
yfjS	0.434894
yqgA	0.434808
glnG	0.434494
sgcQ	0.434297
rydB	0.434194
rpoE	0.433962
emrA	0.433905
dctA	0.433859
yidE	0.433827
rsd	0.433797
yjeJ	0.433714
pptA	0.43365
ddpX	0.433553
yhcA	0.433487
yaiS	0.433257
ygfF	0.433255
yeiB	0.433139
smtA	0.433131
ydiN	0.432922
yhaO	0.432871
aat	0.43279
yebQ	0.432644
yhiN	0.432553
gcvB	0.431889
crcB	0.431849
intD	0.431745
tsaA	0.43165
dacB	0.431542
ybiR	0.431507
bcsE	0.431442
dcp	0.431225
hyfB	0.430857
ykgJ	0.430801
gatB	0.430559
chiX	0.430524
ygcQ	0.430517
yedI	0.430404
yeiG	0.430354
gadY	0.430282
waaQ	0.430187
thrW	0.430105
rlmD	0.42999
ftsI	0.429963
yibB	0.429922
ykgL	0.429904
sokC	0.429744
yiiR	0.429632
ydfR	0.429507
yhiI	0.429449
acrB	0.429146
yjeO	0.428955
cyaA	0.428856
hisM	0.428829
waaZ	0.428779
ydhV	0.428686
ynfD	0.428497
aroM	0.428355
nrdG	0.428307
mqsA	0.4282
ygeG	0.427686
fimZ	0.42768
tauD	0.42754
perR	0.427484
yfjR	0.427396
yncL	0.427384
dinI	0.427231
ygiB	0.42721
mglA	0.427182
aroP	0.427172
amyA	0.427001
yihM	0.426761
mppA	0.426757
rsmB	0.426648
zipA	0.426485
dsdC	0.426477
sfmD	0.426416
yibA	0.426397
ubiH	0.426319
yebV	0.426316
ygfB	0.426288
yhhT	0.426246
yhjG	0.426147
yeaG	0.425885
hypE	0.425706
ecpA	0.425629
ompL	0.425396
mobB	0.425395
thiD	0.424981
ddlB	0.424635
ycbZ	0.424558
znuA	0.424507
yrbG	0.424507
mreC	0.424365
ycbU	0.424219
wcaI	0.424092
ybjL	0.424004
yhiM	0.42363
hflD	0.423621
psuT	0.423563
hemH	0.42342
yciC	0.423361
citD	0.423234
ydeP	0.42279
hycC	0.42267
ccmC	0.422584
nuoN	0.422481
xylF	0.422176
araJ	0.422146
hycB	0.422124
edd	0.422113
yjiJ	0.421945
ydhO	0.421868
sad	0.421764
ynaK	0.421583
norV	0.421454
yidD	0.421437
ybgF	0.421372
yfbO	0.421371
phnH	0.421117
yehD	0.421114
rarD	0.421094
yidF	0.421066
yjbE	0.421044
pyrB	0.421019
sgrR	0.42052
gspL	0.420484
elfC	0.420442
yfbT	0.420423
ybeU	0.420303
gfcC	0.420147
csgB	0.420121
cysM	0.420066
djlC	0.419999
gltB	0.419931
ydhU	0.419705
ynfH	0.4195
yjbS	0.419481
ruvB	0.419177
thiM	0.419066
creD	0.418923
tatE	0.41881
ileT	0.418679
ileU	0.418679
ileV	0.418679
minC	0.418514
yjaG	0.418447
casE	0.418438
gspK	0.418337
leuX	0.418244
dadX	0.418106
yaiC	0.417911
cheA	0.41786
truC	0.417843
ttdA	0.417842
ygbN	0.417699
yhcD	0.417636
fliL	0.417628
yjiE	0.417505
yibG	0.417392
anmK	0.417382
clcB	0.417371
emrK	0.417327
artJ	0.417233
yhcG	0.417149
yebS	0.417053
recO	0.41701
kdpC	0.417003
rplL	0.416993
mutS	0.416891
cobU	0.416886
pepB	0.416742
yfaL	0.416583
ycbL	0.416497
torY	0.416317
yeiE	0.416283
ygbM	0.416208
mocA	0.416057
narX	0.415966
xylB	0.415839
yihO	0.415812
bglA	0.415631
lhr	0.415621
yjhG	0.415605
evgA	0.415509
ybgC	0.415453
waaB	0.415397
ynhG	0.415357
talA	0.415259
mnmG	0.415145
yjcC	0.414986
yafY	0.41489
gcvR	0.41471
yjhQ	0.414676
ydiU	0.414592
ynbD	0.414576
yceJ	0.414331
ybaE	0.414309
hlyE	0.4143
yqeB	0.414231
tfaQ	0.414161
tfaR	0.414161
ymfI	0.414157
mug	0.413809
ybfP	0.41379
ssrS	0.413766
msyB	0.413714
ypdA	0.413681
yceG	0.41366
cspB	0.413629
puuD	0.413572
bcr	0.413511
nrfG	0.413398
yecH	0.413285
wcaM	0.413255
ygjR	0.413221
cho	0.413091
clpB	0.412968
prpR	0.412944
yaeQ	0.412937
ydfO	0.412922
maa	0.412898
folM	0.412877
yidI	0.412807
yheT	0.412596
yaeP	0.412551
ynjC	0.412546
mlaF	0.412507
ycdZ	0.412502
yhjV	0.412498
ybgP	0.412468
ypdI	0.412411
yidZ	0.412406
acrE	0.412391
ycjM	0.412335
rfbC	0.412327
aspS	0.412213
pyrF	0.412107
surE	0.412099
folB	0.412077
fliP	0.411956
pstC	0.411938
nudC	0.411796
ybcH	0.411796
omrB	0.411747
yiaR	0.411719
murG	0.411705
yjbT	0.411671
yciV	0.411622
mobA	0.411579
ssuC	0.411496
ykgF	0.411428
cueR	0.411355
yccX	0.411287
yihV	0.411271
hybB	0.411204
dhaK	0.411118
bcsC	0.411046
glcB	0.41099
yegS	0.410799
dppD	0.410793
fliR	0.410585
yaiW	0.410584
tdcD	0.410319
potI	0.410287
uhpA	0.410254
leuO	0.410244
csgC	0.410211
ybgQ	0.41021
livM	0.410141
ynfC	0.410062
napF	0.409917
waaP	0.409915
yeeZ	0.409913
metN	0.409883
ytfF	0.409878
ybhI	0.40987
insQ	0.409813
yqiJ	0.409784
csiE	0.409709
gltJ	0.409595
ydbL	0.409544
yjhF	0.409542
cmtA	0.409517
prlF	0.40949
hisP	0.409404
ybjH	0.40934
ygfZ	0.409322
pabB	0.409286
abgR	0.409262
ybdN	0.409256
dpiB	0.409251
lpxT	0.409164
recF	0.409052
ynaE	0.408955
oppF	0.408884
elfG	0.408665
ydjM	0.408664
valW	0.408546
yohP	0.40841
cybB	0.408397
yhfW	0.408117
trg	0.408036
carB	0.407977
araG	0.407953
higB	0.407879
fecR	0.407791
hyfR	0.407762
yadD	0.407692
ydhF	0.407678
csgD	0.407631
rpsG	0.407598
cutC	0.407406
hisS	0.407375
yadE	0.40715
fliS	0.40714
guaA	0.407114
recC	0.406931
pheM	0.406922
tusC	0.406882
rtcA	0.406716
yggR	0.406693
ydeS	0.406645
dacD	0.406382
yqhA	0.406348
acnA	0.406325
hemL	0.406261
pbpC	0.406221
mlc	0.406184
gsiA	0.406143
pncC	0.406135
fepB	0.406018
ydgJ	0.405856
recJ	0.405843
appB	0.405767
yjeN	0.405704
yaiA	0.405686
gadX	0.405653
zitB	0.405649
yecS	0.405548
ylcG	0.405548
ycfT	0.405239
yafJ	0.405234
ydfK	0.405232
mtfA	0.405213
scpA	0.405193
lacA	0.405142
yigB	0.40509
hisG	0.404924
rihC	0.404908
ybbY	0.404794
yrdD	0.404647
ygeR	0.404607
ispE	0.404556
rttR	0.404478
metE	0.404429
yicN	0.40434
cysB	0.404289
syd	0.404157
betB	0.404153
argE	0.403977
ykgI	0.403937
recN	0.403906
yedK	0.403835
ychJ	0.40383
rpoN	0.403767
mcbR	0.403756
fucP	0.403755
elfA	0.403692
cfa	0.403622
dapF	0.403482
rfbB	0.403314
ydjJ	0.403289
yiiM	0.402932
ydjH	0.402901
hdeD	0.402901
polB	0.402749
hflX	0.402735
phr	0.402621
yobH	0.402578
ybgO	0.402569
gcvA	0.402389
insB1	0.402207
insB2	0.402207
insB3	0.402207
insB4	0.402207
insB5	0.402207
insB8	0.402207
ptsN	0.40208
fimB	0.402005
yehC	0.401877
yfhM	0.401786
stfR	0.401762
xapR	0.401738
dgoK	0.401683
yjcB	0.401599
bioD	0.401512
napG	0.401487
ybaB	0.401435
yciQ	0.401425
yfaZ	0.401359
mgtL	0.401338
rayT	0.401268
ispD	0.401255
yacH	0.401229
rfbA	0.40117
pgpB	0.401136
rutD	0.401071
tolB	0.401025
nadA	0.401018
yjiL	0.400884
waaA	0.400855
sfmH	0.400852
yfiN	0.400756
yfeO	0.400728
stfQ	0.400682
apaG	0.400619
yejE	0.400563
dhaM	0.400528
qmcA	0.400524
fimG	0.400401
vsr	0.400319
yahO	0.400204
paaA	0.400185
fdhE	0.400093
fliO	0.400073
lsrE	0.400052
pepQ	0.399964
dgoR	0.399878
arnF	0.399788
dbpA	0.399635
gltP	0.399561
pphA	0.399513
yecR	0.399512
trmD	0.399485
yfjK	0.39948
yidK	0.399284
nrdF	0.39927
ycaP	0.399266
sgcX	0.39918
tdcB	0.399093
ycgX	0.398938
cbtA	0.39892
yahA	0.398915
yhaK	0.398913
pqiA	0.398886
yegE	0.398786
yagH	0.39878
adiC	0.398678
ydbC	0.398587
yghS	0.398562
tehA	0.398551
abgA	0.398528
yhfY	0.398495
bluR	0.398413
ymiB	0.398411
glnV	0.398386
glnX	0.398386
pqiB	0.398331
tar	0.398293
yafN	0.398256
ycbF	0.398214
ydeE	0.398204
ribD	0.398114
bfr	0.398095
uof	0.398091
bssR	0.398048
aroB	0.398031
yafC	0.398031
arnT	0.397941
nrfE	0.3979
lsrB	0.397889
fecB	0.397857
yadI	0.397853
ybfD	0.397848
yaiI	0.39783
yggC	0.397765
ykfA	0.397698
yrfF	0.397632
cmtB	0.397611
yjfZ	0.397602
yeiS	0.39735
queE	0.397318
rhaT	0.397282
ddpF	0.39718
insH1	0.397179
insH11	0.397179
insH15	0.397179
insH18	0.397179
insH2	0.397179
insH20	0.397179
insH4	0.397179
insH6	0.397179
insH8	0.397179
insH9	0.397179
hybD	0.397124
ydeH	0.397102
ftsW	0.397075
yciW	0.397031
amiB	0.396986
yijO	0.396847
lipB	0.396812
rfaH	0.396789
zupT	0.396761
ybjK	0.396733
yjgB	0.396728
fbp	0.396702
qorB	0.396669
recE	0.396604
csgG	0.396441
yeaR	0.396192
ptsP	0.396119
yejF	0.396106
pmrR	0.39602
ftsH	0.396018
ydcV	0.395965
ykgD	0.395935
yegI	0.395896
yfeR	0.395874
psiF	0.395835
wecD	0.395779
pqqL	0.395759
opgB	0.395728
yjaH	0.395648
waaF	0.395607
caiE	0.395461
mdtO	0.395422
narH	0.395368
serW	0.395352
serX	0.395352
dcuA	0.395292
yddW	0.395234
ung	0.395197
aas	0.395104
hisQ	0.394859
btuC	0.394755
putA	0.394745
gldA	0.394736
ydjI	0.394647
frdA	0.394623
sbmA	0.394537
yfdY	0.394485
ygcE	0.394434
ykfG	0.394424
ninE	0.394414
yedW	0.394383
ydfV	0.394358
hdhA	0.394228
ybbP	0.394195
yegX	0.394175
insF1	0.394145
insF2	0.394145
insF3	0.394145
insF4	0.394145
insF5	0.394145
kefB	0.394037
yibQ	0.393894
nupX	0.393893
yibH	0.393761
qseB	0.393542
yqeL	0.39354
yfdR	0.393537
yahF	0.393491
ycgY	0.393482
yhhA	0.39327
rsxC	0.393243
yjgH	0.393241
nuoH	0.393092
tsaC	0.393076
gadB	0.393039
ygaZ	0.393028
csdA	0.393001
ssuA	0.392996
wzxE	0.392941
yjdA	0.392702
wcaN	0.392631
katE	0.392612
appA	0.392518
kilR	0.392426
yiiS	0.392359
ydiI	0.392284
yafD	0.392251
paaG	0.392231
cbrC	0.392227
cysJ	0.392196
ylbF	0.392118
agp	0.392093
sdiA	0.392086
allD	0.392077
rspB	0.392058
yagK	0.391944
casC	0.391918
focB	0.391869
ycaN	0.39186
dgoA	0.391836
purK	0.391818
cca	0.39181
glpT	0.391765
cadA	0.391662
rne	0.391635
clsC	0.391523
setA	0.3915
xylA	0.391412
ydfI	0.391305
mhpR	0.39126
eutR	0.39119
yebZ	0.391095
glnK	0.391046
yfbP	0.390984
pka	0.390962
srlA	0.390861
selC	0.390857
fkpA	0.390838
dmlR	0.390828
bioH	0.390759
argC	0.390675
yifB	0.390565
pheA	0.390555
yadL	0.390412
rhaB	0.390287
ecpR	0.390165
clcA	0.39016
livJ	0.390148
hyfF	0.390132
bioC	0.390002
ydaS	0.389968
xylG	0.38993
argO	0.389924
modB	0.389903
cspC	0.389811
plsX	0.389799
speC	0.389792
yjiH	0.389785
paoD	0.38965
puuR	0.389435
ydeA	0.389358
rcsA	0.389353
yeaK	0.389252
garK	0.38918
valT	0.389153
valU	0.389153
valX	0.389153
valY	0.389153
valZ	0.389153
cohE	0.389143
aes	0.389033
yjfF	0.388995
frmR	0.388959
ybdF	0.388906
sfmF	0.388889
glpQ	0.388882
abgB	0.38883
miaA	0.388767
recX	0.388742
ybiA	0.388723
yahE	0.388581
oxyS	0.38857
motB	0.38843
yohO	0.388397
bglJ	0.388394
glyT	0.388208
tag	0.388207
ihfB	0.3882
tpr	0.388184
yaaX	0.388183
yjjB	0.388119
lsrF	0.388087
hyfI	0.388079
sseB	0.388046
lgt	0.38803
folK	0.387934
chbR	0.387901
holD	0.387827
mdtI	0.387819
chbC	0.38769
yhdZ	0.387671
yfcJ	0.387508
holC	0.387488
ptrA	0.387463
phoE	0.387424
gltS	0.387274
ygiD	0.387251
rpsM	0.3872
glcD	0.387199
ysaB	0.387198
rutB	0.387193
ftsK	0.387101
ariR	0.387086
sgcC	0.387065
phoH	0.387048
yccT	0.387042
fliT	0.386862
yfhG	0.386777
yajO	0.386749
ybjJ	0.386717
ybeX	0.38671
potH	0.386531
yjeH	0.38647
intE	0.386466
otsA	0.386421
yciX	0.386374
solA	0.386355
pabA	0.386311
yfjL	0.386303
cynX	0.386181
mscM	0.386107
emrB	0.386088
ygeV	0.385957
pstA	0.385856
mdlA	0.385808
yeaM	0.38574
yafE	0.385669
yfcF	0.385633
rzoQ	0.385541
ynfE	0.385525
yjgZ	0.385519
kdpD	0.385481
ytjA	0.385479
cbrA	0.385475
ampG	0.385475
macA	0.385474
relB	0.385451
chpS	0.38543
rdoA	0.385344
yfaQ	0.385323
idnR	0.385302
torR	0.385302
ruvA	0.385082
yhjC	0.384966
fsaB	0.38494
phnN	0.384933
aphA	0.384917
yehP	0.384887
glnU	0.384763
glnW	0.384763
hdfR	0.384685
ampC	0.384642
yjiK	0.384573
nudL	0.384561
cycA	0.384508
lplT	0.384498
araE	0.384491
yaaJ	0.384452
gspH	0.384425
mdtJ	0.384341
yfaY	0.384338
cirA	0.384268
hofB	0.384258
ydjA	0.384191
yqeF	0.384176
yhjR	0.384173
fadK	0.384097
yibI	0.384068
citC	0.384025
yqeK	0.383998
ygcN	0.383952
opgH	0.383917
insH25	0.383853
fabZ	0.383795
napC	0.383772
araC	0.383768
bcsG	0.383729
wecA	0.383709
ybaT	0.383596
ybdL	0.383504
cusA	0.383499
chaC	0.383486
tusB	0.383481
ydcS	0.383342
rihA	0.383325
ligA	0.383311
rutG	0.38327
bamA	0.383254
yeeO	0.383226
rlmH	0.383221
glpB	0.383143
kdgR	0.383112
oppB	0.383095
narY	0.383086
yqcG	0.383038
ftsN	0.382992
yfjM	0.382909
ycjD	0.382874
fliF	0.382789
tolC	0.382732
yciI	0.382686
nudJ	0.382675
ygeA	0.382592
yfiE	0.382563
yeaY	0.382553
higA	0.382499
ybaY	0.382475
folE	0.382264
yggD	0.382044
nupG	0.382031
ymgI	0.381999
frvB	0.381994
atoD	0.381976
yicO	0.381838
fbaB	0.381791
cydD	0.38177
ybaS	0.38166
ycbV	0.381642
xerC	0.381564
nohD	0.381536
yfaD	0.381516
yieP	0.381483
yfaT	0.381477
mutH	0.381453
nikD	0.381403
trpE	0.381388
bsmA	0.381377
arnA	0.381352
yjjL	0.381339
micF	0.381195
kduD	0.381118
yecC	0.380984
yfjZ	0.380975
ygdB	0.380966
proK	0.380958
rhmT	0.380955
dnaA	0.38085
flgF	0.380743
yahB	0.380726
ygjI	0.380701
ydfB	0.380686
ibsE	0.380484
yedZ	0.380472
gmr	0.380471
gadC	0.380416
ycfP	0.380394
astD	0.380379
araH	0.380324
malF	0.380319
yneJ	0.380274
mdtC	0.380117
ydhB	0.380115
ymgF	0.380094
gabP	0.380086
ynfL	0.38005
thiH	0.380038
fadJ	0.379995
yqjC	0.379978
mhpD	0.379963
tyrR	0.379943
treB	0.379904
hscC	0.379895
acrR	0.379828
fimC	0.379785
ydhI	0.379712
yffN	0.379711
ygdR	0.379568
ybbL	0.379499
yjdL	0.379238
dicC	0.379237
rhtC	0.379111
chbG	0.379051
yfeD	0.379002
yhdP	0.378929
isrC	0.378852
acpS	0.378807
yehM	0.378686
yeaE	0.378672
ychE	0.378641
ptsI	0.37861
ycjT	0.378605
ydiJ	0.378601
fieF	0.378588
torS	0.378582
aldB	0.37856
fecE	0.378527
eutA	0.378492
rplV	0.378488
fruK	0.378422
yrbL	0.378417
wcaL	0.378349
potG	0.378345
aldA	0.378332
yeiH	0.378279
yidR	0.37823
aceK	0.378173
ynjE	0.378157
recG	0.378087
moeA	0.378055
gltF	0.377967
ydcZ	0.377885
yedL	0.377885
yjdP	0.377826
paaY	0.377818
ydcR	0.377816
yhfX	0.377745
purP	0.377739
proY	0.377688
nuoB	0.377672
bssS	0.377661
lplA	0.377654
cedA	0.377576
ccmE	0.377572
entF	0.377514
helD	0.377464
yegH	0.377454
bglB	0.377347
hrpA	0.377325
ebgA	0.377293
phoA	0.377251
rlmC	0.377205
emrE	0.377137
ygfS	0.377058
rnpB	0.377034
clpS	0.377015
rnd	0.376969
ypjJ	0.376945
pagP	0.376908
purH	0.376901
ynfF	0.376886
yjjM	0.376843
yadS	0.376841
mutT	0.376803
cvpA	0.376789
yhbE	0.376785
alsC	0.376784
nac	0.376758
prc	0.376746
pbpG	0.376744
yfcH	0.376625
hycA	0.376539
nlpI	0.376435
rep	0.376426
ybgK	0.37641
frc	0.37621
yggW	0.376162
lacI	0.375975
cysA	0.375949
dosP	0.375889
dgt	0.375831
phnF	0.375801
rcnA	0.375784
ydiZ	0.375782
yihN	0.375732
ymgE	0.375721
yliI	0.375625
mmuM	0.375587
yicH	0.375546
yhfA	0.375538
yfiR	0.375496
ylaB	0.375426
ilvM	0.375424
ychA	0.375318
ydgI	0.37529
apbE	0.375215
ycjG	0.375137
sbcB	0.375044
ybcW	0.375004
yqgC	0.374903
atoE	0.374848
focA	0.374806
hinT	0.3748
ydaU	0.37473
yadV	0.374657
mliC	0.374652
ubiD	0.374611
cobC	0.374603
proV	0.374582
psuK	0.374543
lolC	0.374451
epd	0.374396
nrdD	0.374357
eutD	0.374356
mpaA	0.374235
asr	0.374225
holB	0.374093
lldR	0.374085
hisL	0.374001
phnL	0.373968
gph	0.373957
mgrR	0.373956
rutA	0.373945
caiC	0.373933
yeiL	0.373921
lptD	0.37383
efeO	0.373801
ycfD	0.373768
glnD	0.373734
rnr	0.373647
argA	0.373561
creA	0.373551
kbaY	0.373539
pflD	0.373533
astB	0.373507
yniB	0.373452
yeaJ	0.373447
nusB	0.373364
tusD	0.373273
ydhX	0.373223
wzyE	0.373205
yegV	0.3732
hcaD	0.373177
dtpB	0.373173
mdaB	0.373074
cusS	0.373058
treA	0.373051
ccmD	0.373037
sufD	0.373014
ybiV	0.372973
intA	0.372971
ydiP	0.372916
ccmF	0.372892
rtcR	0.372808
ybaP	0.372697
yiiF	0.372657
nlpE	0.372651
paaD	0.372625
yraH	0.372619
yidX	0.372545
yaaW	0.372506
marC	0.37249
rhmR	0.372455
murR	0.372296
yfbR	0.372247
ypdB	0.372203
ppiA	0.372141
ycbC	0.372013
rdlB	0.371962
rdlC	0.371962
ybcI	0.371945
yjfP	0.371829
dsdX	0.371825
ybdK	0.371818
appC	0.371791
rarA	0.371762
yjhH	0.371702
glxR	0.371684
atoC	0.37167
atpG	0.371624
atpB	0.371619
fiu	0.371612
waaY	0.371566
ybhA	0.37144
cheB	0.371429
xylR	0.371392
glnB	0.37133
tdcF	0.371295
ydhY	0.371279
yahK	0.37127
dgoT	0.371203
csgE	0.371162
yfeZ	0.371155
mdlB	0.371135
yegW	0.371071
zntR	0.371022
thiE	0.370764
yphH	0.370628
dxs	0.370615
sapD	0.370584
pspD	0.37053
trpT	0.370488
ppsR	0.370427
insA1	0.370417
insA2	0.370417
insA3	0.370417
insA4	0.370417
insA5	0.370417
insA8	0.370417
ydhW	0.370344
leuZ	0.370313
yqiA	0.370302
yiaV	0.370293
tolA	0.370285
menA	0.370198
hisF	0.370195
ycaK	0.370151
yqjA	0.370121
yibT	0.370095
lyxK	0.36992
allR	0.369894
eptA	0.36976
mhpB	0.369746
tynA	0.369624
waaN	0.369616
yibD	0.369577
hyfC	0.369386
aslB	0.36936
ycfJ	0.369349
casD	0.369322
ccmH	0.369239
ltaE	0.36923
rhtB	0.36922
atoA	0.36919
fixA	0.369172
yfcA	0.369154
yfcS	0.36913
argP	0.368994
wcaH	0.368981
fryA	0.368967
glpF	0.368851
flgC	0.368836
yneF	0.368767
ugpC	0.36874
yfjY	0.368691
yeeY	0.368683
yciS	0.368662
fliM	0.368598
ydhL	0.368428
yehL	0.368338
ycgN	0.368285
rrfA	0.368251
rrfB	0.368251
rrfC	0.368251
rrfD	0.368251
rrfE	0.368251
rrfF	0.368251
rrfG	0.368251
rrfH	0.368251
ytfR	0.368126
yfbM	0.368088
tdcG	0.368083
micA	0.368052
cpdA	0.368036
yoaD	0.367987
yhhJ	0.367963
caiF	0.36789
smrA	0.367844
insC1	0.367833
insC11	0.367833
insC4	0.367833
insC6	0.367833
insC8	0.367833
insC9	0.367833
yhgE	0.367807
ybjM	0.3678
nrdE	0.367706
kptA	0.367649
rbbA	0.367613
yffQ	0.367581
gstB	0.367573
ttdR	0.36755
hypC	0.367527
fpr	0.367525
glyA	0.367523
rutC	0.367496
ccmB	0.36749
cydA	0.367464
pgaA	0.367454
thiF	0.367364
panE	0.367362
bcsF	0.367357
ascG	0.367268
yrbN	0.367236
mgrB	0.367171
yhhS	0.367139
tauB	0.367123
yhdN	0.367115
tap	0.367093
glgX	0.367063
tgt	0.366978
yneM	0.366977
yjfI	0.366923
yejA	0.366885
ykfH	0.366807
accD	0.366783
bioF	0.366683
hcaR	0.36667
ytcA	0.36666
dinQ	0.366653
ymdA	0.366647
sufA	0.366643
malM	0.366548
glmM	0.366541
nsrR	0.366425
tnaB	0.366272
cpxA	0.366271
ryjA	0.366237
cdaR	0.366098
yebW	0.366079
cynR	0.366066
damX	0.365856
purR	0.365739
argB	0.365726
yccS	0.365678
ybiH	0.365662
dicB	0.365606
yffM	0.3656
nadK	0.365577
yccJ	0.365528
ybhQ	0.365426
ilvB	0.365365
lldP	0.365287
uspF	0.365254
ygiV	0.365073
gspE	0.36507
yaaI	0.365047
ykgB	0.365007
ybbM	0.365005
sgcE	0.365001
tqsA	0.364982
yjhU	0.364979
flgJ	0.364972
yhbU	0.364862
rlmI	0.364831
yfeS	0.364815
yedE	0.364763
kdpF	0.36473
lsrD	0.364705
pcm	0.36459
quuD	0.364582
aegA	0.364531
acpH	0.364525
cobB	0.364477
cdd	0.36436
sucB	0.364295
gabT	0.364295
cysW	0.36426
yiiE	0.364231
curA	0.36422
leuS	0.364147
ynbC	0.364144
hslV	0.364106
ybeL	0.364077
zraS	0.364013
yjiR	0.363981
yecF	0.363938
yiaW	0.363929
kup	0.363914
torZ	0.36388
menD	0.363879
nlpA	0.363834
glxK	0.363725
hycG	0.363676
minD	0.363663
yeiQ	0.363648
ygcR	0.363583
leuU	0.363582
arsB	0.36347
safA	0.363382
sxy	0.363363
gpp	0.363326
yphG	0.363262
mscK	0.363237
yebK	0.363063
bdcA	0.363063
yjtD	0.36305
hokE	0.36305
ybgL	0.363047
eamB	0.363008
nadD	0.36295
ypdE	0.362934
ogrK	0.362931
yiaC	0.362906
garD	0.362901
rraA	0.362863
tatB	0.362852
yobB	0.362744
tdk	0.362658
yhjD	0.362573
cdh	0.362501
yjjI	0.362457
flgH	0.362441
hofM	0.362387
dinJ	0.362313
nuoG	0.362261
narQ	0.362214
gudD	0.362202
yibN	0.362043
ybeQ	0.361957
rbn	0.361954
pssA	0.361917
nei	0.361914
ybjD	0.361912
pgaD	0.361898
yeaL	0.361876
eutL	0.361813
recT	0.361778
gudP	0.361752
envY	0.361663
ycfH	0.361658
ynfO	0.361654
fliH	0.361632
murC	0.361625
mrcA	0.361525
fliJ	0.361509
kefG	0.36149
hsdM	0.361483
yfhH	0.361447
ygiL	0.361304
gfcB	0.361297
yafO	0.361218
mscS	0.361186
yaiL	0.36107
sgrS	0.361036
mcaS	0.36096
psd	0.360904
yhbJ	0.360852
aslA	0.360816
ompA	0.3608
ycaR	0.360792
rseC	0.360769
yagE	0.360526
yphD	0.360506
ygcS	0.360456
nfrB	0.360453
pdxY	0.360433
sppA	0.360429
fadR	0.360384
ygaH	0.360362
tamA	0.36031
ydcP	0.36027
ygbJ	0.360142
ribC	0.360031
ydiE	0.359953
tyrB	0.359946
uhpB	0.359944
ybhN	0.359884
nfo	0.359849
yjjP	0.359841
ydhR	0.359823
yjdM	0.359813
ygiS	0.359767
narK	0.359764
yfgM	0.359763
flhC	0.35966
gluQ	0.359605
hybE	0.359601
cytR	0.359578
acrZ	0.359557
fucR	0.359521
eutH	0.359508
ymdB	0.359376
glcC	0.359364
relE	0.359338
rpmJ	0.359242
cspH	0.359214
yecT	0.359208
dcm	0.359205
aaeR	0.359197
yihQ	0.359126
chiQ	0.359094
ispU	0.359071
pepD	0.359054
fimI	0.359037
pcnB	0.359032
lpxB	0.359028
fecD	0.35889
yegQ	0.358879
trkH	0.358855
rimL	0.358853
[truncated: 2,318 more rows]

## Sheet: Growth_1.6
gene	slowest_point
yfjI	1.16619
yfjW	1.12334
ykfM	0.991406
yhhZ	0.938558
yadM	0.93565
gtrS	0.900151
yegR	0.887173
yggF	0.87819
dcuB	0.866954
ybfB	0.856901
hypA	0.84613
gspC	0.841614
djlB	0.838545
mcrA	0.833713
nadE	0.833462
waaJ	0.825675
yhjH	0.81294
yafP	0.803722
yliE	0.801688
waaL	0.800672
amtB	0.794043
ybcK	0.793451
ribF	0.78785
lptF	0.787583
yjeM	0.786376
ycdT	0.779584
yjiY	0.777136
yqhG	0.775073
ydiQ	0.774222
ybhM	0.773162
ymgA	0.769561
yjbL	0.766619
wbbH	0.764519
rssA	0.764479
yfbL	0.760459
ecpD	0.760448
elaD	0.760258
lrhA	0.756919
cbrB	0.756463
dcuD	0.754175
nanS	0.752435
ybcL	0.747554
ybfC	0.747445
lepA	0.74387
entD	0.739956
yqgB	0.738955
yehA	0.738154
waaS	0.73646
bglG	0.734642
rhsA	0.733255
ygeH	0.732899
iraM	0.731051
ligB	0.730332
yhhY	0.729612
yccE	0.728421
yfbN	0.727815
yjcF	0.726339
ydgC	0.725072
nrfA	0.725037
yedR	0.723885
yfdF	0.722605
yobI	0.721233
flgA	0.720776
waaU	0.719046
ydiV	0.715918
sokB	0.712544
ynbG	0.710855
yhiJ	0.709372
bolA	0.708347
yjcE	0.708074
sgcR	0.706964
xanQ	0.706657
appY	0.705538
ymfE	0.705255
glcA	0.702784
ycdX	0.701275
ydcD	0.699559
caiT	0.697337
ygiZ	0.693894
yhiD	0.693497
intR	0.692494
ibsA	0.691622
yicL	0.69033
queG	0.689546
yehK	0.688653
lit	0.687752
oriC	0.68523
yagM	0.684931
ybcM	0.683765
yfgF	0.68166
ydjO	0.680617
yiaM	0.680353
yhjB	0.680289
yidQ	0.679747
emrY	0.678678
ybfK	0.677091
wzxB	0.675872
ytfI	0.675446
ydjF	0.675187
yaiP	0.674706
tmcA	0.674119
birA	0.673366
sthA	0.673157
dhaR	0.671514
cdsA	0.670471
ycaI	0.667238
wecB	0.666136
yfeN	0.664769
rrlB	0.66476
rrlC	0.66476
rrlD	0.66476
rrlE	0.66476
rrlG	0.66476
rrlH	0.66476
mhpT	0.663972
ybbJ	0.662409
yghG	0.661994
ykgH	0.661894
xdhD	0.661514
yfaA	0.656561
rzpQ	0.656287
xapB	0.65489
aaeX	0.654778
ydjE	0.654645
dpiA	0.653
yddG	0.650929
yaaY	0.649403
trkG	0.647794
cadC	0.647701
pinR	0.647631
chaA	0.64594
wbbI	0.644176
dosC	0.644056
symR	0.643311
yjhC	0.643036
yedJ	0.641646
zinT	0.64142
yraK	0.641268
ybbC	0.641088
yjjW	0.640263
ycgG	0.639853
bluF	0.639356
yfeA	0.639167
yhbX	0.638706
ybhH	0.637251
modC	0.636414
ydeN	0.63577
yrhB	0.635097
yeeJ	0.635076
ada	0.634866
rrlA	0.634743
nuoJ	0.632553
yjbM	0.63248
tff	0.632462
basS	0.632236
ymcE	0.631291
ybgD	0.630112
prfB	0.629771
valV	0.628685
sfmC	0.628565
yidG	0.628347
ydiM	0.628251
glf	0.627401
ygbT	0.626843
rpiB	0.626689
yqeH	0.625878
gmhB	0.625049
yehU	0.624715
ycjX	0.624424
ykfB	0.624081
fimF	0.623704
feaR	0.621456
pinQ	0.621423
alpA	0.621396
glmY	0.619165
fsr	0.619129
mcrC	0.618663
evgS	0.618045
yjgL	0.61789
arfA	0.617846
ydeO	0.617327
ypjA	0.617281
gtrB	0.616984
udk	0.61655
yieL	0.616349
ddpD	0.615831
xdhB	0.615793
pepN	0.615504
micC	0.615491
cysG	0.61483
ygcG	0.6145
yedV	0.613874
pnuC	0.613736
rprA	0.613504
yfcI	0.613448
ydjZ	0.612897
uvrY	0.612487
yddA	0.611035
hofN	0.610981
ygcB	0.610377
gatA	0.609777
ybdO	0.609156
yhhH	0.609027
arpA	0.608644
yqeI	0.608628
ycfZ	0.608533
psrD	0.60763
flk	0.607616
pphB	0.607395
yjhB	0.607379
yigG	0.606337
yehI	0.605434
ydaQ	0.605059
ynbB	0.604911
pheU	0.604326
pheV	0.604326
napH	0.604149
yeaI	0.604036
yfcO	0.603212
ydfU	0.602787
rhmA	0.602363
ydaG	0.602327
nanC	0.602081
hofQ	0.601875
alkA	0.601448
rsxD	0.60134
yagU	0.601025
ecpC	0.60093
cysD	0.600842
yfdE	0.600664
thrS	0.600341
yjjU	0.599558
rnlA	0.59903
yebB	0.59895
yhdX	0.598914
nanM	0.598787
rhsD	0.598772
pepP	0.598394
hsdS	0.59816
bax	0.598157
tdcR	0.597648
hokA	0.597434
mcrB	0.597342
fucK	0.597219
cbl	0.597184
dsbG	0.59712
idnK	0.595868
fimD	0.595863
ybeT	0.595829
mdtG	0.595148
cydC	0.594905
ybdR	0.594466
sokE	0.593863
gatD	0.593844
yqeG	0.593664
mnmC	0.593288
sibC	0.593134
allC	0.592922
ydhQ	0.592561
acrF	0.592402
ydcI	0.592401
yahL	0.591718
rhsC	0.591501
bacA	0.59134
ycjS	0.591109
chiA	0.591069
cusC	0.590981
yhgA	0.590741
yeaN	0.590638
yqeJ	0.589749
djlA	0.589737
yqiH	0.589406
yihG	0.589135
ydiL	0.588222
ymfD	0.586522
ydcF	0.586231
ryfD	0.586212
sibB	0.585795
rybB	0.585685
mepA	0.585664
insI1	0.585187
insI3	0.585187
insI4	0.585187
dcuS	0.585182
yebA	0.585144
rtn	0.584817
insL1	0.584708
insL2	0.584708
insL3	0.584708
ddpA	0.58456
pheL	0.584269
ygeI	0.584114
yaiV	0.58403
paoA	0.583939
ibsC	0.583803
paaH	0.583646
yjfL	0.583633
ivy	0.583221
waaR	0.583164
pntA	0.582782
adiY	0.582573
yhcF	0.581649
csrC	0.581535
rihB	0.581081
fnrS	0.580961
mutL	0.580914
setC	0.580193
malS	0.579754
kdsC	0.579678
yahD	0.579484
bdcR	0.57946
nhaB	0.579377
sieB	0.579324
nagC	0.579148
uacT	0.5789
ubiX	0.578581
ykgC	0.577248
rluE	0.576846
fnr	0.576667
ydcH	0.576552
ychM	0.576244
rhsB	0.576049
ydbD	0.57596
yhaC	0.57574
yjdK	0.575605
yodB	0.575527
yjjQ	0.575418
smf	0.574902
phnD	0.574864
yqcE	0.574149
yjdF	0.573988
yfdS	0.573292
yicR	0.572082
hofC	0.571872
yqfG	0.57187
mngB	0.571662
cbpM	0.571408
srlR	0.571242
yfjH	0.571237
ygjK	0.570791
yraI	0.570588
yidL	0.57057
rhtA	0.57053
yaeF	0.570432
hyaC	0.570055
yjiC	0.569838
ydaE	0.569599
yiaA	0.569386
yiiG	0.56935
rrsA	0.569087
rrsB	0.569087
rrsC	0.569087
rrsD	0.569087
rrsE	0.569087
rrsG	0.569087
rrsH	0.569087
yehB	0.568982
ytfP	0.568747
nuoM	0.568551
ggt	0.568395
ybdG	0.568094
gspA	0.56801
mdtE	0.567679
yfjJ	0.567494
pgaC	0.567151
ddpB	0.567145
ydhS	0.567102
ydcC	0.567017
yhhI	0.567017
stfP	0.566315
agaC	0.566259
rpiR	0.565695
yadC	0.565367
paaK	0.565021
ypeB	0.564893
yqiI	0.564789
idnD	0.564746
glyU	0.564562
racR	0.564471
ybeF	0.563972
galR	0.563894
kefF	0.563789
wcaD	0.563441
ybiP	0.563322
astC	0.563295
puuC	0.563226
leuE	0.563161
coaE	0.563156
nadB	0.562832
rlmA	0.562746
cobT	0.562315
asmA	0.562039
pgaB	0.562009
yjgN	0.561697
rssB	0.561697
aidB	0.56149
ymfL	0.561336
shiA	0.561243
tnaC	0.561207
cvrA	0.561169
yghT	0.560936
yifK	0.560748
ysaA	0.560431
ydcO	0.559925
alaT	0.55974
alaU	0.55974
alaV	0.55974
alaW	0.55974
alaX	0.55974
kch	0.559716
yfdC	0.559552
gspB	0.559141
kgtP	0.559062
aroE	0.558799
yhaB	0.558003
yaiO	0.557883
rrrQ	0.557685
frvR	0.557489
ecpB	0.557381
yfiB	0.557318
ykfI	0.557123
tas	0.556998
htrE	0.556894
yjdO	0.556494
argW	0.55637
yraJ	0.556312
thiP	0.556257
dctR	0.556213
ppx	0.555826
uidC	0.555551
yneK	0.555536
yadK	0.555214
fliZ	0.555185
mraY	0.554966
gspM	0.5548
iap	0.554624
ryfA	0.554427
dinD	0.554377
ythA	0.554261
yrhD	0.553824
ybaO	0.553816
manX	0.55327
ygdQ	0.552929
malI	0.552736
dinG	0.552438
yjjZ	0.552236
secM	0.552012
ydjG	0.551572
dnaG	0.551533
insD1	0.551146
insD11	0.551146
insD4	0.551146
insD6	0.551146
insD8	0.551146
insD9	0.551146
wbbK	0.551019
yfcQ	0.550757
aaeB	0.550664
ytfQ	0.550618
aspT	0.550214
aspU	0.550214
aspV	0.550214
gloB	0.549749
pitB	0.549645
ugd	0.549604
alsA	0.549513
casA	0.5493
ydcK	0.549227
ynjI	0.548942
yaeI	0.548877
yafT	0.54873
yfjP	0.548587
gnsA	0.548546
ratA	0.548305
ymgG	0.54807
abgT	0.548039
yihF	0.547752
thrT	0.547648
intF	0.547629
ydeQ	0.547448
aaeA	0.547416
yjbG	0.547356
tfaE	0.54734
ycdU	0.546634
ygcQ	0.546599
sdhC	0.546593
yoaC	0.546416
hsrA	0.546337
alsK	0.546152
slyA	0.545312
tdcA	0.545187
tamB	0.545029
ygfT	0.544946
yffO	0.54478
ybjX	0.544628
xerD	0.544611
codA	0.54442
yfiL	0.544246
yihW	0.544034
yfjT	0.543725
ybhD	0.543555
yqeC	0.543204
ynbA	0.543151
avtA	0.543085
wcaE	0.543012
ymgJ	0.54297
ilvH	0.542792
ybgJ	0.542464
yjhI	0.54186
sgcQ	0.541687
cyoB	0.541654
intZ	0.541459
cpxP	0.54143
rimK	0.541389
gsiC	0.541318
ynfN	0.541253
pgpC	0.541239
yegJ	0.540973
modF	0.540715
hipA	0.540602
yciE	0.540564
yebY	0.540516
priB	0.5405
ycjZ	0.540481
ybeR	0.540414
yghD	0.540306
ydjX	0.540281
mokB	0.540198
uspB	0.540022
yecE	0.539934
pppA	0.539458
rseP	0.539444
rcsC	0.53939
mhpA	0.539259
dctA	0.539115
mltD	0.53907
wbbJ	0.538864
yieE	0.538795
ydhV	0.538414
mzrA	0.537917
thiK	0.537907
dadA	0.537599
eyeA	0.537585
mglA	0.537512
yieH	0.537511
elfD	0.537497
yigF	0.537482
ygfF	0.537404
yjeJ	0.53716
tus	0.536931
glyV	0.536914
glyW	0.536914
glyX	0.536914
glyY	0.536914
yddH	0.536864
xapA	0.536808
lsrR	0.536586
glnG	0.536474
yobD	0.53601
ydjK	0.535482
yoaA	0.535476
citT	0.535456
fimE	0.535451
wcaF	0.535375
yojO	0.535149
yiaL	0.534969
ycgV	0.534911
nhoA	0.534769
sokC	0.534613
yjcH	0.53424
emrA	0.53385
tsaA	0.533514
ftsY	0.53346
marB	0.533415
bglF	0.532953
rem	0.532905
rzpD	0.532849
gspO	0.532735
folX	0.532692
yihM	0.532557
yjjN	0.532215
yaiS	0.532128
ybcV	0.531827
lsrK	0.531407
rpiA	0.531114
yiiR	0.530917
yagL	0.53082
thrW	0.530729
narU	0.530671
ytfL	0.530592
yfdK	0.530545
gatZ	0.529938
ygeG	0.529892
rbsR	0.529677
ymbA	0.52965
ynaI	0.529601
ttdT	0.529179
yedI	0.528541
intD	0.528372
ygiB	0.528341
nuoN	0.528227
rpoE	0.528203
yibA	0.528045
rhaS	0.527772
yidE	0.527097
ymfA	0.527096
gatB	0.527086
ycbU	0.526612
zipA	0.526593
ecpA	0.526553
yebT	0.52649
cysM	0.526447
yeeE	0.52644
sfmD	0.525815
yhjG	0.52537
ryeA	0.525291
mngR	0.525291
ompT	0.525276
waaC	0.525034
folB	0.524974
atpI	0.524603
yeaP	0.524534
ydhC	0.524324
yhiN	0.524251
ibsB	0.523409
yfbK	0.52335
perR	0.523243
xylF	0.523063
yidI	0.523036
insK	0.523021
flhE	0.522589
coaA	0.522548
amyA	0.522523
recJ	0.522432
crcB	0.521297
xylE	0.521
yeaG	0.520813
yheT	0.520717
acpT	0.520653
yehD	0.520565
yjfN	0.520446
citD	0.519687
ycdZ	0.519545
fimZ	0.519097
smtA	0.518985
hemH	0.518672
creD	0.518619
psuT	0.518618
yhiM	0.51805
gltB	0.517878
wcaI	0.517555
cheR	0.517489
ddpX	0.517325
nrfG	0.517247
ybhL	0.517147
ydiN	0.517082
mutS	0.517046
nanK	0.516695
opgC	0.516572
ybiR	0.516348
uhpA	0.516147
rydB	0.516036
yecS	0.516007
ynfD	0.51588
scpA	0.515849
yebV	0.515792
rlmD	0.515558
napF	0.515425
ybjL	0.515194
norV	0.514996
ygfB	0.514764
gspK	0.514057
mocA	0.513929
mdtL	0.513913
ddlB	0.513828
fucP	0.513796
ynaE	0.513568
msyB	0.513523
yjaG	0.513411
narX	0.513364
metN	0.512902
gtrA	0.512659
yagN	0.512329
znuA	0.512325
pptA	0.512271
hlyE	0.51217
yneE	0.512169
ynaK	0.511936
ybbO	0.511888
fliL	0.511808
ryeB	0.511807
ybeU	0.511712
ygjR	0.511677
aroP	0.511657
yeiB	0.511609
glcB	0.511606
surE	0.511583
yebS	0.511546
ycjM	0.511496
elfC	0.511466
ompL	0.511308
ydhO	0.511072
pepB	0.510933
yjbS	0.51087
dsdC	0.510866
ykgL	0.510782
yafL	0.510772
hyfB	0.510497
puuD	0.510488
cspF	0.510487
dadX	0.510387
ytfB	0.510311
cspI	0.510072
evgA	0.509872
ghrA	0.509365
gspD	0.508112
argE	0.507892
cusB	0.507856
lpxT	0.507781
ypdI	0.507474
ydeS	0.507298
ydfK	0.507079
xdhA	0.506999
gltJ	0.506818
ybgC	0.506345
yfjS	0.506239
recN	0.506236
dinI	0.506196
recF	0.50619
metE	0.505705
cheA	0.505611
yccX	0.505327
waaB	0.505259
bcsA	0.505173
yrbG	0.50505
nrdI	0.505
gadY	0.505
rzoD	0.504949
ubiH	0.504911
yohP	0.504828
insB1	0.50475
insB2	0.50475
insB3	0.50475
insB4	0.50475
insB5	0.50475
insB8	0.50475
yebQ	0.504739
bglA	0.504724
rrrD	0.50459
ydjH	0.504412
cobU	0.50419
yghS	0.504133
ydhT	0.504115
ydhU	0.504101
yihV	0.504099
pyrB	0.504062
rfbB	0.504059
yhcA	0.50394
zitB	0.503916
stfQ	0.503897
dhaM	0.503701
hypE	0.503596
spf	0.503436
tfaP	0.503362
elfG	0.503272
sibD	0.503062
yegE	0.502937
acrB	0.502773
yeiG	0.502542
yibB	0.50249
waaZ	0.50248
fhuE	0.502327
yibF	0.502217
wcaM	0.50203
murG	0.501972
aat	0.50189
yncL	0.501781
yhiI	0.501758
hdeD	0.501343
yegI	0.501305
fliP	0.50109
ynbD	0.501069
appB	0.500864
carB	0.500786
edd	0.5007
pgpB	0.500345
dacB	0.500243
bfr	0.500197
yjhQ	0.500134
yiiM	0.49999
ykgJ	0.499878
yfbO	0.499782
gadW	0.499778
yeiE	0.499698
yjcC	0.499673
yhcG	0.499243
csgB	0.499131
hisP	0.499125
srlA	0.499003
tdcD	0.498969
yejF	0.498832
thiM	0.498827
fimG	0.498728
ybdN	0.498712
ybfP	0.4982
yciV	0.498135
hisG	0.49799
fdhE	0.497839
ydbL	0.497596
hycC	0.497438
yobH	0.497407
yghJ	0.497158
cysB	0.49703
maa	0.497013
csgD	0.497003
cmtA	0.497
psrO	0.4969
truC	0.496839
yqiJ	0.496704
insJ	0.496305
tauD	0.496171
yiaR	0.496112
pphA	0.496006
ariR	0.495867
cynT	0.495809
fes	0.495714
folM	0.495397
csgC	0.494978
gcvR	0.494875
ftsI	0.494742
cadA	0.49465
bcsC	0.494567
ruvB	0.494552
bluR	0.494386
ccmC	0.494366
leuX	0.494285
betB	0.494189
ydeP	0.494147
mobB	0.494068
sad	0.493988
yfaL	0.493809
leuO	0.493762
ybhI	0.493732
ydfO	0.493623
yjiE	0.493544
ssrS	0.493461
ybhP	0.493451
rarD	0.493297
ycbZ	0.49305
dcp	0.493012
yjeO	0.492882
fecC	0.49282
yagH	0.492775
yjbE	0.492723
yahO	0.492719
rzoR	0.4927
mqsA	0.492615
gltP	0.492506
insH1	0.492389
insH11	0.492389
insH15	0.492389
insH18	0.492389
insH2	0.492389
insH20	0.492389
insH4	0.492389
insH6	0.492389
insH8	0.492389
insH9	0.492389
ycbL	0.492319
setA	0.492315
paaA	0.491857
aroM	0.491734
tfaQ	0.491349
tfaR	0.491349
ybiO	0.491198
yfbT	0.491002
torY	0.490996
lacA	0.49099
mlc	0.490985
rstB	0.490953
yaiC	0.490817
yidF	0.490451
ftsH	0.490431
yafY	0.490085
sgcA	0.489695
ycgY	0.489668
pqqL	0.489652
yecR	0.48957
yibG	0.489518
nrdF	0.489433
rfbC	0.489233
mtfA	0.488612
yceQ	0.488481
sibE	0.48843
ynfH	0.488303
waaQ	0.488272
higB	0.488246
eutQ	0.488163
fliR	0.488152
rhaT	0.488133
araJ	0.488048
fliF	0.487848
bioD	0.487818
lhr	0.487818
dgoK	0.487685
nrdH	0.487382
ybgF	0.487366
ybgP	0.487292
yjhF	0.487233
vsr	0.487215
ydjJ	0.487028
dcuA	0.486996
treB	0.486925
yhcD	0.486624
yceG	0.486478
yhjV	0.486132
djlC	0.485952
rayT	0.485898
hyfR	0.485771
livJ	0.48576
gadX	0.485742
yciC	0.485685
cfa	0.485431
ygbM	0.485421
syd	0.485346
bcsE	0.484998
abgR	0.484842
mug	0.484787
hybB	0.484762
yadD	0.484679
nnr	0.484649
ydjI	0.484641
qseB	0.484639
yaeP	0.484608
gspL	0.484605
cspB	0.484478
pepQ	0.48443
yciW	0.484153
mobA	0.483907
ygbF	0.483794
bamA	0.48378
mdtD	0.483632
ygcE	0.483632
ung	0.483591
ssrA	0.483537
ybgQ	0.483369
fecR	0.483347
ykgF	0.483211
ygiD	0.483079
prlF	0.48305
clcB	0.483023
kilR	0.482796
yahF	0.482789
talA	0.482773
folK	0.482753
ygaP	0.482397
ybcH	0.482324
rpoN	0.482248
slyX	0.482183
yihO	0.482056
ydiI	0.482019
acrE	0.481994
yeaY	0.481954
yjgB	0.481777
ybiA	0.481743
artJ	0.481573
thiD	0.481555
yohO	0.481541
modB	0.48152
yadE	0.481421
yibH	0.481225
ybjK	0.481029
kefB	0.480879
paaG	0.480816
yqeB	0.480742
waaF	0.480737
yegS	0.480721
psiF	0.480621
ibsE	0.480558
ydfV	0.480482
emrK	0.480346
ygbN	0.480333
ymfI	0.48032
xylA	0.480178
ycjD	0.480013
fepB	0.479949
zupT	0.479743
yigB	0.479717
pabB	0.479613
kdpC	0.479574
hisS	0.479342
nrdG	0.479072
ihfB	0.479071
ynjC	0.479047
ydgJ	0.478994
trmD	0.478985
livM	0.47894
yajO	0.478687
ychA	0.478668
tsaC	0.478589
yicN	0.478398
glpQ	0.478363
tdcB	0.478293
rspB	0.478277
ydhF	0.477939
clpB	0.477928
nuoH	0.477775
pstC	0.477667
yidD	0.477636
chaC	0.477631
ychJ	0.477426
cho	0.477287
yfjR	0.477183
ydjM	0.477167
yjhG	0.477054
cutC	0.47705
ruvA	0.476734
ynfC	0.476548
fimB	0.476385
fbp	0.476237
ybfD	0.476096
elfA	0.475942
rtcA	0.475926
ytjA	0.475848
pbpC	0.475793
gldA	0.475752
xylB	0.475682
mnmG	0.475511
tusC	0.475454
polB	0.475444
mcbR	0.475262
potI	0.475221
rcnA	0.475166
yfeO	0.47513
yidZ	0.474994
yifB	0.474974
rpsM	0.474792
pabA	0.474684
ykgI	0.474656
ydeH	0.474605
glnB	0.474591
uof	0.474585
glnK	0.474537
argC	0.474411
nuoB	0.474296
insH25	0.474137
hflX	0.474103
dbpA	0.474098
ygdR	0.474089
nudC	0.474059
narY	0.474035
casE	0.473938
bglJ	0.473755
dpiB	0.4736
tatE	0.473594
yqgA	0.473568
ydhI	0.473423
yjbT	0.47333
astD	0.473294
sseB	0.473216
yecH	0.473158
adiC	0.472895
agaV	0.472763
sfmF	0.47258
yafJ	0.472555
yijO	0.472315
ynjE	0.472308
ybbY	0.47223
yeeZ	0.472164
ptsN	0.472155
chpS	0.472098
rihC	0.472095
yjfF	0.472054
pqiB	0.471963
ydiU	0.471931
ydfR	0.471915
cvpA	0.471901
yjeH	0.471733
yafC	0.471728
hycA	0.47168
waaP	0.471616
nadA	0.471609
rsd	0.471593
dhaK	0.471492
ybgO	0.471491
yafN	0.471475
acnA	0.471463
yahE	0.471199
yhaK	0.471165
allD	0.471163
hisM	0.470901
nrfF	0.470762
ykfG	0.470574
putA	0.470455
nrfB	0.470397
yahA	0.470233
acpS	0.470193
chiX	0.470164
xapR	0.470114
nlpE	0.470096
rutD	0.469993
lsrE	0.469797
hyfF	0.469657
kdgR	0.469626
yjeN	0.469508
ychE	0.469463
tolB	0.469448
arnT	0.469411
yrdD	0.469379
rfbA	0.469261
pqiA	0.469243
yadS	0.469241
hisQ	0.469116
ycgX	0.469022
hdhA	0.46892
fsaB	0.468883
arnF	0.468854
yfiN	0.468834
ycbV	0.468829
ycfT	0.468691
yciQ	0.468602
yfcH	0.468514
ispD	0.468281
nrdD	0.46791
plsX	0.467787
ampC	0.467701
ispE	0.467677
yfhM	0.467652
cynX	0.467569
ylcG	0.467465
fliO	0.467461
casC	0.467421
ptsP	0.467314
ybaE	0.467307
lsrB	0.467247
yfcJ	0.467232
ddpF	0.467166
ygeA	0.467094
cmtB	0.467072
ynhG	0.46707
purP	0.46704
yaiW	0.466963
qorB	0.466866
yqgC	0.466824
ymiB	0.466781
yjcB	0.466757
ribD	0.466747
yadL	0.466659
yeaR	0.466613
hflD	0.466523
clsC	0.466506
yfdR	0.466451
xerC	0.466362
csgG	0.466196
dgt	0.466175
amiB	0.466067
yaiI	0.466037
tehA	0.466027
hisL	0.465984
mreC	0.465853
phr	0.465842
mlaF	0.465666
yafE	0.465638
mhpD	0.465613
bioC	0.46559
aroB	0.465466
hycB	0.465201
yedK	0.465201
apaG	0.46519
rplL	0.465139
phoE	0.46511
gsiA	0.465084
sfmH	0.465047
ybeX	0.46503
ykgD	0.464961
yggR	0.46479
serW	0.464541
serX	0.464541
mppA	0.464509
yeaM	0.464474
yeiS	0.464167
idnR	0.46414
yceJ	0.464055
cbrC	0.463849
mdtO	0.463782
ptsI	0.463664
csdA	0.463526
frmR	0.463371
fucR	0.462727
ycbF	0.462555
yjiK	0.462506
yfaT	0.462373
cusS	0.462364
yedZ	0.462328
gcvB	0.462146
caiC	0.462062
paaY	0.461974
yfeR	0.461844
rnpB	0.461839
ygcN	0.461808
purK	0.461752
chbR	0.461746
yciX	0.461668
yhdN	0.461637
yafD	0.461493
yggC	0.46142
hinT	0.461398
hdfR	0.461384
ydcV	0.461375
yibI	0.461233
ptrA	0.461165
ycfP	0.46112
yqeL	0.461083
lipB	0.461012
yjfZ	0.460985
btuC	0.460849
argO	0.460699
yfdY	0.46062
apbE	0.46061
yqhA	0.460466
oppF	0.460402
agp	0.460372
yjdL	0.46034
murR	0.460338
malF	0.460301
yfjL	0.460287
arnA	0.460281
yedW	0.460085
yddW	0.459965
yrfF	0.459778
stfR	0.459695
potH	0.459683
rfaH	0.459133
rsmB	0.459104
rihA	0.45909
puuR	0.459063
yhhA	0.458971
atpG	0.458953
ecpR	0.458828
yqcG	0.458824
aes	0.458772
aspS	0.458292
yeaK	0.458283
gadC	0.458118
abgB	0.458059
ydiZ	0.458058
leuS	0.458015
ibsD	0.458009
paoD	0.457964
yacH	0.457933
lsrF	0.457926
glpT	0.457918
yjiH	0.457895
pncC	0.45789
gmr	0.457741
yhdZ	0.457738
yadI	0.457701
chbC	0.457612
ybdF	0.457545
yhjC	0.45741
yqeF	0.457359
dgoR	0.457343
purR	0.457251
lgt	0.457199
yegX	0.457147
araC	0.457129
ydbC	0.457102
cbtA	0.4571
ampG	0.456805
nudJ	0.456775
ymgE	0.45672
yjtD	0.456596
cheB	0.456544
kdpD	0.456435
mdtI	0.456428
appA	0.456397
ymgF	0.456377
cybB	0.45635
yjiJ	0.456274
opgB	0.456228
bcsG	0.456015
xylG	0.45587
waaA	0.455734
ygeV	0.45571
miaA	0.455704
solA	0.455629
ydhB	0.455485
ycaN	0.45547
lplA	0.455359
yegV	0.455285
cyaA	0.455197
atoE	0.455179
yjjL	0.455167
phnH	0.455066
citC	0.455008
napG	0.45499
yaiA	0.454904
atoD	0.45479
ybjJ	0.454754
ssuC	0.454748
ymgI	0.454711
sgrR	0.454622
ybbP	0.45459
emrB	0.454571
minC	0.454525
recO	0.454515
yeeO	0.45449
hofB	0.454405
yhaO	0.454383
mdlB	0.454361
cysJ	0.454182
cusA	0.454062
wecD	0.454039
yejE	0.453973
kduD	0.45385
yibN	0.453829
aas	0.453828
sgcC	0.453732
recE	0.453723
ydfI	0.453655
can	0.453611
yjgH	0.453457
dcm	0.453395
yaaJ	0.453274
hybE	0.453235
lplT	0.453214
argA	0.453181
ycfD	0.453097
fhuC	0.453018
nac	0.452887
cpxA	0.45286
intE	0.452732
ligA	0.452725
bssS	0.452711
sgcX	0.452692
moeA	0.452645
emrE	0.452532
yagK	0.452454
ssuA	0.452369
ybdL	0.452292
bglB	0.45214
phoA	0.452101
hslV	0.452094
hypC	0.452003
ykfA	0.452001
ygjI	0.451992
cydA	0.451959
chbG	0.451958
gfcC	0.451934
tolA	0.451864
holC	0.451822
insF1	0.451763
insF2	0.451763
insF3	0.451763
insF4	0.451763
insF5	0.451763
yicO	0.451728
ygaH	0.451634
araE	0.451587
bssR	0.451584
atpB	0.451506
treA	0.451031
chiQ	0.451013
garK	0.450939
cirA	0.450922
napC	0.450885
ydcS	0.450846
gltS	0.45081
dacD	0.450786
sibA	0.450644
tgt	0.450639
yibQ	0.450637
yhjR	0.450633
katE	0.450572
ycaK	0.450517
frvB	0.450475
yahB	0.450446
relB	0.450201
yaeQ	0.450067
rimL	0.449997
phnF	0.449982
cueR	0.449944
rzoQ	0.449942
nikD	0.449909
eutA	0.449906
yggW	0.449819
torS	0.44976
otsA	0.449708
pka	0.449624
yehP	0.449599
recC	0.449557
yeaE	0.44952
ydgI	0.449517
fadK	0.449507
tusD	0.449457
yeaJ	0.449434
ynbC	0.449403
kdgT	0.449391
hisF	0.449363
yeiL	0.449146
mdtC	0.449146
mscS	0.448955
yidR	0.448934
ttdA	0.44878
prc	0.448764
ydeA	0.448716
hokE	0.448599
purH	0.448536
wcaN	0.448457
ypdA	0.448305
yfaQ	0.448272
yjjI	0.448262
dxs	0.448244
yfaD	0.448179
fecB	0.44801
yfbP	0.447795
higA	0.447749
nrfE	0.447712
ycjG	0.447706
rlmC	0.447688
lacI	0.447641
ysaB	0.447567
hscC	0.44753
ybaS	0.447524
fieF	0.447515
kdpF	0.447462
nupG	0.44746
yehM	0.447453
fadJ	0.447438
aldB	0.447228
nupX	0.44715
ybjH	0.447066
dnaA	0.447032
queE	0.446988
flgF	0.446919
mscM	0.446885
dapF	0.446864
yhfX	0.446681
wecA	0.446662
bsmA	0.446655
isrC	0.44647
insQ	0.446459
proY	0.446442
yjdA	0.446336
rcsA	0.446297
nsrR	0.44627
tnaB	0.446262
csiE	0.446205
yfiE	0.446187
rffG	0.446122
mpaA	0.446038
gltF	0.446028
acrR	0.446016
yiiF	0.445987
fixA	0.445986
cbrA	0.44594
nohD	0.445877
lptD	0.445861
proV	0.445858
lsrD	0.445778
tyrR	0.445597
mdtJ	0.44556
cycA	0.445471
cohE	0.445438
menA	0.445388
kptA	0.445315
entF	0.445264
holB	0.445176
rdoA	0.44515
yfbM	0.445093
ppsR	0.44509
waaY	0.445055
yhbE	0.444974
yegW	0.444824
mutH	0.444782
ydiJ	0.444658
ileT	0.444636
ileU	0.444636
ileV	0.444636
aldA	0.444632
nudL	0.444602
mutT	0.444539
kbaY	0.444478
creA	0.444435
rarA	0.444431
yffN	0.444375
fimC	0.444352
cobC	0.444303
cydD	0.444223
ycjT	0.444086
yfjY	0.443846
yfjZ	0.443796
yjjB	0.443745
phoH	0.443718
yeeR	0.443711
gadB	0.443691
yehC	0.443643
ygbI	0.443281
hcaD	0.443256
gspE	0.443217
ybaT	0.443089
rhmT	0.443002
yfjM	0.442869
yrbL	0.442816
ygcR	0.44278
yfbR	0.44277
hrpA	0.442763
ybeZ	0.442758
yibD	0.442691
frdA	0.442685
nrdE	0.442681
yahK	0.442513
nlpI	0.442501
dosP	0.442464
phnN	0.442428
speC	0.442405
wcaL	0.4424
gph	0.442385
rutB	0.442244
yjjM	0.442232
yqjA	0.44223
yidX	0.442121
fbaB	0.442111
yecC	0.442071
ybbW	0.442043
gcvA	0.442041
dmlR	0.442007
glnD	0.442
bioH	0.441947
thiH	0.441917
cdh	0.441736
yfeD	0.441735
ylaB	0.441728
fryA	0.441713
ascG	0.441645
cedA	0.441641
omrB	0.441615
ynfE	0.441389
ybaP	0.441367
fliE	0.441114
yfeS	0.441103
oppB	0.441098
ycfJ	0.441058
rplV	0.440922
flgC	0.440922
caiF	0.440911
fecE	0.440837
ypdB	0.44068
rsxC	0.440673
envR	0.440639
yiaC	0.440634
yjdJ	0.440596
allR	0.440588
pflD	0.440579
sbcB	0.440473
ynfF	0.440414
yccS	0.440387
eutD	0.440272
astB	0.440246
ybcW	0.440091
helD	0.440041
yhdP	0.43973
ugpE	0.439702
kup	0.439549
rnr	0.439415
yjfI	0.439299
yccJ	0.439295
valW	0.439175
opgH	0.439157
yaaI	0.439152
ypjJ	0.439112
yegH	0.439073
rhmR	0.439032
pyrF	0.439024
yfiR	0.438937
fkpA	0.438912
lolB	0.43878
appC	0.438772
fumA	0.438768
aegA	0.43871
anmK	0.438709
yihN	0.438621
yhfW	0.438615
psuK	0.438562
ylbF	0.438527
csgE	0.43852
rbbA	0.43848
map	0.438392
ydaU	0.438354
flgD	0.438332
yoaD	0.438328
curA	0.438243
tdcF	0.438212
sapD	0.438057
thrA	0.438038
ilvM	0.437924
rnd	0.437833
ydcZ	0.43763
rlmM	0.437621
pgaA	0.437522
hsdM	0.437495
ydhX	0.437461
cdaR	0.437453
rep	0.437377
yeiH	0.437364
insG	0.437352
garD	0.437285
ydcR	0.437208
yfgM	0.437151
paaD	0.437116
yfjK	0.437021
guaA	0.437018
pheM	0.436929
ybbL	0.436929
rhaB	0.436844
epd	0.436601
ybiH	0.436598
prpR	0.436503
rpsG	0.436272
hyfC	0.436269
trpE	0.436238
trg	0.436154
ltaE	0.436085
rbn	0.436019
galP	0.435663
fepC	0.435417
potG	0.435316
paaI	0.435275
ydhY	0.435187
gluQ	0.435165
yhhT	0.435083
ygfZ	0.435075
yjiL	0.43506
gstB	0.435027
ydiP	0.434978
dppD	0.43497
yhgE	0.434938
recG	0.434848
yjhH	0.434731
yaaX	0.434653
yieP	0.434261
ybeQ	0.434114
ybeL	0.433944
sufA	0.433943
yneJ	0.433773
glpB	0.433765
minD	0.433763
fliM	0.43373
yhfY	0.433719
hybD	0.433645
dicB	0.433629
glmM	0.433627
sufD	0.433625
ylaC	0.433592
yliI	0.433572
yjaH	0.433424
rlmI	0.433354
yicH	0.433162
araG	0.433115
astE	0.432976
xylR	0.432693
hemL	0.432641
yejA	0.432502
yciS	0.43249
tsaE	0.432484
ypeA	0.432444
gabP	0.432289
yebK	0.432284
rcsD	0.432274
atoS	0.432222
mtlD	0.431974
arsB	0.431969
sbmA	0.431965
abgA	0.431849
fadR	0.431837
yfcF	0.431614
yraH	0.431597
torZ	0.431517
aslB	0.431389
ispU	0.431235
dgoA	0.43122
alsC	0.431172
casD	0.43111
mdaB	0.43109
safA	0.430942
narQ	0.430877
yadV	0.430807
glnV	0.430791
glnX	0.430791
wzyE	0.430787
yphG	0.430721
atoC	0.430677
rutG	0.430675
panE	0.430567
yneM	0.430423
pstA	0.430423
yniB	0.430402
clpS	0.430365
yneF	0.430339
nfrB	0.43024
glpK	0.430201
hcaR	0.430093
lldP	0.43009
rne	0.429953
quuD	0.429897
bcr	0.42988
ccmA	0.429878
ilvB	0.429877
tdcG	0.429869
nuoG	0.429818
ybhA	0.429811
murE	0.429578
yfcS	0.429527
yciZ	0.429525
dgoT	0.429493
cysW	0.429461
aaeR	0.429422
fau	0.429322
eptA	0.429301
yjhU	0.429269
gpp	0.429253
marC	0.429215
pliG	0.429184
dkgA	0.42915
narK	0.429121
waaN	0.429059
ybcI	0.429028
ryjA	0.428986
yjjP	0.428977
ydaS	0.428885
mdlA	0.428847
yhhS	0.428833
tar	0.428802
pmrR	0.428516
nadD	0.428513
micF	0.428424
folP	0.428399
nhaR	0.428295
thiF	0.428146
nfo	0.428044
dtpB	0.427922
prmC	0.427912
acpH	0.427892
yffQ	0.427831
tqsA	0.427798
narH	0.427699
ftsN	0.42743
yfeZ	0.427334
dld	0.427323
yhbU	0.42731
frvA	0.427301
ydhW	0.427283
ykfH	0.427243
melA	0.426997
yfhH	0.426845
secD	0.42681
flhB	0.426758
aer	0.426756
ybjG	0.426578
yihQ	0.42646
ytfR	0.426396
pgaD	0.426375
ybbM	0.426352
yaiL	0.426322
frc	0.426253
yfcA	0.426198
recX	0.426188
ftsW	0.42617
gudP	0.426162
yehY	0.426102
murP	0.426075
argB	0.426014
ttdR	0.425921
lpxB	0.425829
ygeX	0.425815
malT	0.425785
yncD	0.425697
cdd	0.425693
ccmB	0.425693
ebgA	0.425687
sxy	0.425656
lpoB	0.425654
prkB	0.425638
ybgL	0.425482
fpr	0.425477
pcm	0.425412
yfgJ	0.425268
topB	0.425248
sbcC	0.425219
yfhG	0.425125
yhhJ	0.425072
qmcA	0.425067
murF	0.425019
yhjD	0.425012
folE	0.424932
rtcR	0.424774
fepA	0.424765
rlmE	0.424619
ytfF	0.424599
yqeK	0.424521
sapF	0.424488
yeiQ	0.424488
insC1	0.424475
insC11	0.424475
insC4	0.424475
insC6	0.424475
insC8	0.424475
insC9	0.424475
ytcA	0.424429
yqiA	0.424296
yagE	0.424284
frvX	0.424167
recT	0.42413
gabT	0.424126
fliS	0.424104
ravA	0.424073
yqjC	0.424008
guaD	0.42399
flu	0.423984
glpD	0.423943
eutR	0.423892
yjdI	0.423862
ftsB	0.423746
yccT	0.423661
mntP	0.423659
flgH	0.423624
tadA	0.423608
clcA	0.423603
rraA	0.423544
ninE	0.423469
yebW	0.42339
nfrA	0.423318
mak	0.423282
araH	0.423212
yeeS	0.42321
gspH	0.423145
rhmD	0.423109
flgJ	0.423074
ymgC	0.422948
cspC	0.422933
mdfA	0.422921
oxyS	0.422915
pmbA	0.422896
yiaV	0.42286
nadK	0.422774
dinQ	0.422654
glcC	0.422533
yiaW	0.422471
epmB	0.422469
nemR	0.422361
relE	0.422193
mrdB	0.422039
recB	0.42201
hyfE	0.421962
phoR	0.421961
ybjD	0.421939
bcsF	0.42193
yjiR	0.421868
bisC	0.42186
mrp	0.421818
yeeY	0.421764
nlpA	0.421757
melR	0.421741
ybhQ	0.42169
mgtL	0.421517
cytR	0.421501
intA	0.421487
cysA	0.421338
dusB	0.421327
uhpB	0.421215
ybhJ	0.42121
fimI	0.421151
yidK	0.42104
tdk	0.421013
ydeE	0.420781
yjfP	0.420768
chbF	0.420746
mdtH	0.420731
hcaB	0.420616
eutH	0.420594
yjiN	0.420556
pssA	0.420531
motB	0.420515
lldR	0.420496
yghA	0.420343
ybdM	0.420338
ugpC	0.420144
murB	0.420129
aceK	0.420128
yffP	0.420096
ycaP	0.419985
galK	0.419903
fliH	0.419872
hypD	0.419826
uspF	0.419795
yfaZ	0.419765
tusB	0.419746
wcaC	0.419629
cynR	0.419615
rttR	0.419482
ampD	0.419455
rutC	0.419368
yiaU	0.419357
ppiA	0.419214
yajI	0.419193
hyfI	0.419116
dsdX	0.419053
sdiA	0.419047
creB	0.418971
caiE	0.41889
glgB	0.418613
glxK	0.418566
yhbJ	0.418541
pmrD	0.41848
yqfA	0.418358
yecT	0.418337
macA	0.418233
malQ	0.418118
frlD	0.418088
btuB	0.418029
cysP	0.417939
yibT	0.417794
ynfL	0.417711
fliT	0.4177
yebZ	0.417665
dnaQ	0.417632
yceK	0.417523
nudI	0.417519
tesA	0.417201
garP	0.417181
asr	0.417175
ccmD	0.417173
gadE	0.417159
cca	0.417085
mhpR	0.417067
yggD	0.417059
ycbK	0.417012
moaC	0.417009
nudK	0.416967
ygiL	0.416908
rcsB	0.416684
yhdE	0.416654
ygeR	0.416611
paaX	0.416579
ftsQ	0.416476
ycjW	0.416475
ydgA	0.416214
lolC	0.416098
nrfD	0.416084
lyxK	0.416077
uhpC	0.416054
infC	0.416006
hcaF	0.415862
mdtA	0.415848
rlmH	0.415844
tyrB	0.415831
hflC	0.415807
ugpA	0.415767
yegQ	0.415726
fdrA	0.415645
yafO	0.415583
marR	0.415568
relA	0.415556
yedL	0.415555
ygcS	0.415495
yfjQ	0.415409
fiu	0.415386
ybdZ	0.415319
rsxB	0.415066
napA	0.415012
yfeK	0.414972
yihL	0.414917
rsmH	0.414911
fabF	0.414783
yihR	0.414753
yeaL	0.414699
ansA	0.41464
dnaE	0.41463
ycfS	0.41456
bioF	0.414535
ccmH	0.414441
acs	0.414412
valT	0.414393
valU	0.414393
valX	0.414393
valY	0.414393
valZ	0.414393
uidB	0.41439
marA	0.414335
yliF	0.414314
yedP	0.414278
matP	0.414217
ribC	0.414151
malX	0.414067
carA	0.414058
efeO	0.414028
ybhR	0.413909
uidR	0.413881
chiP	0.413861
[truncated: 2,318 more rows]

## Sheet: Growth_1.07
gene	slowest_point
yfjI	1.57142
yfjW	1.56636
ykfM	1.3704
yhhZ	1.31226
yadM	1.30611
gtrS	1.21323
yegR	1.20845
yggF	1.18356
waaJ	1.18013
hypA	1.17432
gspC	1.16864
ybfB	1.1666
dcuB	1.16383
yhjH	1.14975
mcrA	1.14184
lptF	1.1362
djlB	1.11713
yafP	1.10635
yjeM	1.09979
yliE	1.09804
waaL	1.09381
amtB	1.09349
nadE	1.09336
ribF	1.0911
ybcK	1.08283
nanS	1.07376
yjbL	1.07303
ymgA	1.0567
ydiQ	1.05586
rssA	1.05341
yjiY	1.05248
dcuD	1.04424
ecpD	1.04305
yqhG	1.03978
lrhA	1.03716
ybcL	1.03673
yfbL	1.03564
cbrB	1.03491
ybhM	1.03488
ycdT	1.03252
nrfA	1.02731
elaD	1.02184
lepA	1.02021
yhhY	1.01989
yehA	1.01885
sokB	1.01514
flgA	1.01467
entD	1.01458
bolA	1.01344
yedR	1.00981
ydiV	1.0083
ynbG	1.00775
ybfC	1.00461
bglG	1.00379
ygeH	1.00324
iraM	1.00301
yjcF	1.00032
ydgC	0.999449
ligB	0.999448
yccE	0.998451
wbbH	0.997453
rhsA	0.995323
ycdX	0.994486
yfdF	0.993769
waaS	0.993766
yqgB	0.984418
yobI	0.978185
yjcE	0.97745
yhiJ	0.97269
appY	0.969531
ydcD	0.969479
xanQ	0.965373
ibsA	0.964091
oriC	0.962782
yfbN	0.96253
yhiD	0.958026
yagM	0.954903
glcA	0.95489
waaU	0.954861
yfgF	0.951046
ydjO	0.948999
yiaM	0.9469
queG	0.946084
ymfE	0.945389
yehK	0.942677
ycaI	0.938353
ybcM	0.935354
ygiZ	0.932907
sthA	0.932417
yidQ	0.929201
cadC	0.927073
emrY	0.923952
birA	0.922869
ybfK	0.921812
intR	0.920938
yaiP	0.920809
ytfI	0.920677
yhjB	0.919587
sgcR	0.917127
lit	0.915686
wzxB	0.915684
ykgH	0.914955
ydjF	0.914123
ybbJ	0.913772
xdhD	0.912757
cdsA	0.911638
flk	0.906444
caiT	0.905147
rzpQ	0.905101
dhaR	0.904742
pinR	0.903132
yddG	0.899621
ycgG	0.899591
yicL	0.893894
yraK	0.892095
dosC	0.889801
bluF	0.88958
xapB	0.887813
yfeN	0.887641
ada	0.883267
yghG	0.882357
ydjE	0.879619
yhbX	0.879157
yfeA	0.878579
mhpT	0.874271
yjjU	0.872499
nuoJ	0.871155
wbbI	0.870713
wecB	0.870711
bax	0.868846
yehU	0.866494
symR	0.865493
thrS	0.863865
yeeJ	0.861225
alpA	0.861199
evgS	0.860387
basS	0.858713
yddA	0.858562
zinT	0.858372
ydiM	0.857766
aaeX	0.855596
feaR	0.855435
uvrY	0.85499
ybgD	0.854378
ydeN	0.854374
trkG	0.853171
hofN	0.852907
tff	0.852235
gtrB	0.850311
pheU	0.849829
pheV	0.849829
glmY	0.849644
ymcE	0.849439
arfA	0.849163
yjhC	0.84911
chaA	0.848349
yqeI	0.847764
ybbC	0.847508
glf	0.845858
rrlA	0.845725
sfmC	0.845708
yqeH	0.845495
yfcI	0.845221
cysG	0.84423
fsr	0.843609
yfaA	0.842915
rpiB	0.841283
ypjA	0.841275
yedJ	0.841154
ykfB	0.841008
rsxD	0.840735
yaaY	0.840446
yhhH	0.839984
yieL	0.835556
pinQ	0.835149
yrhB	0.834685
udk	0.834081
ybhH	0.834061
mcrC	0.832783
arpA	0.832069
ydfU	0.831331
fimF	0.831016
pnuC	0.829108
ygbT	0.828916
mnmC	0.828573
valV	0.827649
yjgL	0.82651
yidG	0.825916
yjbM	0.825882
yfcO	0.825823
dpiA	0.824887
yjjW	0.824446
yjhB	0.823011
yehI	0.822254
gatA	0.821387
xdhB	0.821304
tmcA	0.818515
micC	0.818432
waaR	0.81843
ycfZ	0.817394
modC	0.816453
pntA	0.816269
cysD	0.815705
bacA	0.815526
yahD	0.815235
mdtG	0.81508
idnK	0.814823
ydeO	0.814557
ydcI	0.813279
ydhQ	0.812658
rhsC	0.811034
alkA	0.810944
ycjX	0.810681
mcrB	0.810296
ycjS	0.810254
rrlB	0.810114
rrlC	0.810114
rrlD	0.810114
rrlE	0.810114
rrlG	0.810114
rrlH	0.810114
yeaI	0.810092
yedV	0.810058
ecpC	0.809331
hofQ	0.808964
ygcB	0.808632
rtn	0.80862
paaH	0.808531
fucK	0.808484
nanM	0.807303
yqeG	0.806206
fimD	0.805879
yhdX	0.804898
ybeT	0.803712
pepN	0.80371
nanC	0.802448
rprA	0.802326
ygcG	0.801985
ydjZ	0.800426
yhgA	0.80029
ycgV	0.799687
ynbB	0.799355
sokE	0.799135
tdcR	0.799084
acrF	0.797904
ubiX	0.797633
fnr	0.79728
ybdO	0.797111
prfB	0.797079
ydbD	0.796982
rhsD	0.796804
pepP	0.796776
yihG	0.796378
napH	0.795751
gatD	0.795679
yjjQ	0.795495
yeaN	0.795229
yebB	0.794257
ivy	0.793426
yfdE	0.792651
ypeB	0.792619
pphB	0.791934
allC	0.791711
yehB	0.791705
ibsC	0.791658
yebA	0.791613
ddpB	0.791356
ychM	0.790125
ygeI	0.790053
yjiC	0.788937
ddpD	0.788337
yicR	0.788047
ydiL	0.787952
yfdC	0.787944
yoaC	0.786877
ddpA	0.78682
ydaG	0.786405
yaiV	0.785893
hofC	0.785688
insI1	0.785554
insI3	0.785554
insI4	0.785554
yfjJ	0.785533
phnD	0.785448
sieB	0.785245
rhmA	0.784251
hsdS	0.784054
galR	0.78403
dcuS	0.783975
cydC	0.783758
alaT	0.783624
alaU	0.783624
alaV	0.783624
alaW	0.783624
alaX	0.783624
yadC	0.783538
ybdR	0.781845
sibC	0.781662
yqiH	0.781608
fliZ	0.781556
yjfL	0.781239
yigG	0.781138
mngB	0.780513
ykgC	0.780296
iap	0.77972
ydaQ	0.779474
secM	0.779254
rluE	0.779032
yjdF	0.778796
uacT	0.778757
argW	0.778296
hokA	0.778218
yhaC	0.778114
yqcE	0.777859
yqeJ	0.777856
ppx	0.777796
yfjH	0.777638
rihB	0.777129
yghT	0.776658
ygcQ	0.775665
wcaD	0.775148
yhcF	0.775118
rhsB	0.774988
insL1	0.774882
insL2	0.774882
insL3	0.774882
yghD	0.774712
yjdK	0.774436
ykfI	0.774043
ymfD	0.773485
rnlA	0.773471
gspB	0.77321
cusC	0.773169
pgaB	0.773159
yahL	0.772983
idnD	0.772787
paoA	0.772473
nagC	0.772419
ydcC	0.772292
yhhI	0.772292
smf	0.771752
rimK	0.771632
yjgN	0.771511
ydaE	0.77138
ydcH	0.770842
setC	0.770835
chiA	0.769764
aspT	0.769654
aspU	0.769654
aspV	0.769654
mepA	0.76942
ybdG	0.769394
cbl	0.769383
rhtA	0.769362
manX	0.768841
thrT	0.768799
asmA	0.768788
adiY	0.768032
nadB	0.76803
coaE	0.766917
mhpA	0.766809
astC	0.766678
dsbG	0.7666
ysaA	0.766449
yjbG	0.765887
csrC	0.765796
yidL	0.765363
yfiB	0.764854
ydjG	0.764391
srlR	0.764356
rssB	0.764099
yiaA	0.763459
htrE	0.763451
leuE	0.763218
yffO	0.76293
malS	0.762742
gspA	0.761985
ydcF	0.761762
kgtP	0.760899
ycjZ	0.760785
yodB	0.760662
ycdU	0.760318
ymfL	0.760216
tnaC	0.760157
ygjK	0.759884
racR	0.759226
yfdS	0.759104
agaC	0.759096
pgaC	0.759043
ytfP	0.759018
stfP	0.75895
mraY	0.758356
sgcQ	0.75829
psrD	0.758159
yqiI	0.758133
yagU	0.756868
yhaB	0.756542
rpiR	0.755752
tas	0.755049
aaeB	0.755043
yadK	0.754772
ryfD	0.754741
ybgJ	0.754581
yfiL	0.754245
djlA	0.754083
yjcH	0.753996
sdhC	0.753715
ymgJ	0.753701
wbbK	0.753615
gmhB	0.753468
yqfG	0.753436
ybhD	0.752886
ydeQ	0.752882
bdcR	0.752726
insD1	0.752698
insD11	0.752698
insD4	0.752698
insD6	0.752698
insD8	0.752698
insD9	0.752698
ygdQ	0.752589
slyA	0.752271
yaeF	0.751737
yifK	0.751411
yiiG	0.751041
rlmA	0.750822
dnaG	0.750603
yihF	0.750018
ydcO	0.74996
glyU	0.749745
malI	0.749694
yraI	0.749282
nuoM	0.749277
dinD	0.749126
dctR	0.748799
ugd	0.748468
ydhS	0.748027
ydjK	0.747953
ydhV	0.747635
yciE	0.74753
thiP	0.7475
kefF	0.747167
paaK	0.746738
yjdO	0.746619
gloB	0.746474
yneK	0.746013
tamB	0.745715
kch	0.745615
aaeA	0.745375
rseP	0.745144
glyV	0.745129
glyW	0.745129
glyX	0.745129
glyY	0.745129
alsA	0.745038
ggt	0.744597
rrsA	0.74455
rrsB	0.74455
rrsC	0.74455
rrsD	0.74455
rrsE	0.74455
rrsG	0.74455
rrsH	0.74455
folX	0.74448
waaC	0.743935
mutL	0.743838
dadA	0.743739
kdsC	0.743256
thrW	0.742946
cpxP	0.742784
ynbA	0.742618
yjhI	0.742305
mdtE	0.742138
mglA	0.741938
yebY	0.741699
cvrA	0.741404
ygiB	0.741167
frvR	0.741143
yihM	0.74073
rpiA	0.740711
uidC	0.740308
yddH	0.740001
ybjX	0.739965
yaiO	0.739902
ecpB	0.739896
dctA	0.739837
aidB	0.739767
mngR	0.739476
ttdT	0.738915
yraJ	0.738803
yfjT	0.738592
yfdK	0.738559
modF	0.738339
yafT	0.738305
hyaC	0.738146
lsrK	0.737816
ybaO	0.737782
yaeI	0.73778
ryfA	0.737716
ythA	0.73763
ybeF	0.736929
ygfT	0.736326
mzrA	0.736244
avtA	0.73572
hipA	0.735644
intZ	0.735492
ygfF	0.73486
gatB	0.734762
gspM	0.734495
sibB	0.734493
puuC	0.734294
ynjI	0.733998
lsrR	0.733933
yrhD	0.733878
yieH	0.733822
rzpD	0.733664
ftsY	0.733622
sfmD	0.733511
ygfB	0.733414
ybiP	0.73338
rlmD	0.732931
yfjP	0.732619
pppA	0.732514
yhiN	0.732178
priB	0.731865
yqeC	0.731643
yjjZ	0.731295
hsrA	0.731288
cobT	0.730652
acpT	0.730452
ydhO	0.730042
fimZ	0.729949
casA	0.729811
yeaG	0.729654
glnG	0.729588
nhaB	0.729324
ddpX	0.729266
rcsC	0.729191
ymgG	0.72906
yihW	0.728749
yjeJ	0.728636
shiA	0.728583
yfbK	0.728406
ybeR	0.727792
ydcK	0.727355
sokC	0.72673
wcaE	0.726537
cyoB	0.726216
ynaI	0.725428
ompT	0.725273
gltB	0.725056
tfaE	0.724965
dsdC	0.723507
citD	0.723215
ygeG	0.723083
elfD	0.72241
yojO	0.722357
tdcA	0.722205
ydhC	0.722141
yfjS	0.721814
yjbS	0.721639
ymbA	0.721567
ytfQ	0.721047
ybgC	0.720834
pptA	0.720417
yaiS	0.719638
nrfG	0.719309
ybcV	0.71913
xylE	0.718893
rybB	0.718808
intF	0.718547
elfC	0.718312
yjjN	0.718282
surE	0.718008
yafY	0.71756
emrA	0.717522
yheT	0.717504
pheL	0.717468
psuT	0.717093
yagL	0.716792
gnsA	0.716431
abgT	0.716227
cbpM	0.715907
evgA	0.71581
perR	0.715063
atpI	0.714769
yfcQ	0.714482
yhiM	0.714267
citT	0.714113
eyeA	0.713904
yiaL	0.713856
rrrQ	0.713834
stfQ	0.713722
pitB	0.713498
gsiC	0.713341
ilvH	0.712933
dinG	0.712639
ygjR	0.712412
crcB	0.712374
yebV	0.7123
bglF	0.711944
ecpA	0.711475
wbbJ	0.711296
ycjM	0.711261
wcaF	0.711121
rhaS	0.710769
gspO	0.710683
marB	0.710341
yoaA	0.710111
aroE	0.710059
yehD	0.709987
nhoA	0.709872
rem	0.709027
ratA	0.708973
ymfA	0.708888
ynfD	0.708552
hemH	0.708535
codA	0.708128
ybjL	0.708116
yhjG	0.707967
rpoE	0.707539
ibsB	0.707036
zitB	0.70652
yedI	0.705897
yobD	0.705399
ydjX	0.705369
gatZ	0.705346
mltD	0.705004
ydiN	0.704943
yibA	0.704825
yjaG	0.704809
zipA	0.704582
ryeA	0.704573
mqsA	0.704275
ynfN	0.704228
creD	0.704055
fnrS	0.704046
uspB	0.703907
thiK	0.703437
wcaI	0.703426
uhpA	0.702981
hlyE	0.702889
yidI	0.702579
ykgL	0.702424
ycdZ	0.702401
yagN	0.701777
narU	0.70154
cysM	0.701481
scpA	0.701469
appB	0.701329
ybeU	0.701112
xylF	0.700555
ycbU	0.700431
yihV	0.700245
yegJ	0.699409
nuoN	0.69869
mutS	0.698592
yghJ	0.698453
ybdN	0.69797
narX	0.697657
yigF	0.697553
msyB	0.697545
yobH	0.697452
napF	0.697346
dinI	0.696674
fliP	0.69657
yqiJ	0.696553
ydjH	0.696318
rzoD	0.696192
fucP	0.69602
hyfB	0.695897
cheA	0.69551
amyA	0.695395
cspF	0.695353
yidE	0.695335
opgC	0.695021
tus	0.694972
ytfB	0.694733
xdhA	0.694638
pgpC	0.694548
gspK	0.694266
mocA	0.69409
metE	0.693953
yebT	0.693658
fimE	0.693116
rydB	0.693047
yohP	0.692814
pepB	0.692797
ydeS	0.692775
cheR	0.692554
yegI	0.692242
cmtA	0.692013
gltJ	0.691551
yghS	0.691091
elfG	0.691035
mobB	0.691023
metN	0.690527
fliL	0.689586
intD	0.689363
smtA	0.689335
ydhT	0.689224
yccX	0.689176
dhaM	0.68902
tsaA	0.688773
folB	0.688762
tauD	0.688549
ydbL	0.688057
folK	0.688034
puuD	0.687677
yjcC	0.687671
mobA	0.687502
yjfN	0.687045
sgcA	0.686855
zupT	0.686574
aroP	0.686449
yiiM	0.686439
fimG	0.686009
alsK	0.685362
mokB	0.68528
tdcD	0.685277
recN	0.685144
mlc	0.685132
yeiB	0.684928
ytfL	0.68476
yjhQ	0.68467
recF	0.684587
gspL	0.684447
yeeE	0.684396
ykgJ	0.684077
cysB	0.683982
ydjJ	0.683479
rfbB	0.683308
insK	0.683174
gadY	0.68305
waaB	0.682988
znuA	0.682875
yhiI	0.682847
cadA	0.682836
lhr	0.68246
ybbO	0.682391
folM	0.681879
gcvR	0.681451
ybhL	0.681442
bluR	0.681359
rrrD	0.681072
coaA	0.68087
cobU	0.680822
bfr	0.680747
setA	0.680673
murG	0.680586
hdeD	0.680483
nanK	0.679728
ynaE	0.679699
waaZ	0.679532
ynaK	0.679312
yhaK	0.679207
yibB	0.679109
gtrA	0.678773
yiaR	0.678537
sibD	0.678524
ydeP	0.678402
yafL	0.678394
carB	0.678316
recJ	0.678282
tfaP	0.678077
hisG	0.677896
dgoK	0.677733
norV	0.677102
xapA	0.677027
insB1	0.676852
insB2	0.676852
insB3	0.676852
insB4	0.676852
insB5	0.676852
insB8	0.676852
yfbT	0.676718
srlA	0.67656
torY	0.675897
yiiR	0.675778
truC	0.675535
ariR	0.675531
ynbD	0.67525
bcsC	0.675169
argE	0.675166
fliF	0.674483
rpsM	0.67406
dadX	0.674005
ycgY	0.673953
nrdF	0.67385
yegE	0.672983
aat	0.672806
ycjD	0.672654
qseB	0.672329
pyrB	0.672306
ybiR	0.672111
maa	0.671873
pqqL	0.671777
fecR	0.671473
ybfP	0.67126
yaeP	0.671183
ydiI	0.670702
ygcE	0.670666
yohO	0.670661
betB	0.67064
ddlB	0.670145
cspI	0.670046
fhuE	0.66987
yebQ	0.669851
lpxT	0.669572
ompL	0.669132
chaC	0.669127
glcB	0.668395
ygiD	0.668383
trmD	0.668356
yhcA	0.668038
gltP	0.66801
yfcH	0.667993
rhaT	0.667596
insH1	0.667428
insH11	0.667428
insH15	0.667428
insH18	0.667428
insH2	0.667428
insH20	0.667428
insH4	0.667428
insH6	0.667428
insH8	0.667428
insH9	0.667428
ydfK	0.666778
yjbE	0.666639
yhcG	0.666337
nlpE	0.666099
yfaL	0.665732
ydiU	0.665674
yfjR	0.665478
ybgQ	0.665261
bioD	0.664724
yejF	0.66463
ykfG	0.664411
yigB	0.664191
ypdI	0.664058
xapR	0.662866
yeaP	0.66272
dacB	0.662263
edd	0.662219
rzoR	0.662111
yebS	0.66201
hisS	0.6619
yaiC	0.661601
sad	0.661409
ubiH	0.661354
dcuA	0.661046
lacA	0.661033
ghrA	0.660885
aroM	0.660838
yjgB	0.660385
yecS	0.660256
yieE	0.660116
ycbV	0.659976
ychE	0.659959
ftsH	0.659888
bcsE	0.659792
prlF	0.659752
nuoB	0.659712
yhcD	0.659593
ssrS	0.659257
csgB	0.659205
cfa	0.659089
gspD	0.65894
fecC	0.65894
ybiO	0.658871
yeiE	0.658818
waaQ	0.658621
yrbG	0.658364
pepQ	0.658157
sseB	0.658108
flhE	0.65793
pgpB	0.657286
cvpA	0.657161
yncL	0.657063
chpS	0.656819
yadE	0.656551
yajO	0.656356
ynfH	0.656222
wcaM	0.656018
ycbL	0.656002
yidF	0.655921
mlaF	0.65571
ruvA	0.655657
dcp	0.655237
yicN	0.654787
bglA	0.654418
cho	0.654319
glnK	0.654233
csgD	0.653748
rbsR	0.653686
ygbM	0.653533
ychA	0.653371
sibE	0.653227
ybgP	0.653133
dhaK	0.653063
ftsI	0.652799
yjfF	0.652786
yahO	0.65225
hisP	0.652114
sgcX	0.651692
uof	0.651629
ykgI	0.651558
paaA	0.651334
yadD	0.651311
rtcA	0.651236
yafJ	0.650857
yidD	0.65062
yagH	0.650604
ydfO	0.650413
modB	0.65038
ydjI	0.650265
tsaC	0.650118
pphA	0.65003
sfmF	0.649963
yciV	0.649703
cynT	0.649532
ptsP	0.649278
pabA	0.649116
yibH	0.648916
fliR	0.648907
rcnA	0.648842
oppF	0.648769
ybgF	0.648738
yeeZ	0.64852
gadW	0.648508
xylB	0.648149
treB	0.648132
glpQ	0.648085
ygdR	0.647932
serW	0.647925
serX	0.647925
lipB	0.6479
ynhG	0.647889
polB	0.647824
yjhG	0.647784
yneE	0.647766
ybjK	0.647724
yjeH	0.647692
xerD	0.64769
purR	0.647334
dgt	0.647253
yidZ	0.64723
waaF	0.647154
bamA	0.647113
glnB	0.647022
yjeO	0.646764
nudC	0.646718
fimB	0.646553
mdtO	0.646526
pabB	0.646151
hybB	0.646064
ibsE	0.646044
elfA	0.646004
yaiA	0.645934
leuX	0.645933
mdtL	0.645863
ihfB	0.645802
hypE	0.645652
artJ	0.645643
kilR	0.645333
insH25	0.645162
rayT	0.645019
fdhE	0.64498
clpB	0.644764
syd	0.644521
yfcJ	0.644073
ybiA	0.644006
hslV	0.643801
yadS	0.643718
kdgR	0.643682
yibI	0.643142
nrdD	0.643132
ycbZ	0.642928
ydhI	0.642926
thiD	0.642924
psrO	0.64291
ynjC	0.642906
hycA	0.642492
psiF	0.642405
rfbC	0.641958
mdlB	0.641941
insF1	0.641882
insF2	0.641882
insF3	0.641882
insF4	0.641882
insF5	0.641882
ccmC	0.641841
yrdD	0.641767
tfaQ	0.641754
tfaR	0.641754
yfbP	0.641618
ybhI	0.641614
higB	0.641409
tdcB	0.641316
ykgD	0.641119
emrE	0.641103
yjgH	0.640956
yfeR	0.640887
rspB	0.640614
ykgF	0.640608
kdpC	0.640423
livJ	0.640228
yfbO	0.640181
yhjR	0.64008
ybfD	0.639998
yqeB	0.639829
acnA	0.639823
yhhA	0.639786
ydbC	0.639612
yjeN	0.639483
yfeO	0.639399
xylA	0.639189
adiC	0.639001
yecE	0.638965
rpoN	0.638895
hypC	0.63876
yjbT	0.638738
arnT	0.638665
mtfA	0.63865
yjiE	0.638633
yeaR	0.638524
leuO	0.638461
narY	0.638295
ydhU	0.638103
rarD	0.637994
yjfZ	0.637825
ryeB	0.63762
yahF	0.637564
csgC	0.637535
thiM	0.637297
yeiG	0.637259
ydfV	0.63725
yafE	0.637206
katE	0.637198
yaiI	0.637187
murR	0.637151
vsr	0.637123
mug	0.637074
potI	0.63698
aldA	0.636977
bglJ	0.636924
ygbN	0.636822
ycgX	0.636123
yagK	0.636075
yedK	0.636038
yciW	0.636037
yfhM	0.635355
spf	0.635336
casE	0.635193
stfR	0.635011
ispE	0.634912
gadX	0.634871
yceQ	0.634552
yecR	0.63444
gsiA	0.634358
malF	0.634335
purP	0.634184
paaY	0.634133
rutD	0.634119
plsX	0.634024
paoD	0.633958
yehP	0.633603
apaG	0.633093
mnmG	0.632947
ybcH	0.632868
yjdL	0.632636
cutC	0.632636
dcm	0.632626
dpiB	0.632529
fepB	0.632387
abgR	0.632106
pqiB	0.631889
hinT	0.631437
kdpF	0.631288
ygfZ	0.631269
yibG	0.631138
pstC	0.631004
relB	0.630948
nuoH	0.630836
yeaY	0.63065
yfaT	0.630589
cheB	0.630393
talA	0.630374
hflX	0.630322
yahA	0.630222
ymgE	0.629947
ddpF	0.629837
apbE	0.62941
ytjA	0.629403
recE	0.629229
ptsI	0.629081
ylcG	0.628985
yegX	0.628908
hdhA	0.628897
ydeH	0.628884
fbp	0.628801
ykfA	0.628746
ycaK	0.628713
idnR	0.628585
ydgJ	0.628294
putA	0.628279
caiC	0.628136
frmR	0.628059
ychJ	0.628
clsC	0.627996
ydfR	0.62784
ecpR	0.627758
clcB	0.627751
astD	0.627744
yrfF	0.627723
waaP	0.627695
hisF	0.627565
can	0.627536
mhpD	0.627465
mcbR	0.627261
yaiW	0.627239
ispD	0.627154
nac	0.626929
fimC	0.626704
napG	0.626594
nnr	0.626483
djlC	0.626348
cusB	0.62617
nrdG	0.625975
bglB	0.62589
atpG	0.625849
acrE	0.625467
fliO	0.625388
mgtL	0.625051
yceG	0.624784
yihO	0.624545
cspB	0.624348
ampC	0.623657
waaA	0.623519
yhdZ	0.6235
yceJ	0.623265
hycC	0.623109
yahK	0.623014
yciC	0.622973
ygaH	0.622868
mscM	0.622773
amiB	0.622558
miaA	0.622541
ypdA	0.622449
hisQ	0.622441
kefB	0.622195
ruvB	0.622189
hyfR	0.621879
yafD	0.621672
ptsN	0.621619
ybaE	0.621605
hisL	0.621599
cbtA	0.621544
ydiZ	0.621427
yfiN	0.621089
ibsD	0.620908
xylG	0.620874
yqgC	0.620755
ybhP	0.620284
qorB	0.620283
agp	0.620137
gldA	0.620059
ygbI	0.619885
cmtB	0.619873
bioC	0.619762
yggR	0.619674
kdgT	0.619214
chiQ	0.619142
yecH	0.6191
csgG	0.619099
hyfF	0.61884
yifB	0.618813
flgD	0.618719
mscS	0.618681
rsd	0.618625
cohE	0.618577
tehA	0.618242
treA	0.618151
lsrE	0.618146
rplL	0.617979
rimL	0.617875
livM	0.617851
lptD	0.617659
tusC	0.617608
yadL	0.617466
mreC	0.617452
holC	0.617379
mdtD	0.617287
nrfF	0.617201
nadA	0.617129
ung	0.616788
yafN	0.616766
recO	0.616499
rfbA	0.616382
yeaM	0.616345
acrB	0.616264
insJ	0.615966
ybjJ	0.615887
aroB	0.615693
ptrA	0.615535
ypjJ	0.61551
hybE	0.61545
rffG	0.615436
hisM	0.61539
yggC	0.615389
ymgF	0.615359
atoE	0.615336
yidR	0.615028
phr	0.615002
purH	0.614929
bcsA	0.614921
yafC	0.61473
abgB	0.614565
hdfR	0.614498
nohD	0.614477
ynfC	0.614348
ybbY	0.614139
argC	0.614137
nudL	0.614101
fsaB	0.61406
fliE	0.614022
cobC	0.613978
acpS	0.613893
arnF	0.61387
ybeZ	0.613852
rihC	0.613741
pka	0.61368
puuR	0.613664
nikD	0.613558
ydjM	0.613382
ybeX	0.613239
ynfF	0.612922
rarA	0.612444
fucR	0.612432
ydcV	0.612
ycjT	0.611948
tolB	0.611923
purK	0.61183
appA	0.611607
helD	0.611491
yehC	0.611314
wcaN	0.611303
ampG	0.611251
insQ	0.611134
ybdL	0.610983
atpB	0.610928
emrK	0.610848
rcsA	0.610759
yeeO	0.610699
gmr	0.610659
fadJ	0.610494
isrC	0.610485
yacH	0.610305
yhdP	0.610171
paaG	0.610145
ybbP	0.609989
ydcS	0.609933
cbrC	0.609927
phoA	0.609797
lsrB	0.609753
ysaB	0.60974
hokE	0.609727
ydaU	0.609593
casC	0.609585
acrR	0.609546
yjhF	0.609429
yfjL	0.609168
yfeD	0.609109
yahE	0.609074
higA	0.608978
garK	0.608777
yhjV	0.60866
sfmH	0.608164
yecC	0.608091
ybaS	0.608067
lplA	0.607817
yciQ	0.60775
ybcW	0.607749
emrB	0.607559
araJ	0.607391
ybgO	0.607285
yegS	0.607117
yhdN	0.606831
dbpA	0.60678
cydA	0.60674
aes	0.606302
pbpC	0.606014
ycjG	0.60601
ycfP	0.605945
yedW	0.605823
citC	0.605811
fes	0.605623
opgB	0.605499
ynjE	0.605437
yqeF	0.605424
glnD	0.60542
yijO	0.605272
chiX	0.605265
yddW	0.605252
nrfE	0.605209
holB	0.605187
cusS	0.605034
intE	0.604951
cyaA	0.60483
argA	0.604801
lsrF	0.604604
atoD	0.604075
yfdR	0.604008
galP	0.603987
yjdJ	0.603732
yccS	0.603658
sgrR	0.603633
yfjY	0.603578
ycaN	0.603571
ygeA	0.603561
yhbE	0.603486
fbaB	0.603453
cynX	0.603438
yfbM	0.603433
phoE	0.603345
ygeV	0.603184
aldB	0.60313
sgcC	0.603079
yegV	0.603072
speC	0.603028
rihA	0.603022
yedZ	0.602984
epd	0.602786
glpT	0.602771
caiF	0.602692
potG	0.602578
mutH	0.602514
ycbF	0.602408
cpxA	0.602312
chbC	0.602165
mdaB	0.602071
ydhF	0.602002
ydeA	0.601834
psuK	0.601806
ybeL	0.601703
ycfT	0.60166
bcsG	0.601501
ssuA	0.601325
nupX	0.601282
yniB	0.601195
yicO	0.600364
yfjZ	0.600364
ssrA	0.600311
ymfI	0.600192
cysJ	0.600065
csdA	0.599865
ligA	0.599797
pqiA	0.599655
gluQ	0.599409
ygjI	0.599362
rlmM	0.599128
gpp	0.599121
yqeL	0.599103
ybiH	0.598926
rdoA	0.598912
tolA	0.598796
yfiR	0.598756
thiH	0.598649
yjjB	0.598522
ygbF	0.598512
mpaA	0.59847
yfiE	0.598156
tgt	0.59797
btuC	0.59795
argB	0.597726
glpD	0.59757
menA	0.597499
yjdA	0.597442
yfdY	0.597311
yraH	0.597289
flgF	0.59723
yjjL	0.597219
yjiK	0.597154
kduD	0.597077
fadR	0.597012
aas	0.596885
gadC	0.596768
ppsR	0.596718
glpK	0.59658
ypeA	0.596543
yphG	0.596214
ycfJ	0.596005
yfaQ	0.596
mdtI	0.595988
ygaZ	0.595857
ydhB	0.595856
ascG	0.595846
yaaI	0.595661
recG	0.595452
csgE	0.595359
argO	0.595092
yciS	0.594782
ybjH	0.594771
hofB	0.594751
cydD	0.594727
yjjI	0.594708
alsC	0.594646
nudJ	0.594412
yjiR	0.594367
ydfI	0.59426
ykfH	0.594259
mdtC	0.59425
ribD	0.594168
sapD	0.594153
araE	0.594066
ymgI	0.59395
rhmT	0.593891
nrdE	0.593708
yejA	0.593678
yibF	0.59354
dnaA	0.593502
yihN	0.593471
recC	0.59341
yfgM	0.593386
ybaT	0.593144
gltS	0.59289
ybbW	0.59286
yqcG	0.592841
phoH	0.592763
yeeR	0.592533
sibA	0.59241
cusA	0.592409
ugpE	0.5924
nsrR	0.592189
flgC	0.591881
dgoR	0.591812
gph	0.591455
agaV	0.591353
mppA	0.591329
fkpA	0.591274
cybB	0.591196
lplT	0.591164
rnpB	0.591096
bioH	0.5909
yhfX	0.590812
yadI	0.590622
gltF	0.590617
proV	0.590599
gstB	0.590536
yfjK	0.590441
rep	0.590357
dgoT	0.590312
ydhW	0.590246
rsxC	0.590159
wecD	0.589967
rfaH	0.589914
yibQ	0.589883
xerC	0.589864
sufA	0.589782
lgt	0.589778
rzoQ	0.589675
yebK	0.589641
pyrF	0.58964
lacI	0.589604
yhjC	0.589565
wcaL	0.589359
chbG	0.589217
ynfE	0.589215
kdpD	0.589208
yegW	0.58917
yaaJ	0.589143
rbn	0.589093
yaiL	0.589065
chbR	0.589044
allD	0.589037
ftsN	0.588919
yehM	0.58887
yibN	0.588828
cdaR	0.588549
fhuC	0.588547
otsA	0.588531
torS	0.588442
ccmH	0.588232
dxs	0.588099
lolB	0.58808
pflD	0.587889
ydhY	0.587434
potH	0.587239
yibT	0.587216
yahB	0.587139
gabT	0.587033
yecT	0.586927
panE	0.586768
nlpI	0.586715
yjtD	0.586467
araC	0.586453
gcvA	0.586392
elbB	0.586363
ilvM	0.586341
topB	0.586238
yciX	0.586136
ybbL	0.585961
yghA	0.585958
arnA	0.585819
lsrD	0.585754
trg	0.585451
yqeK	0.585265
yliI	0.585217
mdtJ	0.585142
frvX	0.585074
wzyE	0.584972
yibD	0.584955
yejE	0.584946
bsmA	0.584869
yjiH	0.58474
dosP	0.58471
csiE	0.584659
insC1	0.58464
insC11	0.58464
insC4	0.58464
insC6	0.58464
insC8	0.58464
insC9	0.58464
casD	0.584608
fixA	0.584434
ydcR	0.584409
bisC	0.584352
cirA	0.584345
yjcB	0.584324
folP	0.584201
dsdX	0.584184
wecA	0.584182
ybdF	0.584076
ygcN	0.584038
nrdI	0.584032
phnF	0.583987
ttdR	0.583954
yffN	0.583891
uspF	0.583836
map	0.583812
lpoB	0.583732
ygcR	0.583656
nupG	0.583344
nlpA	0.583331
waaY	0.583278
yoaD	0.583085
yeaK	0.583057
yjfP	0.583032
leuS	0.58286
rhmR	0.582722
narQ	0.582626
yieP	0.582593
creA	0.582482
fecE	0.582347
kbaY	0.582344
ydcZ	0.582324
cdh	0.582304
moeA	0.582261
yfhH	0.582104
dusB	0.582096
yfaD	0.582076
ydhX	0.581871
rutB	0.58187
phnH	0.581803
proY	0.581706
dtpB	0.581665
yfeS	0.581492
melR	0.581487
mak	0.581388
yfgJ	0.581269
solA	0.581252
yeaJ	0.581204
yggW	0.58105
yneJ	0.581001
rsxB	0.580936
yccJ	0.580845
nrdH	0.580813
astB	0.580767
pssA	0.580751
atoC	0.580561
yfhG	0.580462
yqhD	0.580456
ytfR	0.58043
yajI	0.580358
cbrA	0.580052
minC	0.580033
eptA	0.580031
yiiF	0.580026
sbcB	0.579948
opgH	0.579778
yeiS	0.579674
ygaP	0.57958
oppB	0.579562
yqhA	0.579557
tadA	0.579529
mngA	0.579453
tatE	0.579376
yqgA	0.579364
fpr	0.579164
ymiB	0.579153
yebW	0.579002
fdrA	0.578712
mtlD	0.578708
lldP	0.578647
hscC	0.578519
thiF	0.578513
yshB	0.578479
yeaE	0.578405
fadK	0.578332
hcaR	0.578268
dmlR	0.578225
pcm	0.578224
rnd	0.577935
motB	0.577615
ylaB	0.577586
aspS	0.577503
tnaB	0.577449
insG	0.577423
hrpA	0.577393
eutA	0.577037
yffQ	0.577023
minD	0.576962
yhhJ	0.576917
yjjM	0.57687
ybhA	0.576841
entF	0.576521
fryA	0.576509
kptA	0.576482
acs	0.576474
thiE	0.576432
hyfC	0.576402
ylaC	0.576206
ybeQ	0.576201
yihP	0.576179
fumA	0.576178
cytR	0.576163
slyX	0.576082
hypD	0.576003
prc	0.57591
rlmC	0.575817
gudP	0.575797
caiE	0.575776
garD	0.575645
yfbR	0.575615
fepC	0.575477
allR	0.575463
ssuC	0.575412
purU	0.574917
valW	0.574885
tusD	0.574833
prpR	0.574759
murE	0.574579
quuD	0.574396
rne	0.574368
yjhH	0.57432
eutD	0.57426
bssS	0.574172
ybaP	0.574144
atoS	0.574073
mdfA	0.573806
ampD	0.573804
tyrB	0.573744
yfcS	0.57372
yqiB	0.573705
ninE	0.57369
ydgI	0.573587
ftsK	0.573563
arsB	0.57329
yjiL	0.573206
rplV	0.573159
sxy	0.573119
rstB	0.573005
nadD	0.572966
yegH	0.572948
yciZ	0.572764
astE	0.572608
yjjP	0.57256
melA	0.572411
epmB	0.572277
lldD	0.57212
tdcG	0.571897
cedA	0.571698
cycA	0.571656
hcaD	0.571514
eutQ	0.571508
secD	0.571328
relE	0.571197
glpB	0.57113
tyrR	0.571076
yfjM	0.570914
ilvB	0.57073
dicB	0.570697
cueR	0.570553
yjaH	0.570447
aceK	0.570297
sufD	0.570257
aslB	0.570185
glcC	0.570161
garR	0.57013
fliM	0.570118
pgaA	0.570016
mrp	0.56983
rnr	0.569565
fieF	0.569466
yeiL	0.569329
glxK	0.569049
hcaF	0.568944
ybgL	0.568913
murP	0.56889
ycaQ	0.56883
ybdM	0.568781
malE	0.568727
nudI	0.568571
btuF	0.568565
ygiV	0.568445
flu	0.568424
yhgE	0.568365
nadK	0.56829
fimI	0.56812
glmM	0.568108
pliG	0.568066
napC	0.56801
rlpA	0.567828
nei	0.567771
yiaV	0.567497
yrbL	0.567423
yadV	0.567402
hyfE	0.56734
wecH	0.567227
anmK	0.566869
uhpC	0.566666
ypdB	0.566604
bcr	0.566512
yiaC	0.566414
ispU	0.566367
aer	0.566172
yfaP	0.566138
yncD	0.566095
ryjA	0.566078
yjiN	0.566033
rlmI	0.565839
sapF	0.565736
yidX	0.565729
yjdI	0.565447
ydiP	0.565395
yhjD	0.565289
yihQ	0.565283
btuR	0.565278
dld	0.565221
ybcI	0.565193
dnaQ	0.56504
fau	0.565033
yjfI	0.564974
hisD	0.564959
ynbC	0.564933
frvB	0.564927
yciT	0.564838
rcsB	0.564826
rbbA	0.564813
ycfD	0.564719
mntP	0.564664
fepG	0.564318
yneF	0.564269
yqfA	0.564231
eutH	0.564038
chbF	0.563987
mutT	0.563762
nfrB	0.563712
hycB	0.563632
rtcR	0.56359
aegA	0.563578
bcsF	0.563504
gspE	0.563484
focA	0.563179
mdtH	0.563103
murF	0.562857
malT	0.562818
pmbA	0.562661
ybjG	0.562542
yggP	0.562406
tar	0.562315
yhcC	0.562225
appC	0.562206
pgaD	0.5622
curA	0.562198
glnV	0.562016
glnX	0.562016
malY	0.561885
araG	0.56187
yihX	0.561825
alaA	0.561744
nanR	0.561722
yhbU	0.561665
envR	0.561086
hofP	0.561052
msrC	0.561029
dkgA	0.560821
safA	0.560784
yiaW	0.560771
pncC	0.560551
nfo	0.56044
ptrB	0.560439
bdcA	0.560398
ltaE	0.560384
paaD	0.560271
ftsB	0.560252
yhjY	0.560164
yiaS	0.560146
aaeR	0.560066
ydcN	0.560038
sfmA	0.559984
rhaB	0.559878
yagE	0.559858
torZ	0.55962
ydiJ	0.559114
tesA	0.559099
carA	0.559019
thrA	0.558999
yeeS	0.558999
ynjF	0.558993
tdk	0.558742
tsaE	0.558726
malQ	0.558702
pspD	0.558651
ileT	0.558589
ileU	0.558589
ileV	0.558589
yiaU	0.558588
tusE	0.55857
rcsD	0.558413
rhmD	0.558202
cynR	0.558184
ydiE	0.558075
glpF	0.558037
ytcA	0.558035
intA	0.557959
fdnI	0.557945
glk	0.557905
prkB	0.557837
prmC	0.557786
lpxB	0.557663
yicH	0.55766
yfeK	0.557557
ybbM	0.557369
kup	0.557056
yneM	0.556994
moaC	0.556898
uhpB	0.556786
flgH	0.556693
sbcC	0.556615
ascF	0.556552
yhhS	0.556441
ybhR	0.556382
plsC	0.556332
ecpE	0.556278
cysC	0.556164
sufS	0.555975
relA	0.555943
aphA	0.555902
galK	0.555846
yfbS	0.555788
ygeX	0.555657
ybaL	0.555347
macA	0.555196
ymgC	0.555062
phoR	0.555023
ybhJ	0.554953
rutG	0.554857
gcvB	0.554789
omrB	0.554627
yfeZ	0.554558
yhjA	0.554543
mreD	0.554405
ydcP	0.5543
fabF	0.5541
ydgK	0.554054
yihL	0.55404
abgA	0.553727
hsdM	0.553721
ccmA	0.553619
lolC	0.553608
eutR	0.553275
dnaE	0.552952
hofM	0.552923
creB	0.552765
gfcC	0.55276
putP	0.552745
nemR	0.552743
yfiH	0.552707
frvA	0.552702
rsmH	0.552669
ubiC	0.552665
yjhU	0.552596
yfcR	0.552473
hflC	0.552469
oppC	0.552455
rcbA	0.552425
tdcF	0.552371
mdtA	0.552015
ydgA	0.551945
recB	0.551801
marC	0.551687
bglH	0.551469
clpS	0.551468
gspI	0.551301
flgJ	0.550908
ttdA	0.550704
pmrD	0.550287
narK	0.550262
recT	0.550169
hypF	0.55003
marA	0.549767
rpsG	0.549701
hybD	0.549457
mrcA	0.549414
ybjD	0.54935
ftsQ	0.549228
asr	0.549162
gshA	0.54916
xylR	0.549148
tqsA	0.549058
phoQ	0.548732
nfrA	0.548717
dacD	0.548646
matP	0.548604
yceK	0.548534
sucA	0.548532
cspH	0.548444
fliH	0.548421
ribC	0.548413
preA	0.548282
purF	0.54826
murC	0.548176
yajR	0.547996
tamA	0.547939
nhaR	0.547903
btuB	0.547867
murI	0.547846
tpr	0.54777
leuA	0.547696
yfdX	0.547696
bssR	0.547678
yihR	0.547655
wcaC	0.547646
napA	0.547571
ybdZ	0.547528
yfcA	0.547512
glyT	0.547493
rluD	0.547471
yqjA	0.547446
hemL	0.547436
queE	0.547353
xdhC	0.54728
recD	0.547274
araH	0.547206
garP	0.547191
acrD	0.547049
paaJ	0.546834
livF	0.546706
yhbJ	0.546688
betT	0.546682
ydiS	0.546674
uidR	0.546661
yafZ	0.546643
cheY	0.546547
dinQ	0.546537
yffP	0.54645
sra	0.546308
infC	0.546264
ves	0.54613
fepA	0.546072
paaX	0.546
idnT	0.545974
waaN	0.545892
ybjM	0.545801
rraA	0.545762
garL	0.545533
ftsW	0.545532
nrfB	0.545517
zntR	0.54551
holD	0.545417
dinJ	0.545294
dnaK	0.545122
mhpB	0.545055
sohB	0.544916
ppiA	0.544914
rsmB	0.544885
hflD	0.544881
ycbK	0.544688
insA1	0.544509
insA2	0.544509
insA3	0.544509
insA4	0.544509
insA5	0.544509
insA8	0.544509
mrdB	0.544385
ygbJ	0.544151
dam	0.544119
[truncated: 2,318 more rows]

## Sheet: Growth_0.7
gene	slowest_point
yfjI	1.76684
yfjW	1.72483
ykfM	1.51793
yadM	1.45776
yhhZ	1.45196
gtrS	1.35383
yegR	1.34455
yggF	1.32539
dcuB	1.31478
gspC	1.31189
ybfB	1.30603
waaJ	1.28471
yhjH	1.28309
mcrA	1.27811
djlB	1.25878
yafP	1.24607
nadE	1.24481
ribF	1.22749
waaL	1.22504
yliE	1.2201
amtB	1.21658
ybcK	1.21377
yjeM	1.21197
hypA	1.2079
lptF	1.19314
ymgA	1.18822
yjbL	1.18238
ydiQ	1.18073
nanS	1.17903
rssA	1.17858
yjiY	1.17545
yqhG	1.17408
dcuD	1.17151
ybhM	1.17059
lrhA	1.16728
ycdT	1.16474
yfbL	1.16459
ecpD	1.16057
elaD	1.15811
ybcL	1.15374
cbrB	1.1454
nrfA	1.14234
yehA	1.14129
lepA	1.14099
yhhY	1.1384
entD	1.13813
flgA	1.13124
ybfC	1.13057
ydgC	1.12561
wbbH	1.12487
ligB	1.12454
yedR	1.1234
ydiV	1.12269
yjcF	1.1211
iraM	1.1196
ynbG	1.11812
bglG	1.11779
waaS	1.11286
rhsA	1.11108
ygeH	1.10876
yfdF	1.10866
yqgB	1.10395
sokB	1.10048
yjcE	1.09776
yobI	1.09654
yhiJ	1.09496
ycdX	1.09169
yfbN	1.09144
yccE	1.08741
xanQ	1.08531
appY	1.07784
ydcD	1.07757
yhiD	1.0757
ibsA	1.07552
bolA	1.07462
glcA	1.07413
oriC	1.07107
queG	1.07058
yehK	1.06732
yiaM	1.06125
yagM	1.05952
yfgF	1.05917
ymfE	1.05015
waaU	1.04994
ygiZ	1.04456
ybcM	1.04327
sthA	1.04286
yidQ	1.04083
ycaI	1.04008
lit	1.03956
ybfK	1.03676
intR	1.03629
yhjB	1.03622
ytfI	1.03411
caiT	1.03374
yaiP	1.03354
ydjO	1.02971
ydjF	1.02747
birA	1.02703
emrY	1.02238
xdhD	1.02129
dhaR	1.02057
wzxB	1.01718
ybbJ	1.01607
ykgH	1.01557
sgcR	1.01359
cdsA	1.01225
rzpQ	1.00743
yddG	1.00468
ycgG	0.998937
xapB	0.991108
yghG	0.990404
yfeN	0.989917
ydjE	0.989477
cadC	0.988155
yraK	0.984435
yfeA	0.984261
yhbX	0.976679
wbbI	0.975741
mhpT	0.974724
nuoJ	0.973268
trkG	0.968854
symR	0.968731
yjhC	0.968019
dosC	0.96597
yicL	0.963533
zinT	0.963233
feaR	0.959178
yeeJ	0.956169
alpA	0.956083
ada	0.955601
ydeN	0.954009
aaeX	0.952944
pinR	0.950973
uvrY	0.949101
yddA	0.948943
basS	0.948775
hofN	0.946687
ybbC	0.946612
sfmC	0.946224
ydiM	0.946094
arfA	0.945904
chaA	0.944414
evgS	0.943851
yqeH	0.943529
ymcE	0.942715
yehU	0.942349
tmcA	0.941688
bax	0.940648
yaaY	0.940121
glf	0.939832
glmY	0.93925
yqeI	0.938508
yfaA	0.938141
ybgD	0.937312
udk	0.937155
yhhH	0.93707
yidG	0.936437
mcrC	0.936329
flk	0.936127
fimF	0.935441
yjjU	0.935265
gatA	0.93483
ypjA	0.933004
yedJ	0.932026
dpiA	0.93158
pnuC	0.931236
ygbT	0.930612
gtrB	0.930376
yieL	0.930283
yjbM	0.929608
cysG	0.929588
yfcI	0.928057
bluF	0.925594
ybhH	0.923881
yjgL	0.923823
micC	0.922905
valV	0.922873
wecB	0.919828
ydfU	0.918993
yfcO	0.918594
rrlA	0.917931
xdhB	0.917272
thrS	0.917148
yrhB	0.917049
ycfZ	0.91551
yjhB	0.913862
ydeO	0.913588
rprA	0.913225
bacA	0.912953
rsxD	0.911814
hofQ	0.910415
yedV	0.907543
cysD	0.904508
ybeT	0.904302
nanM	0.90362
mnmC	0.903485
ycjX	0.903245
alkA	0.903177
modC	0.902711
ecpC	0.90207
tff	0.901922
yehI	0.901877
yeaI	0.901556
mcrB	0.901512
waaR	0.901413
pphB	0.90137
acrF	0.901133
allC	0.899818
yhdX	0.899084
yqeG	0.898107
ygcG	0.897149
arpA	0.896219
ydjZ	0.896082
yeaN	0.895341
ygcB	0.895226
yfdE	0.894962
rtn	0.894669
nanC	0.894608
ydiL	0.894176
yihG	0.893643
yhgA	0.892442
tdcR	0.891787
ydcI	0.891171
gatD	0.890784
yebB	0.890138
pepN	0.889968
ybdO	0.889764
yigG	0.889304
mdtG	0.888863
hsdS	0.888476
pinQ	0.888124
rpiB	0.887891
ddpD	0.887399
ynbB	0.887219
rrlB	0.886949
rrlC	0.886949
rrlD	0.886949
rrlE	0.886949
rrlG	0.886949
rrlH	0.886949
cydC	0.88584
rhsD	0.885622
paaH	0.885446
rhsC	0.885129
pheU	0.884999
pheV	0.884999
yebA	0.884931
idnK	0.884827
ypeB	0.884105
yjjW	0.883399
ddpB	0.883338
fimD	0.882976
ubiX	0.882926
ivy	0.882234
yjfL	0.881829
prfB	0.881632
rihB	0.881503
fsr	0.881491
ibsC	0.880051
yqcE	0.878669
insI1	0.877947
insI3	0.877947
insI4	0.877947
yahD	0.877196
sokE	0.877173
ydbD	0.877157
yaiV	0.876877
ygeI	0.876609
yahL	0.876431
ydhQ	0.875704
yqeJ	0.875304
ychM	0.875106
yjjQ	0.874845
hokA	0.874463
ykfB	0.87442
ydaG	0.874407
napH	0.874107
fucK	0.874089
ybdR	0.873215
yqiH	0.872876
nagC	0.871965
yagU	0.871895
rhmA	0.871663
sieB	0.87164
sibC	0.871522
ydaQ	0.871038
yicR	0.870649
phnD	0.870422
alaT	0.870325
alaU	0.870325
alaV	0.870325
alaW	0.870325
alaX	0.870325
insL1	0.870204
insL2	0.870204
insL3	0.870204
cbl	0.867807
ycjS	0.867206
gmhB	0.867067
ybdG	0.866743
yjdK	0.865926
galR	0.864731
setC	0.864448
ydcF	0.864248
chiA	0.863574
ykgC	0.863382
pgaB	0.863233
ydcH	0.863178
uacT	0.862606
ygcQ	0.862584
rhsB	0.862504
gspA	0.861725
idnD	0.861428
ymfD	0.86137
smf	0.861298
rhtA	0.860873
dsbG	0.860722
rnlA	0.860706
yjiC	0.860581
ddpA	0.860407
adiY	0.860011
dcuS	0.859142
cusC	0.859034
yadC	0.858699
yodB	0.858344
csrC	0.85817
yhaC	0.85768
yidL	0.857157
kefF	0.856856
paoA	0.856382
agaC	0.855717
yfjJ	0.855653
malS	0.855376
ymfL	0.854873
mraY	0.854572
manX	0.854035
pntA	0.853851
rssB	0.85367
gspB	0.853568
mepA	0.853462
racR	0.852671
rpiR	0.851597
yqfG	0.851595
stfP	0.851364
thrT	0.851092
astC	0.851067
yhcF	0.851047
ppx	0.850967
ydaE	0.850885
hofC	0.850882
secM	0.850861
psrD	0.850588
yfdC	0.850409
yfdS	0.850254
wcaD	0.849949
tnaC	0.849698
htrE	0.849698
leuE	0.849264
coaE	0.849056
sgcQ	0.848765
yiaA	0.847948
yqiI	0.847835
yoaC	0.847737
ycdU	0.847455
mngB	0.847044
yffO	0.846822
djlA	0.846659
yghT	0.845204
yjdF	0.845175
yaeF	0.845125
yfiB	0.845035
ygjK	0.844881
ytfP	0.844755
mutL	0.843965
rrsA	0.843447
rrsB	0.843447
rrsC	0.843447
rrsD	0.843447
rrsE	0.843447
rrsG	0.843447
rrsH	0.843447
glyU	0.843334
yraI	0.843326
yhaB	0.842527
yjgN	0.842095
fliZ	0.841999
dinD	0.84183
bdcR	0.841489
rlmA	0.841247
tas	0.841097
pgaC	0.841069
ydcO	0.840946
srlR	0.84043
yfjH	0.840072
paaK	0.839748
malI	0.839599
pepP	0.839434
argW	0.839221
yadK	0.839108
ydhS	0.838959
aspT	0.838566
aspU	0.838566
aspV	0.838566
thiP	0.838417
yiiG	0.838163
ydcC	0.837974
yhhI	0.837974
frvR	0.83786
aaeB	0.837087
yehB	0.836975
ydeQ	0.836373
ybhD	0.836049
ybgJ	0.835968
fnr	0.83577
kch	0.835726
glyV	0.835722
glyW	0.835722
glyX	0.835722
glyY	0.835722
mglA	0.835273
yifK	0.835108
ydhV	0.834884
dctR	0.834749
kgtP	0.834483
yfiL	0.834155
yrhD	0.832884
mdtE	0.832438
shiA	0.832222
ryfD	0.832018
yneK	0.831723
ecpB	0.831272
kdsC	0.830778
dnaG	0.829783
ryfA	0.829636
ybiP	0.829471
cobT	0.829444
alsA	0.829438
yjdO	0.829425
mhpA	0.829315
cpxP	0.829159
ybaO	0.828652
nhaB	0.828616
yihF	0.828454
ugd	0.827978
aidB	0.827617
iap	0.827339
gspM	0.826769
ycgV	0.826569
wbbK	0.82613
ythA	0.826117
ybeF	0.826081
yebY	0.825429
thrW	0.825424
ygdQ	0.824862
rluE	0.824773
nuoM	0.824736
yciE	0.823815
hsrA	0.823763
sokC	0.823508
uidC	0.823206
avtA	0.823155
yfjP	0.823011
dadA	0.822961
ydjG	0.822776
dctA	0.822502
sdhC	0.822367
yghD	0.822274
ygfT	0.82208
yaeI	0.821909
glnG	0.821573
yjjZ	0.820717
ykfI	0.820466
yafT	0.820248
casA	0.820146
yraJ	0.819468
aaeA	0.818522
intZ	0.818074
cvrA	0.818023
ftsY	0.81791
puuC	0.817705
folX	0.817404
pppA	0.817308
yfdK	0.817011
tamB	0.816743
yihM	0.816721
tfaE	0.816682
rcsC	0.816466
ynjI	0.816191
priB	0.815959
pheL	0.8154
ymgG	0.815357
rseP	0.815168
rpiA	0.814967
yeaG	0.814966
wcaE	0.814962
yddH	0.814734
ydjK	0.814708
hyaC	0.814252
ydcK	0.814221
ytfQ	0.814207
mngR	0.813787
ygfF	0.813072
ybjX	0.811821
yjeJ	0.811489
yfbK	0.811159
nadB	0.811044
tdcA	0.810836
waaC	0.810169
hipA	0.809682
yojO	0.809087
ttdT	0.808954
asmA	0.808882
emrA	0.808575
ybeR	0.808507
ybcV	0.808395
cyoB	0.808291
yiaL	0.807972
ygeG	0.807798
ycjZ	0.80779
yhiN	0.807684
mzrA	0.807285
rzpD	0.807238
lsrR	0.806311
slyA	0.806037
gloB	0.805645
yqeC	0.805277
gsiC	0.805268
ratA	0.804711
dinG	0.804562
ynaI	0.804203
modF	0.80405
yaiS	0.803869
pitB	0.803682
rybB	0.802644
citT	0.802301
rrrQ	0.801876
aroE	0.801713
intF	0.801566
yoaA	0.800798
insD1	0.799931
insD11	0.799931
insD4	0.799931
insD6	0.799931
insD8	0.799931
insD9	0.799931
nhoA	0.799917
ynbA	0.798917
yjhI	0.79858
abgT	0.798416
codA	0.798301
ygfB	0.797914
fimZ	0.797321
scpA	0.797173
citD	0.796991
marB	0.796978
rlmD	0.796701
yfcQ	0.796087
yjjN	0.796085
gltB	0.795895
yheT	0.795888
yhiM	0.795499
ydjX	0.795418
zipA	0.79497
xylE	0.794962
sfmD	0.794446
wcaF	0.794396
pgpC	0.794323
rpoE	0.794264
crcB	0.794099
bglF	0.794053
yibA	0.793719
atpI	0.793715
hemH	0.793637
yidI	0.793627
surE	0.7936
ymgJ	0.793475
gatB	0.793432
ecpA	0.793387
uspB	0.792784
nrfG	0.792294
elfD	0.792199
elfC	0.792176
gnsA	0.791959
ddpX	0.791881
wbbJ	0.791744
ycdZ	0.791562
rimK	0.791522
rem	0.791483
mltD	0.791435
yjbS	0.79127
yobD	0.791038
napF	0.789978
eyeA	0.789117
lsrK	0.788709
nuoN	0.788664
ymbA	0.788416
creD	0.788358
yedI	0.788299
fnrS	0.788158
yjbG	0.788137
evgA	0.788051
gatZ	0.787986
psuT	0.787175
ggt	0.786858
stfQ	0.786722
yjaG	0.786442
mutS	0.786384
yagL	0.786356
ybjL	0.786141
ymfA	0.78612
ygjR	0.785945
yigF	0.785767
ynfD	0.785506
narU	0.785281
uhpA	0.784881
yhjG	0.784076
ryeA	0.783733
amyA	0.783165
ynfN	0.78316
tus	0.783045
ydhC	0.783006
puuD	0.782978
alsK	0.782759
zitB	0.782735
ilvH	0.782379
ycbU	0.782243
yjcH	0.781831
yehD	0.78175
folB	0.781524
gspO	0.781419
yegJ	0.781134
mocA	0.781062
xapA	0.780964
msyB	0.780667
ybeU	0.779614
ydeS	0.779427
yebV	0.779236
hlyE	0.77888
tsaA	0.7787
gltJ	0.778689
ibsB	0.77863
yobH	0.778454
ydiN	0.778368
xylF	0.778237
metE	0.778088
yihV	0.778076
fucP	0.777895
pptA	0.777708
intD	0.777562
ydjH	0.777505
narX	0.776769
yebT	0.776112
dhaM	0.776053
yaiO	0.775734
norV	0.775609
yohP	0.775563
perR	0.775333
dinI	0.77531
ykgL	0.774878
sibB	0.774401
argE	0.774275
cysM	0.773824
rydB	0.773624
opgC	0.772913
smtA	0.772855
cadA	0.772732
rhaS	0.772591
dsdC	0.77234
pepB	0.771672
yghS	0.771655
recJ	0.771633
insB1	0.770693
insB2	0.770693
insB3	0.770693
insB4	0.770693
insB5	0.770693
insB8	0.770693
yihW	0.770602
yjfN	0.770506
yiiR	0.770354
metN	0.769596
yieH	0.769498
ygiB	0.769451
murG	0.769404
ytfL	0.769259
waaB	0.768959
yccX	0.768654
yegI	0.767688
gspK	0.767417
aroP	0.767142
yidE	0.767058
fimE	0.766788
ycjM	0.76664
hyfB	0.765883
fliP	0.765305
yqiJ	0.765251
yafY	0.765023
coaA	0.76494
yjcC	0.764925
recN	0.764825
insK	0.763989
yeiB	0.763805
fliF	0.7637
ydbL	0.763041
elfG	0.762944
yeeE	0.762361
dadX	0.761922
yfjT	0.761843
fliL	0.761714
ybiR	0.761665
xdhA	0.761501
srlA	0.761454
yiiM	0.761428
ybgC	0.761301
ynaE	0.761253
tdcD	0.761134
setA	0.760929
cheA	0.760868
ybdN	0.760841
fimG	0.760718
aat	0.76019
lpxT	0.759914
pyrB	0.759445
cmtA	0.758977
yiaR	0.758912
ytfB	0.758702
ariR	0.758572
cysB	0.758507
ompT	0.758228
rfbB	0.757332
bfr	0.757254
ddlB	0.757229
acpT	0.757068
ybfP	0.757057
mobB	0.756626
yagN	0.756527
folK	0.755841
rrrD	0.755797
betB	0.755529
yhiI	0.755353
recF	0.755334
gtrA	0.754843
yegE	0.754666
ybbO	0.754457
insH1	0.754186
insH11	0.754186
insH15	0.754186
insH18	0.754186
insH2	0.754186
insH20	0.754186
insH4	0.754186
insH6	0.754186
insH8	0.754186
insH9	0.754186
tfaP	0.754086
maa	0.753862
yecS	0.753847
bluR	0.753819
ybhL	0.753164
ynaK	0.753132
dgoK	0.752984
appB	0.75295
ubiH	0.752901
hdeD	0.75263
folM	0.752197
pqqL	0.752122
mlc	0.75177
yhcA	0.751462
yibB	0.750924
mobA	0.75088
hisG	0.750799
carB	0.750225
ompL	0.750007
nrdF	0.749919
ynbD	0.749621
yebQ	0.749253
waaZ	0.749227
znuA	0.748762
ydhO	0.74857
ydfK	0.748553
truC	0.748367
ycgY	0.748052
ydjJ	0.747955
glcB	0.74789
yohO	0.747525
yebS	0.747014
ydeP	0.746683
yejF	0.746358
ykgJ	0.746138
bcsC	0.74604
gltP	0.746022
ypdI	0.745574
yaiC	0.74523
qseB	0.745223
sgcA	0.744945
ychA	0.744316
fecC	0.744286
hisP	0.743991
hypE	0.743932
pgpB	0.743859
thiK	0.743678
lacA	0.74344
wcaI	0.743348
cspF	0.743184
pphA	0.743158
ftsH	0.742878
flhE	0.742573
yhcG	0.74255
yfbT	0.742526
rhaT	0.742114
yrbG	0.741997
mdtL	0.741705
yfaL	0.741551
nanK	0.741496
gadY	0.740547
bioD	0.740417
ygcE	0.740266
gadW	0.740132
gspL	0.740119
ghrA	0.740059
ycjD	0.740023
yghJ	0.739529
yciV	0.739404
ybgQ	0.73933
zupT	0.738168
dcuA	0.738083
chaC	0.737731
dacB	0.737676
ygiD	0.737336
csgB	0.737112
yjhQ	0.736799
yfjS	0.736599
lhr	0.736275
yjbE	0.736115
fhuE	0.735471
yagH	0.73534
bglA	0.734743
yicN	0.734584
cvpA	0.734535
yafL	0.734382
yhaK	0.734091
pepQ	0.733473
fdhE	0.733237
aroM	0.733039
modB	0.732941
ydhU	0.732529
rpsM	0.732147
yeaP	0.732144
gcvR	0.731749
yfbO	0.731707
yahO	0.731475
yfcH	0.73138
yncL	0.731242
torY	0.731236
trmD	0.730859
vsr	0.730234
kilR	0.730182
sfmF	0.730143
bamA	0.729593
higB	0.729415
yecE	0.729368
rbsR	0.729333
rcnA	0.729213
sad	0.729114
nlpE	0.728836
yjgB	0.728809
yieE	0.728691
ynfH	0.728685
ycbL	0.728533
cspI	0.728417
yajO	0.728173
tsaC	0.727991
ruvA	0.72752
mqsA	0.727388
thiM	0.727327
rayT	0.726925
ydhI	0.726752
yhcD	0.726591
uof	0.726565
insH25	0.726564
treB	0.726539
yneE	0.726467
nuoB	0.726432
nrdD	0.726231
dcp	0.726138
yjfF	0.72594
ibsE	0.725939
xylA	0.725932
ycbZ	0.725775
leuO	0.725702
rfbC	0.724658
ygdR	0.724601
ychE	0.724012
waaF	0.724011
yibH	0.723929
cynT	0.72392
cheR	0.723503
cfa	0.723395
fliR	0.723176
ybiA	0.722792
ybjK	0.722751
pabA	0.722718
rzoD	0.72259
mtfA	0.722425
ybgP	0.721883
ybiO	0.72185
yadS	0.721797
prlF	0.721681
chpS	0.721558
leuX	0.721518
glnB	0.72126
yeiG	0.721232
bcsE	0.721183
dgt	0.721097
yahF	0.720809
ykfG	0.720742
ydfO	0.720536
ybgF	0.720339
rspB	0.720101
hisS	0.720076
yjeO	0.720007
yjeH	0.719789
glpQ	0.719497
xylB	0.719465
livJ	0.719058
rarD	0.718983
tdcB	0.718704
rzoR	0.718464
ruvB	0.718158
yjiE	0.718007
ssrS	0.717383
wcaM	0.71737
ygbM	0.717136
yciW	0.716799
ytjA	0.716683
ykgI	0.716491
ccmC	0.716371
ryeB	0.716314
artJ	0.716256
psiF	0.716195
hybB	0.716043
yeaY	0.716027
syd	0.715777
yafE	0.715529
abgR	0.71535
yfeO	0.715132
ihfB	0.715119
yaeP	0.71506
hycA	0.714782
hisL	0.714569
tauD	0.713755
ydfV	0.713739
cbpM	0.713725
mug	0.713452
purR	0.713372
yeeZ	0.713314
xerD	0.713297
kefB	0.713064
ybhI	0.713062
spf	0.712831
edd	0.712633
fimB	0.712307
kdgR	0.712261
mokB	0.712216
yecR	0.712041
narY	0.711936
glnK	0.711753
yceG	0.711464
purP	0.711435
rpoN	0.711212
paaY	0.710912
nuoH	0.710741
gadX	0.710677
yibG	0.71058
bglJ	0.710434
pabB	0.710429
cutC	0.710314
thiD	0.710275
cobU	0.710185
elfA	0.709756
csgD	0.70931
mhpD	0.70922
yceQ	0.709194
hycC	0.709187
yibI	0.708566
yfjR	0.70855
mlaF	0.70848
rutD	0.708279
ung	0.708242
cusB	0.708042
acrB	0.707969
polB	0.707897
sibD	0.707718
ynjC	0.707608
plsX	0.707351
yqeB	0.707253
astD	0.707023
mnmG	0.706668
ydjI	0.706577
clcB	0.706209
fbp	0.706184
dhaK	0.706089
pqiB	0.705826
yadD	0.705496
murR	0.705161
fepB	0.70512
yrdD	0.704647
yjhG	0.704496
yadE	0.704329
ybcH	0.704172
yaiI	0.704078
ydgJ	0.704021
idnR	0.703911
clpB	0.703633
csgC	0.703613
mdlB	0.703599
yhjV	0.703522
ymgE	0.703171
hypC	0.702644
ptsI	0.702583
cheB	0.70247
yifB	0.702056
ygbN	0.702009
fucR	0.701872
djlC	0.700936
argC	0.700889
yahA	0.700803
adiC	0.70066
fecR	0.700605
dpiB	0.700472
hyfR	0.700205
hdhA	0.700031
dcm	0.700018
gldA	0.700001
yjdL	0.699945
yciC	0.699832
ydeH	0.699559
acnA	0.699449
caiC	0.699433
bioC	0.699299
yegS	0.699194
acrE	0.699041
ydhT	0.698208
hyfF	0.698112
gsiA	0.697798
tehA	0.697782
ycgX	0.697697
yeiE	0.697687
ychJ	0.697144
talA	0.697096
yqgC	0.696999
putA	0.69691
oppF	0.696869
malF	0.696863
pstC	0.696849
ibsD	0.69647
apbE	0.696227
ypdA	0.696208
nadA	0.696027
cspB	0.695934
yeaR	0.695933
mdtO	0.695857
ykgF	0.695678
yedK	0.695534
ftsI	0.695496
yeaM	0.695462
ynhG	0.695431
hslV	0.695373
ygaH	0.695329
emrE	0.6953
ampC	0.694898
yidF	0.694831
hinT	0.694318
ydjM	0.694194
nrdG	0.69416
yfhM	0.694089
yhdN	0.693969
atpG	0.693388
ptsP	0.693377
livM	0.693376
pbpC	0.693207
fsaB	0.693131
tusC	0.692993
can	0.69298
ydiI	0.692952
ydbC	0.692949
chiQ	0.692739
yaiW	0.69251
waaP	0.692503
yjbT	0.692361
yfaT	0.692319
araJ	0.692295
ymgF	0.692034
sgcX	0.691997
apaG	0.691983
rihC	0.691798
paaG	0.691741
yhjR	0.691598
fliO	0.691575
yrfF	0.691523
ylcG	0.69135
yafJ	0.691239
yaiA	0.691027
yafC	0.69092
yedZ	0.6902
hybE	0.689854
nac	0.689716
ydiU	0.689508
ydiZ	0.689485
arnT	0.689398
yjgH	0.689346
tolB	0.688978
paaA	0.688971
atoE	0.688858
qorB	0.68884
yjfZ	0.688819
stfR	0.688747
ybfD	0.688726
ispD	0.688663
ybhP	0.688407
cusS	0.688223
ptsN	0.688163
mscS	0.688002
dbpA	0.687979
kdgT	0.687895
ptrA	0.687837
sseB	0.687736
psrO	0.687678
yceJ	0.687496
ydhF	0.687042
gmr	0.68677
ecpR	0.6867
hisF	0.686637
nnr	0.686634
acpS	0.686424
ysaA	0.686268
kdpC	0.686136
treA	0.686067
yfbP	0.686062
fliE	0.68602
abgB	0.685967
ygeA	0.685781
lplA	0.685689
lsrE	0.685554
ybaE	0.685496
yqeF	0.685386
rplL	0.685361
mcbR	0.685291
yigB	0.685121
yegX	0.685084
yadL	0.685009
yjhF	0.684991
cbtA	0.684908
aldA	0.684894
yahE	0.684875
agp	0.684755
yafN	0.684581
rffG	0.684353
ynfC	0.684153
ydcV	0.68414
argA	0.683843
yijO	0.683824
purH	0.683783
ymfI	0.683455
ycbV	0.683375
xylG	0.683261
ygbI	0.683178
atpB	0.683157
yfiN	0.682883
ybjJ	0.682825
tfaQ	0.682746
tfaR	0.682746
clsC	0.682709
potI	0.682416
xerC	0.682398
hokE	0.681742
hflX	0.681493
lsrB	0.681474
nrdI	0.681355
emrK	0.681333
allD	0.68117
ybbY	0.681125
rihA	0.681029
csgG	0.681022
csdA	0.680992
tgt	0.680961
phr	0.680844
kdpF	0.680816
rfbA	0.680604
yihO	0.680598
ycfT	0.680534
recE	0.68041
aes	0.680329
casC	0.680066
ybeZ	0.680001
yafD	0.679929
lipB	0.679887
yjdJ	0.679394
ampG	0.679145
phoE	0.679037
phoA	0.678974
fes	0.678909
aldB	0.678895
ynjE	0.678716
dgoR	0.678668
rimL	0.678609
sgrR	0.67843
waaQ	0.678323
xapR	0.677998
yhdZ	0.67783
cynX	0.67783
pqiA	0.67778
bglB	0.677499
frmR	0.677436
katE	0.677433
glpT	0.677397
yhhA	0.677369
fimC	0.677169
yidD	0.677131
bcsG	0.677041
yeeO	0.676931
purK	0.67693
cbrC	0.676613
ispE	0.67653
ydfR	0.676471
ygcN	0.67621
yqeL	0.676119
opgB	0.676085
insJ	0.676023
yfdR	0.675846
lptD	0.675672
arnA	0.675624
bcsA	0.675612
nudL	0.675572
yidR	0.675397
nohD	0.675144
pka	0.675141
rarA	0.675009
cydA	0.674887
galP	0.674599
ykgD	0.674571
nrfF	0.67435
argO	0.674206
cpxA	0.674161
ydhB	0.674117
yecH	0.674094
nudC	0.674052
yfeD	0.67392
holB	0.673352
sfmH	0.673251
yjjI	0.673048
ribD	0.672984
ybeX	0.672883
isrC	0.672861
casE	0.672784
leuS	0.672767
yehC	0.672765
yddW	0.672746
ygeV	0.672706
yedW	0.672677
atoD	0.672503
araC	0.672188
yibF	0.672086
yicO	0.672026
ydcS	0.671946
kduD	0.671901
rsd	0.671724
nikD	0.671572
yacH	0.671488
mscM	0.671482
yibN	0.671336
mreC	0.671332
yeeR	0.671104
yfeR	0.67109
ugpE	0.670894
rtcA	0.67088
yehP	0.670861
ycjG	0.670789
epd	0.670587
serW	0.670532
serX	0.670532
ligA	0.670484
ddpF	0.67034
menA	0.670307
flgF	0.670198
yegV	0.670051
yqcG	0.670047
higA	0.669974
ygjI	0.669785
cysJ	0.669691
yjjL	0.669634
cobC	0.669533
ascG	0.66934
ygcR	0.669221
lgt	0.669217
yjiK	0.669201
emrB	0.669166
cohE	0.669034
ycjT	0.668961
nrdH	0.668894
ypeA	0.668865
fadJ	0.668807
chbC	0.668764
cho	0.66871
appA	0.668682
mdtI	0.668667
hofB	0.668565
sibE	0.668461
ymgI	0.668195
yeiS	0.668012
lsrD	0.667986
rfaH	0.667857
nudJ	0.667671
yjcB	0.667454
psuK	0.667382
amiB	0.667348
yfdY	0.666834
nupX	0.666818
yhjC	0.666801
yjdA	0.666717
puuR	0.666616
proV	0.666445
ppsR	0.666417
cybB	0.66629
yhdP	0.666249
yfcJ	0.665972
waaA	0.665655
yciX	0.665557
potH	0.665373
yidZ	0.665373
chbR	0.665261
kdpD	0.665237
cyaA	0.66514
ydeA	0.665083
mpaA	0.664856
ybiH	0.664736
arnF	0.664673
yjeN	0.664156
miaA	0.6641
gadC	0.664089
hisM	0.66398
yibD	0.663865
ycbF	0.66354
cusA	0.66354
yfaQ	0.663418
map	0.663417
nrdE	0.663373
yadI	0.663366
dxs	0.663118
yaaJ	0.663052
gluQ	0.662965
sgcC	0.662714
nsrR	0.662689
otsA	0.662485
ybbW	0.662187
araE	0.662186
ymiB	0.661756
phoH	0.661737
yffN	0.661321
ybdF	0.661237
holC	0.661191
hdfR	0.661141
dnaA	0.661128
yfbM	0.661116
ycfJ	0.66094
yagK	0.660792
ssuA	0.660643
gspD	0.660515
yejA	0.660469
cmtB	0.660468
cydD	0.660372
ybgO	0.660336
napG	0.660328
sapD	0.660291
fadR	0.660106
ycfP	0.66009
moeA	0.660016
yjiH	0.65976
waaY	0.659754
glpK	0.659724
flgC	0.659646
yfgM	0.659581
yciQ	0.659574
wcaN	0.659509
ybcW	0.659478
yeaE	0.659429
chbG	0.659089
yfjZ	0.659086
phnF	0.659011
yeaK	0.658887
slyX	0.658831
rnpB	0.658466
gltS	0.658251
yahK	0.658251
ybeL	0.658056
garK	0.657949
ygaP	0.657924
yfjY	0.65783
yggR	0.65782
minC	0.657788
rcsA	0.657454
entF	0.657379
ybjH	0.657355
yccJ	0.657302
mdtC	0.657155
rstB	0.657074
solA	0.656552
tusD	0.656525
yaaI	0.656432
aas	0.656425
ybdL	0.65634
rhmT	0.656326
glnD	0.656248
rzoQ	0.656241
ydfI	0.656039
hcaD	0.655794
eutQ	0.655667
eutA	0.655595
glpD	0.655582
aroB	0.655558
wecA	0.655531
yhbE	0.655531
kbaY	0.655508
yniB	0.655383
torS	0.655354
hscC	0.6553
yihN	0.655166
rlmC	0.655101
ykfA	0.655096
yibQ	0.65506
yfjL	0.655008
relB	0.655003
nlpI	0.654971
cdh	0.654771
gpp	0.654457
yggW	0.654306
topB	0.654219
yggC	0.654054
rbn	0.653991
sufA	0.653975
yfiR	0.653949
yqhA	0.65382
ycfD	0.653456
gph	0.653332
narQ	0.653324
yjtD	0.653183
creA	0.653063
potG	0.652996
cbrA	0.652872
recO	0.652814
yqgA	0.652787
prc	0.652753
tatE	0.652741
lolB	0.652675
yjjB	0.652506
lplT	0.652389
gstB	0.652353
wcaL	0.652135
csgE	0.651858
yphG	0.651732
mtlD	0.651674
fixA	0.65157
ydaU	0.651542
ybaT	0.651514
ybaS	0.651501
nupG	0.651412
citC	0.651153
aegA	0.651066
ydgI	0.650979
murE	0.650866
tyrR	0.650708
yehM	0.650601
mdtJ	0.650473
gcvA	0.650393
rlmM	0.650257
yeaJ	0.650221
trg	0.650082
ylaC	0.650037
ybeQ	0.649968
intE	0.649947
lsrF	0.649842
helD	0.649755
eutD	0.64968
tadA	0.649545
yiaC	0.649438
mdaB	0.649345
ysaB	0.649279
rdoA	0.649187
gltF	0.649154
tnaB	0.649063
ykfH	0.648935
ygfZ	0.648593
yebK	0.648575
yfeS	0.648487
ycaK	0.648087
yciS	0.648055
napC	0.648033
caiF	0.648031
rnd	0.647752
acrR	0.647722
fkpA	0.64769
hisQ	0.647603
yeiL	0.647576
bssS	0.647176
ylaB	0.647102
ydhX	0.647079
ypdB	0.64699
mutH	0.646931
lpoB	0.646768
recC	0.646735
yccS	0.646679
recG	0.646563
yneJ	0.646404
ynbC	0.646218
astB	0.646176
yraH	0.645822
arsB	0.64565
wzyE	0.645579
yciZ	0.645569
fieF	0.645555
paaD	0.645483
ypjJ	0.645352
yjjM	0.645189
fumA	0.645136
rplV	0.645023
ycaN	0.644995
sbcB	0.644948
oppB	0.644918
alsC	0.644821
folP	0.644813
yfjM	0.644645
yghA	0.644431
yliI	0.64443
ygbF	0.644429
yiiF	0.644401
ynfE	0.644395
insQ	0.644281
speC	0.644275
bioH	0.644217
cedA	0.644105
ybaP	0.644099
garD	0.643945
lacI	0.643936
ydiJ	0.64392
yjhH	0.643811
pcm	0.643477
pgaA	0.643474
yfbR	0.643474
rhaB	0.643467
rep	0.643395
yhfX	0.643325
hcaR	0.643148
rutB	0.643126
ydcR	0.642951
wecD	0.642819
paoD	0.642737
fbaB	0.642556
opgH	0.642439
astE	0.642399
ydcZ	0.642324
mutT	0.642216
rhmR	0.642136
btuC	0.64213
hrpA	0.642037
yshB	0.641929
rlmI	0.641878
yfjK	0.641785
cycA	0.641539
ttdR	0.641415
yqhD	0.641193
atoS	0.641004
yoaD	0.640923
mak	0.640807
insG	0.640678
yfgJ	0.64064
aer	0.640484
fepC	0.64047
dld	0.640466
yajI	0.640448
phnH	0.640313
rcsB	0.640167
yihP	0.64001
yffQ	0.639993
yieP	0.639952
thiH	0.639823
rsxC	0.639667
ydhY	0.639574
melA	0.639561
glmM	0.63928
eptA	0.63925
yejE	0.639033
anmK	0.638856
panE	0.638693
yhhJ	0.638382
yaiL	0.638349
agaV	0.638314
proY	0.63825
quuD	0.638214
insC1	0.637879
insC11	0.637879
insC4	0.637879
insC6	0.637879
insC8	0.637879
insC9	0.637879
thrA	0.637653
flgD	0.637402
ytfR	0.637355
prmC	0.637326
elbB	0.637289
ftsN	0.637235
rcsD	0.637129
ampD	0.637091
pyrF	0.637078
hypD	0.637005
mdtD	0.636918
nrfE	0.63645
casD	0.63639
yqjA	0.636373
ssuC	0.636309
appC	0.635914
nadK	0.63591
yfiE	0.635837
cirA	0.635795
rhmD	0.635684
yecT	0.635679
pliG	0.635481
allR	0.635431
minD	0.635367
csiE	0.635224
murP	0.635215
aspS	0.635074
yegH	0.63506
yjfI	0.634892
ilvM	0.63489
rne	0.634818
glxK	0.634753
yebW	0.634641
ybbL	0.634629
ybgL	0.634532
fau	0.6345
fadK	0.634328
envR	0.634243
yidX	0.633928
yfcS	0.633605
hyfE	0.633462
rnr	0.633287
ybcI	0.633108
curA	0.632969
secD	0.632952
yahB	0.632881
dkgA	0.632866
yadV	0.632705
yjfP	0.632569
lpxB	0.632262
cdaR	0.63219
mdfA	0.632163
yjdI	0.631906
hycB	0.631703
nudI	0.631644
mrp	0.631563
nfo	0.631525
malE	0.631412
hsdM	0.631355
dsdX	0.631264
ygeX	0.631256
yhjD	0.631074
fdrA	0.631047
thiF	0.631005
murF	0.630877
yeeS	0.6307
tdcF	0.630682
torZ	0.630551
tsaE	0.6303
tolA	0.63029
frvB	0.630247
fimI	0.630175
aslB	0.630012
narK	0.629959
ybbP	0.629935
gudP	0.629814
yneM	0.629746
uspF	0.6297
ybhA	0.629684
pmbA	0.629587
chiX	0.629536
bisC	0.629535
nlpA	0.629329
ftsB	0.629094
prkB	0.629091
sapF	0.628943
kup	0.628809
yihL	0.628689
ilvB	0.628686
ybdM	0.628601
yqeK	0.628547
yjjP	0.628506
glcC	0.6284
yicH	0.628296
yhgE	0.628275
epmB	0.628274
lldP	0.628171
yfaD	0.627797
glpB	0.627753
nemR	0.627743
flu	0.627741
sbcC	0.6277
dtpB	0.627618
yhhS	0.627613
ispU	0.627542
malQ	0.62746
btuR	0.627227
yneF	0.627045
acs	0.626925
hisD	0.626714
dusB	0.626686
dmlR	0.626417
yncD	0.626355
yfeK	0.626311
eutH	0.62629
araG	0.626031
tusE	0.625819
bsmA	0.625717
hflD	0.625604
galK	0.625598
recT	0.625495
fryA	0.625447
uhpB	0.625431
yegW	0.6254
ydiP	0.625326
fhuC	0.625323
ltaE	0.625268
tyrB	0.625254
garR	0.625208
nfrB	0.624951
ccmA	0.62486
ycaQ	0.624707
gabT	0.624644
bcr	0.624615
yiaV	0.624594
chbF	0.62445
ninE	0.624374
frvA	0.624289
yhcC	0.624164
aaeR	0.623799
fepA	0.623787
ymgC	0.623753
nrfB	0.623692
yjiL	0.623686
dnaQ	0.62364
safA	0.623492
yqfA	0.623475
atoC	0.623431
sufS	0.623426
pspD	0.623412
fecE	0.623322
pmrD	0.623163
relA	0.623158
yihQ	0.62292
ybbM	0.622739
yiaW	0.622457
dgoT	0.622417
cynR	0.622269
valW	0.622242
yjaH	0.622216
yjhU	0.622199
yhjY	0.622138
yagE	0.622108
phnN	0.621812
wecH	0.62169
insF1	0.621649
insF2	0.621649
insF3	0.621649
insF4	0.621649
insF5	0.621649
dosP	0.621477
tar	0.621292
marC	0.621182
pgaD	0.620989
paaI	0.620942
rutG	0.620936
yehY	0.620691
hyfC	0.620686
yfiH	0.620572
kptA	0.620287
melR	0.620018
fliM	0.619997
napA	0.619921
lldD	0.619753
speG	0.619745
yhbU	0.619734
btuB	0.619682
fabF	0.619541
ryjA	0.619432
xylR	0.619394
dapF	0.619374
argB	0.619251
guaD	0.618973
ptrB	0.618934
ynfF	0.618735
sra	0.618548
putP	0.618546
tesA	0.618529
nadD	0.618521
ytcA	0.618468
ydcN	0.618449
ybhJ	0.618437
fdnI	0.618374
ybjD	0.61832
yaaX	0.618295
yecC	0.618102
bglH	0.618014
leuA	0.618011
phoR	0.617888
yfcA	0.617811
murB	0.617784
frvX	0.617703
nhaR	0.617572
waaN	0.61755
plsC	0.617485
ydhW	0.617281
yibT	0.617037
pncC	0.616944
dnaE	0.616895
ycbK	0.616835
trpE	0.61679
tdk	0.616639
rcbA	0.616629
clpS	0.616574
yihX	0.616516
cysW	0.616503
queE	0.616348
rlpA	0.615828
yffP	0.615547
gspI	0.615539
yceK	0.615467
yeiH	0.615424
yihR	0.615384
flgH	0.615328
flhB	0.61516
ascF	0.615147
dacD	0.615073
yeiQ	0.615063
yedP	0.615011
mdtA	0.614785
bssR	0.614579
lysA	0.614423
paaJ	0.614297
sibA	0.614046
alaA	0.613986
murI	0.613936
ileT	0.613875
ileU	0.613875
ileV	0.613875
paaX	0.613775
fliH	0.613653
garP	0.613615
ygiV	0.613606
oppC	0.613473
frlD	0.613413
glgB	0.613399
yrbL	0.613355
hflC	0.613222
malY	0.612907
glk	0.612539
idnT	0.612473
marA	0.612425
proW	0.61231
tqsA	0.612055
cysC	0.612039
nfrA	0.611972
hofM	0.611896
cysP	0.611786
ybdZ	0.611726
nanR	0.611708
mrdB	0.611626
ybhR	0.611615
purF	0.611388
cspH	0.611304
yciT	0.610999
tdcG	0.610942
yqiB	0.610917
gadE	0.610848
nrfD	0.610844
feoC	0.610752
yhbJ	0.610557
dicB	0.610534
fecB	0.610461
gspE	0.610441
chiP	0.610109
ydcP	0.610011
cytR	0.609979
mntP	0.609894
ribC	0.609886
gshA	0.609842
gcvB	0.609781
aceK	0.609713
yfbS	0.609704
rsxB	0.609616
glnE	0.609586
rbbA	0.609492
fepG	0.609254
yfjX	0.609237
ydgK	0.609142
sfmA	0.609124
tamA	0.608978
ftsQ	0.608923
lolC	0.608789
bcsF	0.60877
pssA	0.608738
wcaC	0.608532
matP	0.608529
dinJ	0.608484
ybaL	0.608345
acpH	0.60826
yfeZ	0.608235
prpE	0.608226
sucA	0.608163
ycfS	0.608142
dnaK	0.608111
yggD	0.607814
purL	0.607776
ybjG	0.607775
nadC	0.607769
rluD	0.607666
ugpA	0.607296
mrcA	0.607205
abgA	0.607198
sufD	0.607145
ssrA	0.607076
gsk	0.607028
yfjQ	0.606948
recX	0.606769
mntR	0.606741
yqjI	0.606581
phoP	0.606547
hemE	0.606236
ycjW	0.606187
ydgA	0.606175
mutM	0.606124
rlmE	0.606094
bioF	0.606006
ygaU	0.605877
mdtH	0.60583
recB	0.605783
yhdE	0.605709
uidB	0.605679
nagZ	0.60563
hypF	0.605607
pflD	0.60555
yaiZ	0.605051
clsB	0.605031
malX	0.604969
yfhG	0.604933
xdhC	0.604776
malT	0.604763
ftsW	0.604759
dgoA	0.604424
ygiS	0.604302
mhpB	0.604299
rsmB	0.604176
ygbK	0.603887
ydiS	0.603774
flgJ	0.603685
hcaT	0.603374
cheY	0.603251
efeB	0.603242
ves	0.603207
yiaS	0.603087
gfcC	0.602928
yohC	0.602918
garL	0.60279
hcaB	0.602723
yegQ	0.602706
ftsA	0.602695
mngA	0.602606
relE	0.602576
araH	0.602562
flgK	0.602445
sbmA	0.602287
ppiA	0.602119
asnC	0.602105
ccmB	0.602062
ydaM	0.601962
dam	0.601865
infC	0.601782
yfaP	0.601758
ravA	0.601613
phoQ	0.601471
btuF	0.601455
mreD	0.601273
yafO	0.601189
ansP	0.601128
purU	0.601064
potE	0.601046
yajR	0.601027
ytfF	0.600946
pdxY	0.60082
yhaO	0.600817
[truncated: 2,318 more rows]

## Sheet: Growth_0.4
gene	slowest_point
yfjI	1.93851
yfjW	1.87668
ykfM	1.65695
yadM	1.58092
yhhZ	1.57679
gtrS	1.47047
yegR	1.46713
yggF	1.45778
dcuB	1.43165
gspC	1.41799
ybfB	1.41778
waaJ	1.40066
djlB	1.39532
yhjH	1.38361
mcrA	1.3737
nadE	1.36162
hypA	1.35851
amtB	1.3301
ribF	1.33007
yafP	1.32839
waaL	1.32666
yjeM	1.3204
yliE	1.31938
ybcK	1.31753
yjbL	1.28882
ydiQ	1.28363
yjiY	1.28289
ybhM	1.28111
lptF	1.28105
nanS	1.28064
yqhG	1.27913
ymgA	1.27394
dcuD	1.27329
rssA	1.27029
yfbL	1.26883
ecpD	1.26129
ycdT	1.25872
lrhA	1.24809
cbrB	1.2472
yehA	1.24615
ybcL	1.24606
elaD	1.24317
lepA	1.2402
nrfA	1.24006
entD	1.23817
wbbH	1.232
yhhY	1.22779
bglG	1.22722
ybfC	1.22671
flgA	1.22637
yqgB	1.21698
yjcF	1.21519
ydgC	1.21371
ligB	1.21346
ydiV	1.21018
iraM	1.20989
yedR	1.20823
ygeH	1.20625
waaS	1.205
rhsA	1.20097
yfdF	1.19995
sokB	1.19867
ynbG	1.19403
yjcE	1.19348
yobI	1.18236
xanQ	1.18174
yfbN	1.18059
ycdX	1.17962
bolA	1.17778
yhiJ	1.17549
yccE	1.17499
yhiD	1.17489
appY	1.17021
ibsA	1.16869
glcA	1.1677
oriC	1.16337
ydcD	1.16074
yiaM	1.15798
yehK	1.15563
queG	1.14702
yfgF	1.14546
ymfE	1.1451
yagM	1.14199
yhjB	1.13797
waaU	1.13639
sgcR	1.1343
ygiZ	1.13154
ycaI	1.1304
lit	1.12806
ytfI	1.12561
sthA	1.12471
yaiP	1.11541
xdhD	1.11508
intR	1.11491
ybfK	1.11436
yidQ	1.11141
birA	1.11092
wzxB	1.10777
emrY	1.1075
caiT	1.10676
dhaR	1.10635
ydjF	1.10601
ykgH	1.10186
ydjO	1.10101
ybbJ	1.10072
ybcM	1.09889
ycgG	1.09036
cdsA	1.09033
yddG	1.08844
cadC	1.08212
rzpQ	1.07942
yfeN	1.07853
yghG	1.07576
yicL	1.07501
yraK	1.07106
ydjE	1.06755
xapB	1.06753
mhpT	1.06746
yfeA	1.06455
dosC	1.06135
trkG	1.05333
chaA	1.05217
wbbI	1.05161
nuoJ	1.05125
aaeX	1.04971
yhbX	1.04934
yaaY	1.04534
tmcA	1.04504
yedJ	1.04485
ybbC	1.04246
yjhC	1.04209
zinT	1.0395
wecB	1.03944
yddA	1.03822
yfaA	1.03794
ydeN	1.03754
ybhH	1.03362
ada	1.03208
sfmC	1.03094
symR	1.03088
hofN	1.03032
flk	1.02679
yrhB	1.02632
uvrY	1.02628
ydiM	1.02588
pinR	1.02558
feaR	1.02531
ybgD	1.02478
yidG	1.02376
evgS	1.02334
gtrB	1.02291
glmY	1.02241
yeeJ	1.02223
yqeI	1.02183
fimF	1.02003
bluF	1.01947
ymcE	1.0194
glf	1.01822
basS	1.01731
udk	1.01705
yfcI	1.01651
arfA	1.01606
yqeH	1.0159
yhhH	1.01471
valV	1.01464
dpiA	1.01349
rrlA	1.01309
gatA	1.0125
mcrC	1.01151
yjbM	1.01043
alpA	1.01025
thrS	1.00944
yjjU	1.00854
cysG	1.00724
yieL	1.00705
rrlB	1.00688
rrlC	1.00688
rrlD	1.00688
rrlE	1.00688
rrlG	1.00688
rrlH	1.00688
ypjA	1.00641
modC	1.00576
pnuC	1.00259
yehU	1.00142
ygbT	0.999971
ydeO	0.9987
bacA	0.995725
yjgL	0.995676
ydjZ	0.995538
xdhB	0.995319
pepN	0.993207
hofQ	0.9928
fsr	0.991498
ycfZ	0.990663
bax	0.99053
rprA	0.988867
ycjX	0.988813
yjjW	0.988435
tff	0.987825
rpiB	0.987719
yehI	0.98771
nanM	0.986791
ydfU	0.98644
yfcO	0.984993
nanC	0.982918
yeaI	0.982766
micC	0.98247
yedV	0.982142
yhdX	0.982118
yjhB	0.981948
allC	0.981274
ecpC	0.980508
mnmC	0.980442
ydaQ	0.979471
ykfB	0.979319
mdtG	0.979317
yqeG	0.979054
pheU	0.978836
pheV	0.978836
yhgA	0.978726
yjfL	0.978506
mcrB	0.978036
cysD	0.977971
pphB	0.977055
ybeT	0.976932
ydcI	0.976852
ygcG	0.976669
rsxD	0.975435
ddpD	0.974068
fucK	0.973542
waaR	0.973239
ydaG	0.972949
pinQ	0.97245
yigG	0.971987
yeaN	0.971653
ybdO	0.971228
arpA	0.971211
yebB	0.970978
tdcR	0.970212
rtn	0.969842
yihG	0.969533
paaH	0.96859
gmhB	0.968238
ydiL	0.967472
sokE	0.967163
yfdE	0.966906
prfB	0.966713
ubiX	0.965205
alkA	0.965095
sibC	0.964923
ygcB	0.963905
ivy	0.963685
psrD	0.963541
paoA	0.963477
napH	0.963094
ynbB	0.96124
ybdR	0.961084
ygeI	0.960162
yebA	0.959835
ypeB	0.959649
gatD	0.958407
cydC	0.957306
rhmA	0.955032
rhsC	0.954991
yqcE	0.954874
rihB	0.954295
rnlA	0.954056
rhsD	0.953566
yahD	0.953414
hsdS	0.95282
ydbD	0.951941
phnD	0.951633
ydhQ	0.951628
yjjQ	0.95155
djlA	0.950902
yicR	0.950571
ychM	0.950109
idnK	0.949331
cbl	0.949005
yqeJ	0.948005
insL1	0.947965
insL2	0.947965
insL3	0.947965
nagC	0.947881
yqiH	0.946931
bdcR	0.946175
acrF	0.94578
ibsC	0.945624
yaiV	0.94506
fimD	0.944519
uacT	0.944275
csrC	0.944262
agaC	0.943103
yahL	0.942988
alaT	0.942357
alaU	0.942357
alaV	0.942357
alaW	0.942357
alaX	0.942357
dcuS	0.941807
yhcF	0.941171
rhsB	0.940538
gspA	0.940432
ybdG	0.939782
insI1	0.939442
insI3	0.939442
insI4	0.939442
sieB	0.939309
hokA	0.939103
rhtA	0.939101
ycjS	0.939032
ryfD	0.93878
ddpB	0.936325
dsbG	0.935631
adiY	0.934743
ddpA	0.934424
yagU	0.934211
mutL	0.934137
kdsC	0.934027
nhaB	0.933463
chiA	0.932975
yjiC	0.932677
setC	0.932224
malS	0.932016
ymfD	0.931686
yjdK	0.930554
pgaB	0.930436
yfjJ	0.93002
ykgC	0.929991
galR	0.929866
yadC	0.929863
ydcF	0.929689
yodB	0.929602
yfiB	0.929232
ygcQ	0.929162
wcaD	0.928734
yidL	0.927865
yhaC	0.927724
cusC	0.926503
manX	0.926486
srlR	0.926204
kefF	0.926124
yfdC	0.92578
leuE	0.925484
mngB	0.925459
yjdF	0.925304
yaeF	0.924272
yoaC	0.923725
ppx	0.922354
ydaE	0.921807
ymfL	0.921513
ydcO	0.921455
yehB	0.921418
mepA	0.921311
yghT	0.921309
yiaA	0.920942
thrT	0.920802
pepP	0.920696
rpiR	0.920358
thiP	0.920071
stfP	0.919861
racR	0.91945
ybeF	0.919411
dctR	0.919282
yqiI	0.918989
yqfG	0.918951
idnD	0.918806
coaE	0.91845
dinD	0.916721
hofC	0.916696
smf	0.916604
gspB	0.915589
malI	0.915476
rssB	0.914846
yjgN	0.914337
ydcH	0.913127
yfdS	0.912909
astC	0.91249
mraY	0.912309
yihF	0.911747
yjjZ	0.911149
htrE	0.911123
ygjK	0.910749
yadK	0.910548
hyaC	0.910427
mhpA	0.909028
shiA	0.908833
paaK	0.908825
yhaB	0.908308
rrsA	0.908266
rrsB	0.908266
rrsC	0.908266
rrsD	0.908266
rrsE	0.908266
rrsG	0.908266
rrsH	0.908266
fliZ	0.90785
ugd	0.907513
pntA	0.907485
rluE	0.90746
yraI	0.907315
glyV	0.907223
glyW	0.907223
glyX	0.907223
glyY	0.907223
tas	0.907218
aspT	0.906993
aspU	0.906993
aspV	0.906993
ycdU	0.906941
yffO	0.90654
rybB	0.906538
ecpB	0.906132
tnaC	0.906117
alsA	0.90524
sgcQ	0.904976
pheL	0.904933
puuC	0.904914
yciE	0.904807
dnaG	0.904773
rlmA	0.904538
pgaC	0.904258
cpxP	0.903666
ycgV	0.903376
yfjH	0.902814
glyU	0.902074
frvR	0.901597
mglA	0.901438
cobT	0.901407
ydhS	0.901391
ydcC	0.901335
yhhI	0.901335
yiiG	0.901224
ybaO	0.900661
ydeQ	0.899746
dctA	0.899401
iap	0.899363
kgtP	0.899073
ybhD	0.898941
fnr	0.898932
ydjG	0.898908
aroE	0.897809
sokC	0.89755
intZ	0.896983
gspM	0.896824
wbbK	0.896795
ydhV	0.896693
aidB	0.896604
ythA	0.896399
yaeI	0.896307
yjdO	0.896291
argW	0.896193
yafT	0.895528
thrW	0.895481
ymgG	0.894693
secM	0.894283
nuoM	0.894111
aaeB	0.894014
kch	0.893802
yneK	0.893626
intF	0.893573
ykfI	0.89342
ytfP	0.893034
folX	0.892996
nadB	0.892733
ynjI	0.89264
hsrA	0.892629
yfjP	0.891686
mzrA	0.891527
ygfT	0.891476
yrhD	0.891243
sibB	0.890955
tamB	0.890944
cvrA	0.890828
wcaE	0.890319
ygdQ	0.889886
rseP	0.88978
yifK	0.889555
fnrS	0.88941
ygfF	0.889233
ybiP	0.888211
yraJ	0.88783
yghD	0.88653
asmA	0.885167
ilvH	0.884447
rrrQ	0.884313
modF	0.883539
ybgJ	0.883182
yebY	0.882919
ybcV	0.882698
priB	0.881677
rcsC	0.881671
pppA	0.881619
casA	0.881377
uidC	0.881131
rpiA	0.880892
yfdK	0.88087
ryfA	0.880639
emrA	0.880527
ftsY	0.880496
gnsA	0.879466
aaeA	0.879379
ytfQ	0.879351
cyoB	0.879233
yjeJ	0.878903
pitB	0.878879
yfiL	0.878718
ybjX	0.878419
slyA	0.877645
marB	0.877355
yjbG	0.876291
dadA	0.875605
ynfN	0.875433
waaC	0.875424
yheT	0.875254
yhiN	0.875251
tfaE	0.874906
glnG	0.874291
ttdT	0.874272
yoaA	0.873723
yfbK	0.873478
gloB	0.872739
mngR	0.872534
ydjK	0.872452
lsrR	0.872037
yojO	0.871843
yaiS	0.871772
ydcK	0.871104
ycjZ	0.87067
ratA	0.870594
yiaL	0.87031
sfmD	0.869898
avtA	0.869853
ygfB	0.869263
gsiC	0.869179
ygeG	0.868865
ynbA	0.868804
yddH	0.868703
yjhI	0.868703
ecpA	0.868447
yqeC	0.868379
ycdZ	0.868327
ybeR	0.868275
hipA	0.867997
citD	0.867702
rimK	0.867653
yihM	0.8674
rem	0.867036
sdhC	0.866808
abgT	0.865895
yeaG	0.865515
ymbA	0.864905
mltD	0.864891
eyeA	0.863793
wcaF	0.862956
yidI	0.862781
atpI	0.862774
gltB	0.862443
ynaI	0.86237
nhoA	0.862294
rlmD	0.861907
evgA	0.861833
alsK	0.861379
nrfG	0.861011
uhpA	0.860709
tus	0.860589
dinG	0.860494
insD1	0.860265
insD11	0.860265
insD4	0.860265
insD6	0.860265
insD8	0.860265
insD9	0.860265
zipA	0.860054
napF	0.859707
yibA	0.859522
yedI	0.85949
scpA	0.859428
rzpD	0.858918
ddpX	0.858785
citT	0.857783
yjjN	0.857498
fucP	0.857255
fimZ	0.857185
xylF	0.857135
folB	0.85706
ggt	0.8567
ycbU	0.856324
mdtE	0.856309
yjcH	0.856079
ydhC	0.855567
surE	0.85531
lsrK	0.855261
elfD	0.854995
gatB	0.854986
wbbJ	0.85498
yaiO	0.854738
codA	0.854736
nuoN	0.854564
ygjR	0.85427
yhjG	0.854156
tdcA	0.854113
yfcQ	0.853978
ydjX	0.853894
yjfN	0.853828
gatZ	0.853798
yhiM	0.853331
hemH	0.852791
yagL	0.852231
yfjT	0.851922
crcB	0.851911
uspB	0.851846
yieH	0.851663
creD	0.851224
yehD	0.850531
rpoE	0.850489
yihW	0.850258
ynfD	0.850065
ygiB	0.849225
dhaM	0.849124
yigF	0.848605
yegJ	0.848542
pgpC	0.848116
perR	0.847965
yobD	0.847649
mutS	0.847496
bglF	0.847332
rhaS	0.846718
ybeU	0.846413
yjbS	0.8464
mocA	0.846314
metE	0.846085
metN	0.845779
ompT	0.845754
stfQ	0.845741
smtA	0.845616
xylE	0.845421
ydiN	0.845079
recJ	0.844433
ymfA	0.844379
amyA	0.844099
gspO	0.844091
narU	0.843625
zitB	0.843144
xapA	0.842854
ibsB	0.84175
tsaA	0.841671
ybbO	0.841463
pptA	0.841086
msyB	0.840804
waaB	0.840652
yjaG	0.84014
hlyE	0.840045
ydjH	0.839691
intD	0.83965
yihV	0.839508
yohP	0.83949
ryeA	0.839418
fimE	0.838701
ydeS	0.838656
yiiR	0.838463
yebV	0.838331
ybjL	0.838221
opgC	0.837742
recN	0.837473
ymgJ	0.837132
psuT	0.837021
ybgC	0.836884
hyfB	0.836861
yghS	0.83625
yeeE	0.836228
pepB	0.836151
aat	0.836141
elfC	0.834752
argE	0.834689
yobH	0.834526
cadA	0.834489
yegI	0.833542
yagN	0.833395
fliP	0.833387
puuD	0.833128
acpT	0.833043
yafY	0.833005
norV	0.832332
dinI	0.832284
yccX	0.832273
mdtL	0.832206
gspK	0.831503
yebT	0.831185
ycjM	0.831172
gltJ	0.831065
cspF	0.831055
insK	0.830226
fimG	0.829868
cysM	0.829731
srlA	0.829721
insB1	0.829641
insB2	0.829641
insB3	0.829641
insB4	0.829641
insB5	0.829641
insB8	0.829641
rfbB	0.828678
coaA	0.828611
cysB	0.828507
fliL	0.82836
yeaP	0.828147
murG	0.827911
yjcC	0.827862
ariR	0.827742
narX	0.827385
dsdC	0.826799
aroP	0.826527
recF	0.825661
ydhO	0.825242
setA	0.825171
xdhA	0.825168
cmtA	0.824867
cspI	0.82482
ynaE	0.824314
yecE	0.823866
znuA	0.823313
yhiI	0.822963
tdcD	0.822887
ytfL	0.822851
ybfP	0.822851
bfr	0.822601
yidE	0.82206
yegE	0.821722
yejF	0.821566
ynbD	0.821464
yqiJ	0.821301
cbpM	0.821173
ybdN	0.820689
dadX	0.819635
yiaR	0.819492
ybhL	0.81948
yecS	0.819329
ykgL	0.819279
yiiM	0.818971
pyrB	0.818786
thiK	0.818276
yeiB	0.81797
folK	0.817421
folM	0.816689
ytfB	0.816499
mlc	0.816462
bcsC	0.816106
ybiR	0.816073
fliF	0.815951
ysaA	0.815834
wcaI	0.815813
mobA	0.815604
betB	0.815603
elfG	0.815517
yieE	0.815512
ddlB	0.815137
rrrD	0.815071
zupT	0.814988
xerD	0.814782
appB	0.814228
cheA	0.813575
nanK	0.81276
dgoK	0.812736
dcuA	0.812731
ubiH	0.812621
hdeD	0.812525
yebS	0.812376
yebQ	0.812171
gtrA	0.812134
yohO	0.812028
hisP	0.811982
mobB	0.811796
ftsH	0.811782
lpxT	0.811268
yhcG	0.810611
ydfK	0.810581
ykgJ	0.810369
ompL	0.810349
gspL	0.810028
bluR	0.809995
yhcA	0.809802
nrdF	0.809298
ynaK	0.80895
ydeP	0.808738
hisG	0.808614
truC	0.808548
fhuE	0.808139
ydjJ	0.808066
glcB	0.8075
ydbL	0.80729
ycjD	0.806975
ypdI	0.806713
carB	0.806706
yfjS	0.806117
gltP	0.806103
bamA	0.805263
rydB	0.805052
yjbE	0.805004
yibB	0.804982
rhaT	0.804949
bioD	0.804891
ybgQ	0.804821
ryeB	0.8044
yaiC	0.80429
sibD	0.804216
gcvR	0.803672
ychA	0.803616
ydhU	0.803499
pepQ	0.803416
ycgY	0.801246
waaZ	0.801174
tfaP	0.800445
yicN	0.800216
insH1	0.799559
insH11	0.799559
insH15	0.799559
insH18	0.799559
insH2	0.799559
insH20	0.799559
insH4	0.799559
insH6	0.799559
insH8	0.799559
insH9	0.799559
fecC	0.799496
yjhQ	0.799331
csgB	0.798956
yfaL	0.798814
pqqL	0.798801
maa	0.798722
yciV	0.798485
yafL	0.798449
mokB	0.79839
pphA	0.79822
ibsE	0.797889
torY	0.797769
yfbT	0.797725
yrbG	0.797684
ygiD	0.797673
gadY	0.79767
higB	0.796611
gadW	0.796229
yhaK	0.79616
chaC	0.79594
sgcA	0.795884
yeiG	0.795797
ygcE	0.795671
pgpB	0.795328
spf	0.795288
yghJ	0.795024
kilR	0.794429
rpsM	0.794207
ghrA	0.793911
yahO	0.793233
yneE	0.79322
yjgB	0.792741
nlpE	0.792543
acrB	0.792451
lhr	0.791828
yagH	0.791827
ydhI	0.791647
hypE	0.791598
treB	0.791568
cobU	0.791364
xylA	0.79123
cusB	0.791207
ydfO	0.791062
rbsR	0.790985
yncL	0.790923
dacB	0.790793
cheR	0.790699
ybjK	0.790583
nuoB	0.790392
ccmC	0.790123
glnB	0.790121
cvpA	0.790049
sad	0.789994
qseB	0.789878
rfbC	0.789689
ychE	0.789575
yajO	0.789115
yfcH	0.788863
trmD	0.78885
prlF	0.788626
mqsA	0.788538
aroM	0.787986
hisS	0.787777
lacA	0.787639
yhcD	0.787621
cfa	0.787407
modB	0.787046
rcnA	0.786917
leuO	0.786835
ykfG	0.786831
bglA	0.786441
mtfA	0.785807
pabA	0.785796
edd	0.785791
sfmF	0.785757
ybiA	0.78486
nrdD	0.784816
ybgP	0.784791
yahF	0.784461
xylB	0.783804
thiM	0.783653
csgD	0.783621
yeaY	0.783535
ydfV	0.783199
vsr	0.782921
yidF	0.78255
fdhE	0.782381
ygdR	0.782031
ynfH	0.78179
yibH	0.781627
djlC	0.780725
fepB	0.780663
rayT	0.780527
yfbO	0.780336
syd	0.780311
livJ	0.780307
rarD	0.780129
rzoD	0.779246
wcaM	0.779073
hisL	0.778886
uof	0.778636
glpQ	0.778462
flhE	0.778358
yadS	0.778358
psrO	0.777934
ycbL	0.777654
tdcB	0.77763
hybB	0.777314
yfeO	0.777312
ssrS	0.777221
kdgR	0.777075
tauD	0.777055
dcp	0.776881
ybgF	0.77667
bcsE	0.776624
tsaC	0.776348
yjfF	0.776126
ybhI	0.776074
pabB	0.775879
yciW	0.77577
leuX	0.775731
psiF	0.775528
yjiE	0.77525
rspB	0.775027
yecR	0.774753
ung	0.774614
polB	0.774467
dgt	0.774432
ynjC	0.774404
artJ	0.774361
waaF	0.774251
ytjA	0.773982
chpS	0.77393
yeiE	0.773591
cynT	0.773272
ygbM	0.773123
gadX	0.773088
fliR	0.772197
fbp	0.772159
ihfB	0.772098
dhaK	0.771726
yibG	0.77151
ybiO	0.771491
fucR	0.77144
yceG	0.771196
insH25	0.770495
mhpD	0.770436
yibI	0.770158
ygbN	0.769998
abgR	0.76998
ycbZ	0.76956
hycC	0.769489
glnK	0.769484
narY	0.768947
pqiB	0.768689
yqgC	0.768592
csgC	0.768479
yjeO	0.768121
purP	0.767788
hycA	0.767357
sibE	0.767181
ptsI	0.766813
yadD	0.766665
mug	0.766571
elfA	0.766367
yifB	0.766341
kefB	0.766297
purR	0.766236
yfjR	0.766086
bcsA	0.766021
paaY	0.765516
yadE	0.76546
fimB	0.765216
ykgI	0.764921
hyfR	0.764834
ibsD	0.764818
yafE	0.764687
yaiI	0.764486
fecR	0.764382
dcm	0.764362
insJ	0.764331
ydjI	0.764322
hypC	0.76427
mdtO	0.764134
gldA	0.763885
rzoR	0.763694
ydhT	0.763552
rpoN	0.763543
ruvB	0.763344
yeeZ	0.763314
yjdL	0.763138
mlaF	0.762456
yjeH	0.76237
oppF	0.762153
gspD	0.761921
ycgX	0.761595
clcB	0.761561
hyfF	0.761368
plsX	0.761324
ydgJ	0.761216
ruvA	0.761133
ydiI	0.761126
yeaR	0.76057
thiD	0.760442
yrdD	0.760292
yceQ	0.760241
yedK	0.760178
rsd	0.760082
yqeB	0.759907
acnA	0.75976
murR	0.759456
mnmG	0.759449
cutC	0.75924
acrE	0.759194
cheB	0.75899
yigB	0.758708
idnR	0.758633
ftsI	0.758401
chiQ	0.758286
nuoH	0.757932
paaA	0.757914
stfR	0.757701
clpB	0.757638
livM	0.75747
hdhA	0.75738
hisM	0.757226
yfhM	0.75719
emrE	0.756871
argC	0.756518
paaG	0.756464
tusC	0.756451
ylcG	0.756344
cusS	0.756246
ydfR	0.756072
nnr	0.756043
talA	0.755794
sseB	0.755681
yaeP	0.755359
fliE	0.75516
bglJ	0.755147
pstC	0.755117
ptsP	0.754869
lsrB	0.75486
nrdG	0.754856
can	0.754742
yjbT	0.754694
araJ	0.754632
yahE	0.754387
hflX	0.75413
atoE	0.753777
dpiB	0.75362
ampC	0.753614
ybcH	0.753521
ygaH	0.753446
rtcA	0.753411
ynjE	0.753377
ybhP	0.752993
gsiA	0.752835
putA	0.752793
yjhG	0.75274
nudC	0.75267
kdgT	0.752575
apaG	0.752544
fsaB	0.752461
ykgF	0.752439
fliO	0.752323
hybE	0.752202
yjfZ	0.752136
adiC	0.751686
waaQ	0.751403
astD	0.751392
mdlB	0.751135
ypdA	0.751098
yhjV	0.75097
agp	0.750849
ybfD	0.750821
apbE	0.75062
potI	0.750588
ybaE	0.750558
ygeA	0.750374
yecH	0.750347
ynhG	0.750335
lsrE	0.750267
arnT	0.750151
ecpR	0.749814
yjhF	0.749744
ychJ	0.749577
nadA	0.749357
hinT	0.749118
rutD	0.749
hokE	0.748985
ispE	0.748836
malF	0.748611
yjgH	0.74855
ycbV	0.748478
yrfF	0.748167
atpG	0.747995
gmr	0.747888
ydcV	0.747764
yahA	0.747611
rihA	0.746989
ydeH	0.746927
yedZ	0.746908
kdpC	0.746801
ydiZ	0.746733
ydiU	0.746615
nac	0.746531
yibF	0.746523
yhjR	0.746232
nrdH	0.745909
yafN	0.74587
yceJ	0.745639
yidD	0.745526
ptsN	0.745414
yafJ	0.745345
aldA	0.745298
caiC	0.745292
cspB	0.745271
yhdN	0.74513
ispD	0.745031
ykgD	0.744692
ydbC	0.744609
phr	0.744521
hslV	0.744284
yfcJ	0.744231
waaP	0.744149
ydjM	0.744023
yhdZ	0.74384
csgG	0.743776
frmR	0.743775
bioC	0.743666
lipB	0.743436
tatE	0.743369
abgB	0.743365
treA	0.743354
qorB	0.743325
yegX	0.743307
katE	0.743216
tolB	0.742931
yeaM	0.742781
ymgF	0.742687
yciC	0.742521
nrdI	0.742206
recE	0.742198
lplA	0.742058
ybbY	0.742015
serW	0.741865
serX	0.741865
rplL	0.741863
mcbR	0.741858
yegS	0.74136
ptrA	0.741194
tehA	0.741164
yijO	0.741154
mscS	0.741153
yfaT	0.740957
yaiA	0.740938
acpS	0.740646
yihO	0.740614
phoA	0.740263
atpB	0.74006
ymgE	0.739433
sgcX	0.739255
ygbI	0.739197
phoE	0.739107
fes	0.738985
ycfT	0.738882
yafC	0.738823
yfdR	0.738811
purH	0.738775
hisF	0.738072
dbpA	0.737966
rfbA	0.737812
tfaQ	0.737451
tfaR	0.737451
rihC	0.737442
pbpC	0.737426
glpT	0.737275
rimL	0.737192
yfbP	0.736702
rfaH	0.736633
chbC	0.736446
yafD	0.736298
yaiW	0.736265
amiB	0.736179
bglB	0.736131
yicO	0.735824
ynfC	0.735798
pqiA	0.735792
yadL	0.73578
yfiN	0.735672
yibN	0.73567
casE	0.735277
ribD	0.734752
dgoR	0.734381
xerC	0.734315
ampG	0.734295
holB	0.734246
cmtB	0.734221
argA	0.734134
cbrC	0.734003
xapR	0.733989
atoD	0.733893
bcsG	0.733872
yqeF	0.733626
ybeZ	0.733602
potH	0.733599
yjjL	0.73357
nikD	0.733563
yjdJ	0.733295
ymfI	0.733158
yqeL	0.733015
higA	0.732972
nrfF	0.732776
rstB	0.732691
ybjJ	0.732359
csdA	0.732187
cynX	0.732051
gadC	0.732015
xylG	0.731862
cydA	0.731854
purK	0.731779
tgt	0.731654
yeeO	0.731603
lptD	0.731569
sfmH	0.731467
clsC	0.731357
rffG	0.731309
galP	0.731301
aes	0.731214
yggR	0.73113
mdtI	0.730994
ycbF	0.730721
yacH	0.730406
nudL	0.730244
yidR	0.730076
cysJ	0.730003
allD	0.729796
yqgA	0.729559
ygeV	0.729442
emrB	0.729271
opgB	0.729175
ydhF	0.729074
argO	0.729027
cho	0.728947
casC	0.728888
yeeR	0.728818
hofB	0.728686
mreC	0.728401
yciX	0.728226
yegV	0.728128
yjiK	0.728046
yfbM	0.728023
nohD	0.727853
yhjC	0.727647
yjcB	0.727607
yfjL	0.727602
cbtA	0.727557
yjjI	0.726997
kdpF	0.726981
menA	0.726918
yehC	0.726791
nupX	0.726764
arnA	0.726568
ascG	0.72649
yfeR	0.726421
ligA	0.726316
yqcG	0.726301
sgrR	0.726184
cpxA	0.72617
ycjT	0.725826
yehP	0.72576
yeiS	0.725745
yhhA	0.725514
rarA	0.725444
ybeX	0.725324
ycjG	0.72513
agaV	0.725126
cyaA	0.725015
nudJ	0.724997
lgt	0.72498
ydcS	0.724979
yqhA	0.724889
wcaN	0.724881
fadJ	0.724815
fimC	0.724678
mscM	0.724547
slyX	0.72447
epd	0.724295
eutQ	0.724287
mpaA	0.724233
hdfR	0.723991
ppsR	0.723768
ddpF	0.723744
cobC	0.723705
ypeA	0.72362
yggC	0.72342
emrK	0.723286
yidZ	0.723282
cdh	0.723043
ygjI	0.722991
yfdY	0.722922
arnF	0.722694
yfgM	0.72226
yjeN	0.722155
recO	0.722099
ybbW	0.721895
aldB	0.721813
sgcC	0.721666
yhdP	0.721574
chbR	0.721534
ygcN	0.721521
mdtD	0.721448
cydD	0.721389
hisQ	0.721201
dxs	0.721148
leuS	0.72108
solA	0.720704
kdpD	0.7207
ycfJ	0.720664
ssuA	0.72049
yjiH	0.720353
rcsA	0.720341
lsrD	0.720279
ydhB	0.720184
mdtC	0.720035
yedW	0.719974
yjdA	0.719955
psuK	0.719891
ybiH	0.719569
ycaK	0.719386
puuR	0.718979
flgF	0.718893
rhmT	0.718856
yfeD	0.718737
moeA	0.718677
yciQ	0.718613
ycfP	0.718596
appA	0.71858
araE	0.718565
gluQ	0.718486
araC	0.718421
yhbE	0.718258
chbG	0.718226
pka	0.718217
ygbF	0.718148
flgC	0.718079
yagK	0.718047
aroB	0.717933
ygcR	0.717833
yaaJ	0.717723
prc	0.717655
yfjY	0.717522
map	0.717479
paoD	0.71729
cybB	0.717274
relB	0.717151
ygaP	0.717111
sapD	0.716788
kduD	0.716668
yfeS	0.716643
ssuC	0.716209
nsrR	0.71591
waaY	0.715884
tusD	0.7158
yfaQ	0.715696
ydeA	0.715675
chiX	0.715421
ygfZ	0.715131
isrC	0.715046
proV	0.714882
potG	0.714835
yaaI	0.714686
yggW	0.714524
rlmM	0.714396
entF	0.714201
glpK	0.713746
yejA	0.713494
cohE	0.713284
gltS	0.713208
ugpE	0.713187
yjtD	0.712969
fixA	0.71293
aspS	0.712867
nrdE	0.712472
kbaY	0.712297
ymiB	0.712285
yeiL	0.712254
ydhY	0.71216
miaA	0.712033
yihN	0.71193
frvB	0.711758
gstB	0.711665
torS	0.711518
mtlD	0.711502
cusA	0.711254
yfiR	0.711233
yeaK	0.711118
yehM	0.711114
nupG	0.710934
fadR	0.710895
ybaT	0.710735
lsrF	0.710527
hycB	0.710526
rdoA	0.710506
yfjZ	0.710278
topB	0.710161
ybcW	0.710077
ybdF	0.709972
ykfA	0.70978
glpD	0.709592
ycfD	0.7095
sufA	0.709449
ybdL	0.709342
citC	0.709334
yddW	0.709182
rnr	0.708897
yeaJ	0.708866
yahK	0.708826
rutB	0.708825
phoH	0.708813
holC	0.708794
ybaS	0.708766
garK	0.708604
yniB	0.708374
napG	0.708332
phnF	0.708329
gcvA	0.708141
rlmC	0.708102
yeaE	0.708066
tnaB	0.708057
rnpB	0.708007
ylaC	0.707629
yadI	0.707558
yccJ	0.707551
nlpI	0.70729
yciZ	0.70707
aas	0.707044
fkpA	0.706579
flgD	0.706181
mdtJ	0.706007
yjjB	0.70599
ymgI	0.705866
otsA	0.705765
ybjH	0.70562
minC	0.705563
ycaN	0.705555
rplV	0.705454
bssR	0.705386
yoaD	0.705206
ybgO	0.705203
ynbC	0.704851
oppB	0.70485
waaA	0.704802
helD	0.704759
rep	0.704693
rbn	0.704526
eutA	0.704492
ydgI	0.704234
rsxC	0.704147
yccS	0.704101
yjjM	0.703983
yibD	0.703975
yfbR	0.703775
speC	0.703732
yraH	0.703511
creA	0.70348
yphG	0.703315
gpp	0.703174
lplT	0.70306
dapF	0.70304
tolA	0.70286
csiE	0.702827
gph	0.702804
wecA	0.702303
sibA	0.702237
rhmR	0.702132
wecD	0.702028
gltF	0.701987
btuC	0.701975
ydfI	0.701735
eutD	0.701704
folP	0.701621
dnaA	0.701435
yibQ	0.700804
thiH	0.700797
ybeL	0.700408
fieF	0.700298
yiaC	0.700166
yebK	0.700057
yfjK	0.700045
ybeQ	0.700004
bssS	0.699882
ydhX	0.699678
yjfI	0.699606
alsC	0.699572
yshB	0.699482
fepC	0.699412
narQ	0.699292
mutT	0.699218
cedA	0.699176
pyrF	0.698967
glnD	0.69891
fhuC	0.698907
arsB	0.698875
astB	0.698848
yieP	0.698834
ypjJ	0.698776
yneJ	0.69877
ylaB	0.698767
nrfB	0.698669
phnN	0.698648
yffN	0.698351
lacI	0.698321
yhfX	0.698312
mdaB	0.698279
ysaB	0.698253
acrR	0.698171
ileT	0.698021
ileU	0.698021
ileV	0.698021
yfgJ	0.69768
fumA	0.697574
queE	0.697547
thrA	0.697541
fbaB	0.697477
hscC	0.697401
yciS	0.697386
recC	0.697286
yegH	0.697184
hflD	0.697173
intE	0.697121
ykfH	0.697047
ydaU	0.697009
rnd	0.696977
ypdB	0.69687
wcaL	0.69687
yghA	0.696616
yihP	0.696602
panE	0.696585
ydcZ	0.696542
murE	0.696418
ytfR	0.696401
wzyE	0.6964
cysW	0.696387
astE	0.696199
lolB	0.695772
hcaD	0.695598
paaD	0.695544
proY	0.69542
ynfE	0.695242
ydiJ	0.694752
hcaR	0.694567
trpE	0.694252
lpoB	0.694194
insG	0.693915
caiF	0.693907
cycA	0.693814
tyrR	0.69377
hrpA	0.693714
yqjA	0.693383
recG	0.693329
atoS	0.693276
cdaR	0.693186
rsmB	0.692905
yjhH	0.69287
mutH	0.692833
sbcB	0.692824
cirA	0.69279
minD	0.692789
rzoQ	0.692775
yjfP	0.692768
dld	0.692582
yffQ	0.69241
csgE	0.692323
tadA	0.692315
yliI	0.692125
bioH	0.692081
phnH	0.692039
ftsN	0.692025
insC1	0.691925
insC11	0.691925
insC4	0.691925
insC6	0.691925
insC8	0.691925
insC9	0.691925
rne	0.691767
fryA	0.691668
rlmI	0.691393
secD	0.691351
ampD	0.690849
gcvB	0.690756
yfjM	0.690752
trg	0.690416
kup	0.690308
nrfE	0.690286
ybhA	0.690272
yajI	0.690257
yiiF	0.690252
casD	0.690125
dkgA	0.690107
cbrA	0.690027
garD	0.689968
yejE	0.689949
anmK	0.689934
melA	0.689905
epmB	0.689456
ybbP	0.68893
ybbL	0.688671
elbB	0.688671
allR	0.688189
dacD	0.688156
malE	0.688086
nadK	0.687812
fau	0.687758
hyfC	0.68772
pmbA	0.687616
ybaP	0.687608
yhhJ	0.687509
murP	0.687286
yahB	0.687233
uspF	0.687221
valW	0.687202
quuD	0.687157
glmM	0.687118
eptA	0.687104
araG	0.686928
yaiL	0.686876
yqhD	0.686763
pcm	0.686761
aslB	0.686549
mak	0.686376
ydcR	0.686331
napC	0.68633
yidX	0.686326
bcr	0.686268
yegW	0.686186
fecB	0.686145
insQ	0.686141
yecT	0.685753
mdfA	0.685717
rhaB	0.685627
glxK	0.685547
yeeS	0.685519
yncD	0.685473
eutH	0.68537
fdrA	0.685274
yfiE	0.685179
flu	0.68512
ybdM	0.684906
ttdR	0.684812
yfaD	0.684758
ygeX	0.684708
lldP	0.684403
nfo	0.68433
aegA	0.684124
rcsB	0.684088
kptA	0.684012
yhjD	0.683923
gfcC	0.683842
bisC	0.68375
envR	0.683644
yfcS	0.683395
insF1	0.683109
insF2	0.683109
insF3	0.683109
insF4	0.683109
insF5	0.683109
appC	0.682946
ispU	0.682832
torZ	0.682726
yneM	0.682687
yneF	0.682387
rcsD	0.682305
ilvM	0.682263
ymgC	0.682144
sbcC	0.68208
mrp	0.681864
ftsB	0.681827
tsaE	0.681739
ybgL	0.681552
dsdX	0.681498
acs	0.681299
prmC	0.681268
curA	0.680986
gabP	0.680912
yhgE	0.680787
aer	0.680602
ybcI	0.680539
hsdM	0.680537
tusE	0.680526
opgH	0.680203
sufS	0.679866
nemR	0.679788
rhmD	0.679763
yecC	0.679601
yjdI	0.679567
frdA	0.679545
hisD	0.679283
dtpB	0.679191
yjjP	0.679027
safA	0.678964
pliG	0.678931
btuR	0.678901
fecE	0.678881
frvA	0.67875
galK	0.678691
nlpA	0.678682
nfrB	0.678625
melR	0.678589
pgaD	0.678534
ynfF	0.678364
dgoT	0.678018
hyfE	0.677977
fadK	0.677974
mppA	0.677909
yebW	0.677778
yhhS	0.677772
sapF	0.677768
prkB	0.677675
yjiL	0.677398
chbF	0.677236
fabF	0.677123
cueR	0.677054
glcC	0.677001
thiF	0.676707
yadV	0.676496
yqfA	0.67633
narK	0.676285
cysP	0.676022
ltaE	0.675814
dmlR	0.675786
ybbM	0.67575
ydiP	0.675719
garR	0.675615
yjhU	0.675472
ilvB	0.675164
ycaQ	0.674769
ydcN	0.674738
yicH	0.674681
nudI	0.674558
yjaH	0.67453
yiaW	0.674391
pgaA	0.674295
yfeK	0.674185
lldD	0.674142
ninE	0.673945
nadD	0.673943
mngA	0.673863
yhjY	0.673686
yagE	0.673629
dosP	0.673547
sra	0.673502
bsmA	0.673264
hypD	0.673164
murF	0.673138
btuB	0.673126
frvX	0.67298
glpB	0.672835
tdcF	0.672786
pmrD	0.672765
murB	0.672722
yehY	0.672596
argB	0.672471
gspE	0.672277
atoC	0.672185
xylR	0.67216
abgA	0.672136
fimI	0.672039
gadB	0.672023
dusB	0.671989
cysC	0.671837
ydhW	0.67172
aaeR	0.671574
lpxB	0.671348
yihR	0.671177
rbbA	0.671104
yqeK	0.67107
rutC	0.671049
pssA	0.671045
tyrB	0.670986
yihQ	0.670664
yihL	0.67057
glk	0.670556
lldR	0.670384
folE	0.670032
tqsA	0.669988
rutG	0.669978
flhB	0.669896
ftsW	0.669833
gabT	0.669605
tesA	0.669309
yffP	0.669263
ycbK	0.669173
ppiA	0.668657
rsxB	0.668309
ytcA	0.66828
leuA	0.66821
napA	0.668106
malQ	0.667965
yaeQ	0.667931
ryjA	0.667784
lysA	0.667558
gudP	0.667513
fdnI	0.6675
phoR	0.667404
ascF	0.66737
yggD	0.667291
ybjG	0.667275
yhaO	0.667214
pspD	0.667111
paaJ	0.667101
cynR	0.667086
yiaV	0.666963
paaI	0.666746
glnE	0.666709
gshA	0.666687
speG	0.666676
sfmA	0.66667
plsC	0.666651
ybaL	0.666614
fepG	0.666605
relA	0.666477
pncC	0.666329
yhbU	0.66624
ybhJ	0.666236
hemE	0.666197
dnaE	0.666192
yaaX	0.666169
idnT	0.666069
ssrA	0.666025
hyaE	0.665988
ydgK	0.665938
fepA	0.665778
bglH	0.66573
pflD	0.665559
ccmA	0.665527
yihX	0.665395
alaA	0.665338
paaX	0.665205
cspH	0.665064
ptrB	0.664967
purF	0.664824
yedP	0.664752
nanR	0.664542
fliM	0.664375
recX	0.664143
rlpA	0.663972
yfiH	0.66395
yciT	0.663768
yqiA	0.663747
relE	0.663675
yqjI	0.663671
dppD	0.663619
recT	0.663483
dnaQ	0.66341
tdcG	0.663256
mntP	0.663247
fliS	0.663173
pstA	0.662873
yfeZ	0.662857
yhfY	0.662799
rcbA	0.662644
rlmH	0.662489
yhcC	0.662361
ybjD	0.662322
ftsA	0.662209
yfcA	0.662194
dnaK	0.662162
uhpB	0.662087
malT	0.661942
frlD	0.661931
frc	0.661747
rpsG	0.661743
murI	0.661739
tdk	0.661673
ynfL	0.66161
mdtA	0.661375
gadE	0.66122
uidB	0.661079
ribC	0.661034
yjiJ	0.660946
dicB	0.660843
purU	0.660672
wecH	0.660604
yhbJ	0.660473
yibT	0.660449
marC	0.660282
yeiQ	0.660236
flgJ	0.660186
ygiV	0.660026
feoC	0.659795
flgH	0.65979
nrfD	0.659782
pheM	0.65973
nhaR	0.659709
ccmD	0.659684
nfrA	0.659681
wcaC	0.65953
hofM	0.659388
yfhH	0.659321
hypF	0.659266
fliH	0.659146
prpE	0.659124
yfaP	0.659013
yrbL	0.658948
yeeY	0.658932
putP	0.658774
mdtH	0.65847
ybhR	0.658372
waaN	0.65835
cytR	0.65834
guaD	0.658283
ymdA	0.658264
ybhQ	0.65819
ycjW	0.657937
tamA	0.657912
lolC	0.657899
yqiB	0.657788
garP	0.657602
araH	0.657448
recB	0.657274
ydgA	0.657251
glnV	0.657071
glnX	0.657071
aceK	0.657048
sufD	0.656856
yceK	0.656789
asnC	0.656788
hflC	0.656709
gsk	0.656696
carA	0.656696
ybdZ	0.656687
btuF	0.656654
uhpC	0.656607
purL	0.656544
hybD	0.656312
ugpA	0.656176
mhpB	0.656133
cspC	0.655934
rlmE	0.655893
mrdB	0.655802
dgoA	0.655685
sohB	0.655525
yfjQ	0.655397
garL	0.655328
tar	0.655223
chiP	0.655206
ves	0.655133
ygaU	0.65501
yfbS	0.654925
yeeA	0.654912
nemA	0.654799
matP	0.654746
fliD	0.654434
malY	0.654289
phoQ	0.654268
fiu	0.654204
betT	0.654123
oppC	0.654103
pmrR	0.654041
mutM	0.654035
mrcA	0.653985
clpS	0.653965
nuoG	0.653739
marA	0.653717
ygiL	0.653703
ydiS	0.653696
ygiS	0.653649
bcsF	0.653646
gspI	0.653579
yaiZ	0.653526
ygaZ	0.653347
potE	0.65327
[truncated: 2,318 more rows]

## Sheet: Starvation_t0
gene	slowest_point
prfB	1.00815
sibB	0.966235
nrdH	0.894336
yfjI	0.879242
slyX	0.876832
mdtL	0.873742
gspD	0.869728
yeaP	0.859695
rrlB	0.850248
rrlC	0.850248
rrlD	0.850248
rrlE	0.850248
rrlG	0.850248
rrlH	0.850248
ryeB	0.84029
rybB	0.827542
ycgV	0.820102
yfdK	0.8192
rsd	0.816623
tfaP	0.813023
cspI	0.812541
hisL	0.807131
yibF	0.806061
sibD	0.8047
rne	0.803374
xerD	0.802044
psrO	0.79656
valV	0.792808
cusB	0.782303
waaA	0.77931
alsK	0.778696
cbpM	0.77551
flk	0.774668
ybjH	0.774172
bcsA	0.773319
ybhP	0.772535
ydfR	0.771316
sgrR	0.769732
sgcR	0.768564
fnrS	0.766621
acrB	0.763209
yghJ	0.761828
nnr	0.760833
yaaX	0.76025
yggF	0.758804
yidQ	0.758148
ygaZ	0.758097
mreC	0.757931
ryfD	0.756515
rcnA	0.755524
yicL	0.75185
insJ	0.751316
rttR	0.745261
anmK	0.745253
psrD	0.744324
sibE	0.743365
yfaL	0.738798
ysaA	0.73818
yieE	0.738066
mhpT	0.734918
sibA	0.732426
cspF	0.73141
fhuC	0.726759
ryeA	0.726629
yiiG	0.726025
yecE	0.725096
hisM	0.724223
rplL	0.722705
cadC	0.719143
motB	0.717984
yicN	0.716501
mokB	0.715199
accD	0.714306
ygeR	0.714136
gadW	0.711801
valW	0.711464
zipA	0.70904
ybaE	0.708257
ssrA	0.707965
mpaA	0.707828
fkpA	0.706593
dpiA	0.701068
waaQ	0.700944
thiD	0.700848
ygfZ	0.700803
eutQ	0.699101
chaA	0.698748
ydhC	0.698735
rstB	0.697052
ykfM	0.695828
yfaA	0.695132
ssuC	0.694304
djlB	0.694184
aceF	0.694093
fsr	0.694022
tolB	0.693701
csiE	0.693454
prlF	0.692731
csgG	0.69249
citD	0.691453
rrrD	0.691163
rzoR	0.689989
katE	0.688749
hybD	0.687266
sucB	0.68668
yfjW	0.685738
narH	0.685179
mutL	0.683241
guaA	0.683119
fes	0.682451
yrhB	0.681916
yqgA	0.681045
ypjA	0.680819
araG	0.68072
rlmH	0.678488
ybaB	0.678196
hflD	0.677257
ygbT	0.676196
cspC	0.675816
thiE	0.674162
yjcB	0.673343
glcD	0.672498
yedJ	0.672189
fnr	0.669775
rzoD	0.667229
cysW	0.667178
tatB	0.66619
rrlA	0.666117
rrsA	0.664702
rrsB	0.664702
rrsC	0.664702
rrsD	0.664702
rrsE	0.664702
rrsG	0.664702
rrsH	0.664702
ileT	0.664361
ileU	0.664361
ileV	0.664361
macA	0.663096
dedD	0.660671
pstC	0.660362
ybiO	0.659039
fliS	0.658814
yceK	0.657184
aat	0.656851
cueR	0.656767
trpE	0.656194
amiB	0.655821
ompA	0.655757
phnN	0.65471
dmlR	0.653483
yjjW	0.653057
puuD	0.652395
manX	0.65234
pqiB	0.652234
pheA	0.650671
rsxC	0.650641
dacD	0.65024
hycB	0.650067
mgtL	0.649822
[truncated: 4,157 more rows]

## Sheet: Starvation_t2
gene	slowest_point
[truncated: 4,317 more rows]

[truncated: 3 more sheets: Starvation_t7, Starvation_t17, Starvation_t32]
